# Supplementary material for: Identification of Candidate Genes Associated with the Pileus-Deficient Phenotype in Lentinula edodes Through Comparative Genomic and Transcriptomic Analyses
Source: J Fungi (Basel). 2026 May 1;12(5):328. doi: 10.3390/jof12050328 (PMC13208510; doi:10.3390/jof12050328)
Supplement: Supplementary file 1 [file jof-12-00328-s001.zip › Supplementary Tables.xlsx]

## Sheet: Table S1
Table S1. Differentially expressed transcripts between Le_L and Le_S strains identified from RNA-seq analysis (|log2FC| ≥ 1, adjusted p-value < 0.05).
Transcript ID	sampleA	sampleB	support_L_pos	support_S_pos	baseMeanA	baseMeanB	baseMean	log2FoldChange	lfcSE	stat	pvalue	padj	Le_L_1st	Le_L_2nd	Le_L_3rd	Le_S_1st	Le_S_2nd	Le_S_3rd	Length	Analysis	SignatureAcc	SignatureDesc	Start	End	E-value	Status	Date	InterProAcc	InterProDesc	GO	KO	threshold	score	Evalue	definition
DN0_c4_g1	L	S	0	3	0	256.628	128.314	-10.4388	1.25246	-8.33466	7.77212e-17	1.94269e-15	0	0	0	171	317	312
DN0_c6_g1	L	S	3	3	1980.4	482.078	1231.24	2.03764	0.345892	5.89096	3.83949e-09	3.7066e-08	1544	2772	1660	439	320	766
DN1_c1_g2	L	S	3	3	1277.55	3079.8	2178.68	-1.27025	0.112057	-11.3357	8.72834e-30	6.55673e-28	902	1672	1347	2680	2899	3984	1782	Pfam	PF02364	1,3-beta-glucan synthase component	762	1577	0	T	15-01-2026	IPR003440	Glycosyl transferase, family 48	GO:0000148|GO:0003843|GO:0006075|GO:0016020	K00706	864.9	2830.6	0	1,3-beta-glucan synthase [EC:2.4.1.34]
DN100_c0_g1	L	S	3	3	558.373	121.63	340.001	2.19612	0.183376	11.9761	4.74274e-33	4.38042e-31	422	588	680	110	110	157
DN1000_c0_g1	L	S	3	3	767.313	313.284	540.299	1.28666	0.139614	9.21585	3.08834e-20	1.09847e-18	569	876	887	242	316	423													K20929	-	209.6	3.8e-62	glyoxal/methylglyoxal oxidase [EC:1.2.3.15]
DN10002_c0_g1	L	S	0	3	0	17.1937	8.59684	-6.53662	2.05117	-3.18678	0.00143869	0.00545535	0	0	0	14	30	6
DN10007_c0_g1	L	S	3	0	10.7409	0	5.37044	5.89897	1.92679	3.06155	0.00220192	0.00795487	6	9	19	0	0	0
DN1001_c0_g1	L	S	3	3	1509.95	3304.63	2407.29	-1.12871	0.274026	-4.119	3.80521e-05	0.00020051	716	2143	2035	3346	3088	3617
DN10018_c0_g1	L	S	3	3	130.118	24.9105	77.5143	2.39143	0.598359	3.99664	6.42472e-05	0.00032481	69	168	179	15	43	17
DN10019_c0_g1	L	S	3	0	91.9889	0	45.9945	8.99459	1.44779	6.21265	5.20985e-10	5.70612e-09	62	59	162	0	0	0
DN10020_c0_g1	L	S	3	3	158.83	56.3921	107.611	1.50287	0.322983	4.65309	3.26997e-06	2.07279e-05	115	192	178	66	47	56
DN10023_c0_g1	L	S	3	3	4.23455	21.1976	12.7161	-2.32896	0.752354	-3.09556	0.00196442	0.00719233	3	6	4	12	30	24
DN10023_c0_g2	L	S	3	3	5.6972	117.52	61.6087	-4.3504	1.43453	-3.03264	0.00242424	0.00865754	2	9	8	19	317	10	518	Pfam	PF00067	Cytochrome P450	35	495	5.8e-71	T	15-01-2026	IPR001128	Cytochrome P450	GO:0004497|GO:0005506|GO:0016705|GO:0020037	K15093	-	100.4	5.1e-29	(+)-menthofuran synthase [EC:1.14.14.143]
DN10024_c0_g2	L	S	3	0	13.0728	0	6.53642	6.17359	1.76337	3.50102	0.000463488	0.00196397	12	13	13	0	0	0
DN10025_c0_g1	L	S	0	3	0	51.367	25.6835	-8.12017	1.44991	-5.60046	2.13782e-08	1.86852e-07	0	0	0	28	49	90
DN10032_c0_g1	L	S	0	3	0	168.578	84.2891	-9.83236	1.5642	-6.28587	3.26021e-10	3.65751e-09	0	0	0	52	303	172
DN10034_c1_g1	L	S	0	3	0	40.8211	20.4106	-7.78686	1.59511	-4.8817	1.05176e-06	7.1808e-06	0	0	0	18	63	47
DN10038_c0_g1	L	S	3	0	71.4902	0	35.7451	8.63381	1.40051	6.16478	7.05818e-10	7.57443e-09	34	75	122	0	0	0
DN10040_c0_g1	L	S	3	3	46.0445	154.349	100.197	-1.739	0.638281	-2.7245	0.0064398	0.0204959	22	102	26	115	135	241
DN10042_c0_g2	L	S	3	3	99.3367	22.4528	60.8947	2.14084	0.699269	3.06153	0.00220206	0.00795487	118	92	59	26	13	30
DN10045_c0_g1	L	S	3	3	200.116	67.3768	133.746	1.56603	0.44837	3.49272	0.000478132	0.00202025	189	248	142	65	50	95
DN10047_c0_g2	L	S	3	0	57.9023	0	28.9511	8.3243	1.57536	5.28407	1.26343e-07	9.82902e-07	54	29	84	0	0	0
DN10055_c0_g1	L	S	3	0	47.7481	0	23.8741	8.05109	1.32728	6.06585	1.31254e-09	1.34992e-08	29	63	58	0	0	0
DN10056_c0_g1	L	S	2	3	10.8536	170.533	90.6932	-3.94561	1.12401	-3.51029	0.000447611	0.00190385	0	18	21	237	138	120
DN10056_c0_g2	L	S	2	3	7.53749	89.4766	48.5071	-3.52362	1.00492	-3.50636	0.000454272	0.00192956	0	9	18	71	95	112
DN10056_c1_g1	L	S	3	3	16.9031	35.0333	25.9682	-1.06908	0.448104	-2.38577	0.0170433	0.0470419	13	18	20	23	41	46
DN10058_c0_g1	L	S	0	3	0	25.9147	12.9574	-7.13145	1.56792	-4.54837	5.40641e-06	3.30223e-05	0	0	0	15	35	31
DN10059_c0_g1	L	S	3	0	21.3121	0	10.6561	6.88687	1.78805	3.8516	0.000117347	0.000564204	12	43	13	0	0	0
DN10065_c0_g2	L	S	3	0	48.0124	0	24.0062	8.05249	1.69432	4.75265	2.00771e-06	1.31467e-05	56	54	21	0	0	0
DN10065_c0_g4	L	S	0	3	0	6.50594	3.25297	-5.14037	2.1286	-2.4149	0.0157394	0.0439556	0	0	0	4	6	11
DN10066_c0_g2	L	S	3	3	1449.97	4145.01	2797.49	-1.51522	0.192196	-7.88373	3.17743e-15	6.69972e-14	1018	1800	1634	4158	4295	4055
DN10066_c0_g3	L	S	3	3	34.0112	90.5825	62.2968	-1.4224	0.527678	-2.69558	0.00702656	0.022116	30	44	26	79	122	70
DN10069_c0_g2	L	S	3	3	133.478	13.3397	73.409	3.33166	1.04933	3.17503	0.00149821	0.0056529	32	45	375	16	14	9	535	Pfam	PF05577	Serine carboxypeptidase S28	79	504	8.7e-46	T	15-01-2026	IPR008758	Peptidase S28	GO:0006508|GO:0008236
DN1007_c0_g1	L	S	3	3	8214.81	123.731	4169.27	6.04895	0.262262	23.0646	1.05041e-117	1.40905e-114	7120	8792	8289	104	98	189
DN10076_c0_g1	L	S	0	3	0	122.764	61.382	-9.37339	1.49291	-6.27861	3.41618e-10	3.82944e-09	0	0	0	150	142	62
DN10076_c1_g1	L	S	0	3	0	331.026	165.513	-10.8049	1.35975	-7.94625	1.92248e-15	4.15308e-14	0	0	0	437	302	223
DN10077_c0_g1	L	S	0	3	0	43.5808	21.7904	-7.88213	1.75218	-4.49848	6.84414e-06	4.10998e-05	0	0	0	11	58	74
DN1008_c0_g1	L	S	3	3	329.144	146.116	237.63	1.1727	0.24051	4.87588	1.08324e-06	7.38682e-06	254	414	326	150	131	164
DN10080_c0_g2	L	S	0	3	0	118.833	59.4167	-9.32689	1.49973	-6.21904	5.0022e-10	5.4851e-09	0	0	0	100	186	64
DN10081_c0_g1	L	S	0	3	0	134.43	67.2148	-9.50607	1.22582	-7.75489	8.84189e-15	1.77658e-13	0	0	0	110	136	172
DN10082_c0_g2	L	S	3	0	13.7591	0	6.87954	6.25139	2.00003	3.12564	0.00177418	0.00657788	11	6	24	0	0	0
DN10088_c0_g1	L	S	3	3	104.283	426.042	265.163	-2.02552	0.72804	-2.78216	0.00539983	0.0175915	19	138	203	222	431	730
DN10088_c1_g1	L	S	0	3	0	15.1709	7.58547	-6.35813	1.62625	-3.90969	9.24143e-05	0.000453144	0	0	0	13	15	19
DN10090_c0_g1	L	S	0	3	0	275.419	137.71	-10.5404	1.84428	-5.7152	1.09574e-08	9.94426e-08	0	0	0	27	584	252
DN10091_c0_g1	L	S	3	3	327.924	118.901	223.413	1.45894	0.254727	5.72745	1.0195e-08	9.29427e-08	213	430	377	75	131	171
DN10092_c0_g1	L	S	0	2	0	73.2713	36.6357	-8.62961	3.54343	-2.43539	0.0148758	0.0419178	0	0	0	176	0	19
DN10094_c0_g1	L	S	3	3	4.17226	126.046	65.1089	-4.96239	0.852489	-5.82106	5.84762e-09	5.50375e-08	4	4	4	40	113	272
DN10096_c0_g1	L	S	3	3	221.877	64.7052	143.291	1.77519	0.611725	2.90194	0.00370865	0.0126557	136	288	272	60	22	128
DN10096_c1_g1	L	S	2	0	158.129	0	79.0644	9.77614	3.24786	3.01002	0.0026123	0.00924943	76	441	0	0	0	0
DN10098_c0_g1	L	S	3	0	13.5598	0	6.77992	6.22565	1.77157	3.5142	0.000441084	0.0018795	13	13	13	0	0	0
DN10102_c0_g1	L	S	3	3	120.336	30.8304	75.5833	1.96019	0.564371	3.47322	0.000514249	0.00215668	136	114	81	30	30	34
DN10106_c0_g1	L	S	2	3	3.30928	90.882	47.0957	-4.72509	1.40336	-3.36698	0.000759972	0.00306447	0	10	2	14	169	106
DN10106_c0_g2	L	S	2	3	0.768422	13.9481	7.35827	-4.34009	1.51009	-2.87406	0.00405235	0.0136909	1	0	1	17	17	6
DN10107_c0_g1	L	S	3	3	305.862	63.0228	184.443	2.27803	0.707721	3.21882	0.00128719	0.00493337	215	341	382	17	121	58
DN10109_c0_g1	L	S	3	0	59.153	0	29.5765	8.35991	1.48284	5.63778	1.72259e-08	1.51832e-07	30	113	48	0	0	0
DN10111_c0_g1	L	S	3	0	242.92	0	121.46	10.3941	1.69139	6.14532	7.98006e-10	8.49577e-09	366	90	142	0	0	0
DN10113_c1_g1	L	S	2	0	107.515	0	53.7577	9.21913	3.27715	2.81315	0.00490583	0.0161926	139	145	0	0	0	0
DN10114_c0_g1	L	S	3	1	444.954	2.38961	223.672	7.45661	1.24921	5.96907	2.38605e-09	2.3634e-08	334	328	683	0	0	9
DN10114_c0_g3	L	S	3	2	189.877	15.3732	102.625	3.6221	1.25159	2.894	0.00380363	0.0129359	111	182	305	15	0	36
DN10116_c0_g1	L	S	3	3	449.99	129.912	289.951	1.79115	0.333648	5.36837	7.9451e-08	6.34033e-07	387	445	495	96	170	132
DN10117_c0_g2	L	S	3	2	27.7726	1.405	14.5888	4.3631	1.26293	3.45475	0.000550795	0.00229321	11	56	25	1	3	0
DN10117_c1_g1	L	S	0	3	0	398.525	199.262	-11.074	1.36357	-8.12134	4.61063e-16	1.07163e-14	0	0	0	277	222	813
DN10119_c0_g1	L	S	3	3	3471.28	8586.43	6028.86	-1.30623	0.188439	-6.93185	4.15358e-12	5.9124e-11	2212	4903	3722	8770	7820	9547
DN10119_c0_g6	L	S	3	3	11.3152	35.9389	23.627	-1.71599	0.716634	-2.39451	0.0166424	0.0461162	13	12	6	24	30	62
DN10119_c2_g1	L	S	0	3	0	89.0019	44.5009	-8.91189	1.75521	-5.07739	3.82646e-07	2.78315e-06	0	0	0	50	26	229
DN1012_c0_g1	L	S	3	3	506.517	234.514	370.516	1.11115	0.257335	4.31791	1.57511e-05	8.90268e-05	273	647	696	164	241	336	517	Pfam	PF00083	Sugar (and other) transporter	32	483	9.1e-61	T	15-01-2026	IPR005828	Major facilitator, sugar transporter-like	GO:0016021|GO:0022857|GO:0055085
DN10120_c0_g2	L	S	3	3	797.916	24059.9	12428.9	-4.9136	0.498285	-9.86103	6.14166e-23	2.74575e-21	380	926	1274	27522	29311	12998
DN10121_c0_g1	L	S	0	3	0	268.538	134.269	-10.5035	1.64786	-6.37403	1.84128e-10	2.12839e-09	0	0	0	242	462	68
DN10121_c0_g2	L	S	0	3	0	13.3047	6.65234	-6.1703	1.71694	-3.59377	0.000325922	0.00143121	0	0	0	11	11	20
DN10129_c0_g1	L	S	3	3	398.327	1343.96	871.142	-1.75309	0.150649	-11.6369	2.67448e-31	2.20938e-29	268	472	491	1162	1487	1466
DN1013_c0_g1	L	S	3	3	412.579	164.391	288.485	1.32452	0.264038	5.01639	5.26525e-07	3.7607e-06	334	537	364	130	178	202
DN10130_c0_g1	L	S	3	3	1223.96	30.6521	627.307	5.311	0.256651	20.6935	3.9663e-95	3.49158e-92	948	1217	1521	26	27	43
DN10132_c0_g1	L	S	3	3	31.8599	6.12052	18.9902	2.36568	0.757369	3.12355	0.00178686	0.00662226	34	26	29	7	3	9
DN1014_c0_g1	L	S	0	3	0	16.7346	8.36732	-6.49703	2.08005	-3.1235	0.00178713	0.0066224	0	0	0	17	26	5
DN1014_c0_g2	L	S	0	3	0	891.412	445.706	-12.2349	1.35466	-9.03168	1.69061e-19	5.62271e-18	0	0	0	395	1456	921	193	Pfam	PF00098	Zinc knuckle	14	29	0.00043	T	15-01-2026	IPR001878	Zinc finger, CCHC-type	GO:0003676|GO:0008270
DN1014_c0_g3	L	S	0	2	0	235.341	117.671	-10.3133	3.20643	-3.21643	0.00129795	0.00496916	0	0	0	482	143	0
DN1014_c0_g4	L	S	0	3	0	10.4834	5.24168	-5.82028	2.12663	-2.73686	0.00620292	0.0198496	0	0	0	17	6	7
DN10140_c0_g1	L	S	0	3	0	135.928	67.9641	-9.52165	1.55646	-6.11749	9.50634e-10	9.9923e-09	0	0	0	52	249	118
DN10141_c1_g1	L	S	3	0	40.6655	0	20.3328	7.81247	1.58785	4.92017	8.64702e-07	5.97026e-06	42	49	24	0	0	0
DN10145_c0_g1	L	S	3	3	103.449	3.75214	53.6006	4.81049	0.890868	5.39978	6.67213e-08	5.39787e-07	121	116	45	5	3	3
DN10147_c0_g1	L	S	3	0	312.91	0	156.455	10.7599	1.35714	7.92838	2.22029e-15	4.75631e-14	283	450	183	0	0	0
DN10148_c0_g1	L	S	3	1	34.0742	1.06205	17.5681	4.91829	1.94061	2.53441	0.0112637	0.0331451	58	12	9	0	0	4
DN10152_c0_g1	L	S	0	3	0	84.2466	42.1233	-8.83133	1.73687	-5.08463	3.68339e-07	2.68742e-06	0	0	0	29	173	54
DN10155_c0_g1	L	S	0	3	0	57.6103	28.8052	-8.28527	1.38233	-5.99368	2.05145e-09	2.05437e-08	0	0	0	43	44	98
DN10159_c0_g1	L	S	0	3	0	75.6906	37.8453	-8.67583	1.38553	-6.26174	3.80705e-10	4.2339e-09	0	0	0	62	103	63
DN10162_c0_g1	L	S	0	3	0	145.24	72.6199	-9.61798	1.22412	-7.85707	3.93219e-15	8.17489e-14	0	0	0	117	145	191
DN10162_c0_g4	L	S	0	3	0	148.362	74.1812	-9.64913	1.4897	-6.47723	9.34239e-11	1.12468e-09	0	0	0	58	123	317
DN10163_c0_g1	L	S	3	3	17.4427	73.2844	45.3635	-2.09094	0.763466	-2.73874	0.00616742	0.0197517	18	7	24	44	111	70
DN10166_c0_g1	L	S	0	3	0	24.8387	12.4194	-7.06621	1.72754	-4.09033	4.30751e-05	0.000224792	0	0	0	36	18	18
DN10168_c1_g1	L	S	3	0	926.098	0	463.049	12.3271	1.23196	10.0061	1.43335e-23	6.77473e-22	473	1111	1388	0	0	0
DN1017_c0_g1	L	S	3	3	296.59	968.222	632.406	-1.71102	0.123499	-13.8546	1.19346e-43	1.81729e-41	214	350	342	791	1038	1166
DN10172_c0_g1	L	S	3	2	48.4832	5.36868	26.9259	3.16883	1.09028	2.90645	0.00365557	0.0124988	43	47	52	7	0	10
DN10173_c0_g1	L	S	0	3	0	241.299	120.65	-10.3488	1.51555	-6.82842	8.5857e-12	1.1735e-10	0	0	0	383	179	121
DN10173_c1_g1	L	S	0	3	0	215.45	107.725	-10.1851	1.38399	-7.35922	1.84983e-13	3.15434e-12	0	0	0	279	206	141
DN10174_c0_g1	L	S	2	0	136.616	0	68.308	9.56488	3.22043	2.97007	0.00297733	0.0104033	148	235	0	0	0	0
DN10175_c0_g1	L	S	3	3	206.169	41.4404	123.805	2.31645	0.786571	2.945	0.00322958	0.0112096	229	70	268	56	30	36
DN10179_c0_g2	L	S	3	3	121.706	29.4928	75.5995	2.03964	0.770105	2.64852	0.00808439	0.0249138	39	250	121	13	22	64
DN1018_c0_g1	L	S	3	3	722.916	94.5744	408.745	2.92795	0.169835	17.2399	1.3316e-66	5.2099e-64	547	863	780	80	88	127
DN10183_c0_g1	L	S	0	3	0	43.7657	21.8828	-7.88401	1.48649	-5.30378	1.13427e-07	8.8781e-07	0	0	0	55	38	36
DN10187_c0_g1	L	S	3	0	72.9769	0	36.4884	8.66452	1.39722	6.20128	5.60072e-10	6.11029e-09	30	108	102	0	0	0
DN10193_c0_g1	L	S	3	0	33.6662	0	16.8331	7.54912	1.46829	5.14146	2.72618e-07	2.02255e-06	16	44	49	0	0	0
DN10194_c0_g1	L	S	0	3	0	44.7939	22.3969	-7.92162	1.72605	-4.58946	4.44404e-06	2.75261e-05	0	0	0	12	62	72
DN10196_c0_g1	L	S	3	0	127.105	0	63.5525	9.46266	1.45163	6.51864	7.09479e-11	8.70092e-10	55	105	254	0	0	0
DN10197_c0_g1	L	S	3	0	128.99	0	64.495	9.48139	1.38636	6.83906	7.97118e-12	1.09322e-10	103	203	82	0	0	0
DN10199_c0_g2	L	S	3	0	86.6059	0	43.3029	8.9074	1.63097	5.46142	4.72351e-08	3.92164e-07	61	34	169	0	0	0
DN10205_c0_g1	L	S	3	0	59.4345	0	29.7173	8.3684	1.47387	5.67785	1.36396e-08	1.22055e-07	22	78	97	0	0	0
DN10210_c1_g1	L	S	3	3	121.965	20.8379	71.4015	2.56441	0.484965	5.28783	1.23778e-07	9.64007e-07	49	183	170	21	21	21
DN10212_c0_g1	L	S	3	3	340.096	39.2494	189.673	3.10788	0.568006	5.47155	4.46104e-08	3.7203e-07	315	482	193	29	27	71
DN10213_c0_g4	L	S	0	2	0	55.3289	27.6644	-8.2245	3.44648	-2.38635	0.0170165	0.0469834	0	0	0	50	106	0
DN10215_c0_g1	L	S	3	3	12.8015	58.1581	35.4798	-2.14421	0.635637	-3.37332	0.000742667	0.00300157	4	18	21	72	43	59	473	Pfam	PF00450	Serine carboxypeptidase	54	466	3.5e-94	T	15-01-2026	IPR001563	Peptidase S10, serine carboxypeptidase	GO:0004185|GO:0006508	K09757	-	78.1	2.8e-22	serine carboxypeptidase-like 8 [EC:3.4.16.- 2.3.1.92]
DN10217_c0_g1	L	S	3	2	124.5	1.18419	62.8419	6.60636	0.830772	7.95208	1.83411e-15	3.97131e-14	96	155	125	1	0	3
DN10221_c0_g1	L	S	0	3	0	66.957	33.4785	-8.50036	1.44317	-5.89008	3.86008e-09	3.72265e-08	0	0	0	70	36	104
DN10223_c0_g1	L	S	3	3	59.9551	26.0777	43.0164	1.18703	0.386131	3.07417	0.00211091	0.00765405	42	68	74	15	30	38	355	Pfam	PF04479	RTA1 like protein	103	329	3.6e-53	T	15-01-2026	IPR007568	RTA-like protein	GO:0016021
DN10224_c0_g2	L	S	3	3	1654.93	479.581	1067.25	1.78547	0.192176	9.2908	1.53127e-20	5.59479e-19	1391	1766	1750	405	494	584
DN10231_c0_g1	L	S	3	3	168.178	344.429	256.304	-1.02852	0.264979	-3.88153	0.000103801	0.00050415	104	223	200	369	330	337	176	Pfam	PF00572	Ribosomal protein L13	14	130	5.5e-46	T	15-01-2026	IPR005822	Ribosomal protein L13	GO:0003735|GO:0005840|GO:0006412	K02871	69.3	209	6.1e-62	large subunit ribosomal protein L13
DN10232_c0_g1	L	S	3	0	104.343	0	52.1715	9.17655	1.34685	6.81335	9.53526e-12	1.29201e-10	71	170	82	0	0	0
DN10234_c0_g1	L	S	3	3	71.0069	150.828	110.918	-1.0768	0.43538	-2.47324	0.0133896	0.0383122	30	108	95	93	185	196
DN10236_c0_g1	L	S	3	3	69.1456	33.6447	51.3952	1.03174	0.385402	2.67704	0.00742748	0.0231579	46	79	89	29	23	55
DN10237_c0_g1	L	S	3	3	1137.47	4129.03	2633.25	-1.85893	0.221096	-8.40777	4.17877e-17	1.07503e-15	650	1452	1500	2770	4628	5596
DN10241_c0_g1	L	S	3	3	62.4372	173.025	117.731	-1.48483	0.299242	-4.96196	6.9785e-07	4.87923e-06	50	69	68	137	143	269
DN10243_c0_g1	L	S	3	3	594.923	165.383	380.153	1.84713	0.242264	7.62444	2.451e-14	4.6401e-13	500	675	590	159	165	180	388	Pfam	PF05920	Homeobox KN domain	138	177	6e-11	T	15-01-2026	IPR008422	Homeobox KN domain	GO:0003677|GO:0006355
DN10245_c0_g1	L	S	3	3	99.0266	9.54871	54.2877	3.33637	0.620167	5.37979	7.45745e-08	5.98508e-07	87	111	93	5	6	21
DN1025_c0_g1	L	S	0	3	0	461.537	230.769	-11.2854	1.26627	-8.91229	4.99886e-19	1.6002e-17	0	0	0	280	615	544													K26570	-	11.9	0.056	colibactin biosynthesis thioesterase
DN1025_c0_g2	L	S	3	3	60.2275	668.552	364.39	-3.45422	0.253232	-13.6405	2.29945e-42	3.33895e-40	33	87	72	674	631	728
DN10250_c0_g1	L	S	3	3	58.6349	14.9267	36.7808	1.97559	0.559912	3.5284	0.000418086	0.0017918	27	57	106	11	15	21
DN10250_c0_g2	L	S	3	2	75.7291	2.90707	39.3181	4.77477	0.911414	5.23885	1.61577e-07	1.23853e-06	63	80	82	4	4	0
DN10251_c0_g1	L	S	3	0	220.11	0	110.055	10.2541	1.86009	5.51266	3.5346e-08	2.99458e-07	16	231	529	0	0	0
DN10254_c0_g1	L	S	3	0	41.6873	0	20.8437	7.85508	1.36896	5.73799	9.58076e-09	8.78835e-08	25	47	59	0	0	0
DN10255_c0_g1	L	S	0	3	0	328.397	164.199	-10.7941	1.21144	-8.91015	5.09652e-19	1.62961e-17	0	0	0	307	280	431
DN10256_c0_g2	L	S	0	3	0	71732.8	35866.4	-18.5652	1.22478	-15.158	6.71087e-52	1.53695e-49	0	0	0	83352	64028	66695
DN10256_c1_g1	L	S	0	3	0	3195.56	1597.78	-14.0766	1.26862	-11.096	1.31171e-28	9.07886e-27	0	0	0	3946	3031	2403
DN10256_c2_g1	L	S	0	3	0	194306	97153.1	-20.0029	1.2273	-16.2983	1.01445e-59	3.2474e-57	0	0	0	218408	192626	166913
DN10257_c0_g1	L	S	3	3	292.302	81.1633	186.733	1.85	0.386266	4.78945	1.67241e-06	1.10851e-05	130	345	477	68	70	117
DN10258_c0_g1	L	S	3	3	188.252	844.336	516.294	-2.16448	0.288303	-7.50768	6.01832e-14	1.08952e-12	130	209	240	977	720	834
DN10259_c0_g1	L	S	0	3	0	930.829	465.414	-12.2971	1.1864	-10.365	3.57637e-25	1.97156e-23	0	0	0	825	892	1162
DN1026_c1_g2	L	S	3	3	169231	83630.5	126431	1.01689	0.410546	2.47693	0.0132516	0.0379797	156889	178221	155919	105837	76946	62178
DN1026_c11_g1	L	S	3	0	45.5904	0	22.7952	7.97804	2.29048	3.48314	0.000495578	0.0020877	81	7	15	0	0	0
DN10265_c0_g3	L	S	3	3	17.6947	1.37993	9.53732	3.75471	1.03052	3.6435	0.000268952	0.00119823	9	29	19	2	1	1
DN10269_c0_g1	L	S	3	3	79.0524	26.2522	52.6523	1.58012	0.3541	4.46235	8.10674e-06	4.7946e-05	60	80	99	18	31	33
DN1027_c1_g1	L	S	0	2	0	289.386	144.693	-10.6116	3.12915	-3.39121	0.000695849	0.00283226	0	0	0	261	555	0
DN10270_c0_g1	L	S	3	3	751.57	1881.64	1316.6	-1.32277	0.279471	-4.73312	2.21092e-06	1.43771e-05	456	1100	808	2138	1610	1909
DN10270_c0_g2	L	S	3	3	22.6545	1.3314	11.993	4.11804	1.0067	4.09063	4.30195e-05	0.000224543	15	19	36	1	2	1													K10531	378.03	518	1.7e-155	L-ornithine N5-monooxygenase [EC:1.14.13.195 1.14.13.196]
DN10272_c1_g1	L	S	0	3	0	246.522	123.261	-10.3799	1.20477	-8.61566	6.95412e-18	1.95702e-16	0	0	0	218	246	296
DN10274_c0_g1	L	S	3	1	37.0833	1.85859	19.4709	4.24753	1.60902	2.63982	0.00829499	0.0254625	38	41	26	0	0	7
DN10275_c0_g1	L	S	3	0	311.541	0	155.77	10.7552	1.30071	8.2687	1.35424e-16	3.33178e-15	176	272	537	0	0	0
DN10276_c0_g1	L	S	3	3	32.5861	3.58147	18.0838	3.17545	1.3043	2.43461	0.0149078	0.0419954	55	16	5	3	4	4
DN10282_c0_g1	L	S	3	3	405.451	1736.43	1070.94	-2.10133	0.289115	-7.26815	3.6444e-13	5.95491e-12	351	485	360	1845	1606	1795	262	Pfam	PF10584	Proteasome subunit A N-terminal signature	5	27	4.2e-13	T	15-01-2026	IPR000426	Proteasome alpha-subunit, N-terminal domain	GO:0006511|GO:0019773	K02728	296.9	443	8.2e-133	20S proteasome subunit alpha 3 [EC:3.4.25.1]
DN10282_c0_g2	L	S	0	2	0	108.792	54.3958	-9.20005	3.29502	-2.79211	0.00523657	0.017117	0	0	0	219	0	90
DN1029_c0_g1	L	S	3	3	1262.38	538.809	900.594	1.22628	0.222121	5.52077	3.37512e-08	2.86463e-07	952	1649	1229	373	569	758	214	Pfam	PF07690	Major Facilitator Superfamily	1	194	3.1e-16	T	15-01-2026	IPR011701	Major facilitator superfamily	GO:0022857|GO:0055085
DN10291_c0_g1	L	S	0	3	0	14.3279	7.16397	-6.28019	2.203	-2.85075	0.00436168	0.0146272	0	0	0	5	6	39
DN10293_c0_g1	L	S	0	3	0	21.3301	10.665	-6.85263	1.62312	-4.22188	2.42272e-05	0.000131829	0	0	0	15	16	38
DN10299_c0_g1	L	S	3	2	32.8975	2.225	17.5612	3.8884	1.45952	2.66417	0.00771792	0.0239416	7	92	15	3	0	4
DN10300_c0_g1	L	S	3	0	60.5779	0	30.289	8.39555	1.59296	5.27041	1.3612e-07	1.05459e-06	16	101	89	0	0	0
DN10304_c0_g1	L	S	0	3	0	57.4126	28.7063	-8.27866	1.69459	-4.88533	1.03253e-06	7.05982e-06	0	0	0	62	17	104
DN10308_c0_g2	L	S	3	3	4.45369	20.5853	12.5195	-2.25497	0.76691	-2.94034	0.00327857	0.0113629	4	4	5	10	25	31
DN10311_c0_g1	L	S	3	0	19.1008	0	9.55038	6.71994	2.13837	3.14255	0.00167482	0.00624565	26	5	18	0	0	0
DN10315_c0_g1	L	S	3	1	131.653	1.01735	66.3353	7.06335	1.09043	6.47758	9.3206e-11	1.12254e-09	59	178	192	0	3	0
DN10321_c0_g1	L	S	3	3	212.338	502.336	357.337	-1.23834	0.479795	-2.58099	0.00985184	0.0295744	75	219	411	422	508	627													K12176	174.4	711.2	1.3e-213	COP9 signalosome complex subunit 2
DN10322_c0_g1	L	S	3	3	471.693	1514.82	993.256	-1.68883	0.164304	-10.2787	8.78731e-25	4.62689e-23	382	496	531	1284	1575	1819													K22093	-	14.1	0.0044	1,2-dehydroreticuline synthase/reductase [EC:1.14.19.54 1.5.1.27]
DN10329_c0_g1	L	S	3	3	242.85	1078.71	660.78	-2.15069	0.199948	-10.7562	5.54059e-27	3.48389e-25	169	312	266	1106	1028	1135
DN10331_c0_g2	L	S	1	3	25.8107	3346.66	1686.23	-7.02346	2.57441	-2.72818	0.00636855	0.0203104	53	0	0	4578	2603	2596
DN10331_c1_g1	L	S	0	3	0	21789.4	10894.7	-16.8462	1.2205	-13.8027	2.45462e-43	3.65855e-41	0	0	0	24019	21382	19688
DN10334_c0_g1	L	S	3	0	107.346	0	53.6728	9.21691	1.24362	7.41134	1.25031e-13	2.17683e-12	75	139	116	0	0	0
DN10339_c0_g1	L	S	3	3	44.5891	140.879	92.7341	-1.6492	0.608549	-2.71005	0.00672738	0.0213124	20	90	36	178	118	120
DN10340_c0_g4	L	S	3	3	15.5786	37.7354	26.657	-1.29823	0.442879	-2.93134	0.00337498	0.0116612	12	17	18	27	35	58
DN10344_c0_g1	L	S	2	0	85.6656	0	42.8328	8.89227	3.23346	2.75008	0.00595802	0.019188	0	108	199	0	0	0
DN10345_c0_g1	L	S	3	3	27.5405	8.20535	17.8729	1.74492	0.71364	2.4451	0.0144813	0.0409606	23	39	20	5	13	7
DN10347_c0_g1	L	S	0	3	0	41.0836	20.5418	-7.79382	1.56645	-4.97547	6.50881e-07	4.57567e-06	0	0	0	35	60	27	511	Pfam	PF00067	Cytochrome P450	14	335	9.7e-41	T	15-01-2026	IPR001128	Cytochrome P450	GO:0004497|GO:0005506|GO:0016705|GO:0020037	K15093	-	48.9	2e-13	(+)-menthofuran synthase [EC:1.14.14.143]
DN10350_c0_g1	L	S	3	3	155.29	372.52	263.905	-1.26379	0.197902	-6.38598	1.70305e-10	1.97998e-09	112	208	155	340	381	420	455	Pfam	PF00616	GTPase-activator protein for Ras-like GTPase	84	192	5.1e-21	T	15-01-2026	IPR001936	Ras GTPase-activating domain	GO:0043087
DN10350_c0_g3	L	S	0	3	0	57.0684	28.5342	-8.26807	2.17694	-3.79803	0.000145852	0.00069018	0	0	0	125	16	12
DN10350_c0_g4	L	S	3	3	4.59018	30.3097	17.4499	-2.7991	0.970388	-2.88451	0.00392019	0.0132858	6	3	3	19	52	20
DN10355_c0_g1	L	S	0	3	0	217.19	108.595	-10.1965	1.27244	-8.01332	1.11652e-15	2.48636e-14	0	0	0	223	236	191
DN10358_c0_g1	L	S	3	3	54.4792	15.215	34.8471	1.82837	0.59486	3.07362	0.0021148	0.00766471	34	52	84	6	20	23
DN10361_c0_g1	L	S	3	3	31.867	5.68593	18.7765	2.48173	0.805447	3.08118	0.00206184	0.00750122	15	30	58	2	9	7
DN10361_c0_g3	L	S	3	3	210.273	6.29279	108.283	5.06822	0.987631	5.13169	2.8715e-07	2.12477e-06	217	346	34	6	7	6
DN10363_c0_g1	L	S	3	0	53.2411	0	26.6206	8.20862	1.56567	5.24288	1.58088e-07	1.21411e-06	21	48	106	0	0	0
DN10364_c0_g1	L	S	3	3	48.4844	6.78885	27.6366	2.8117	1.13077	2.48653	0.0128996	0.0371101	18	36	106	1	4	19
DN10366_c0_g1	L	S	0	3	0	70.5963	35.2982	-8.57856	1.51332	-5.66871	1.43877e-08	1.28301e-07	0	0	0	34	55	146
DN10368_c0_g1	L	S	2	3	44.8417	428.378	236.61	-3.25067	1.31271	-2.4763	0.0132752	0.0380313	0	69	92	324	546	443
DN10369_c0_g1	L	S	3	3	68.3594	29.2214	48.7904	1.21103	0.46961	2.5788	0.00991445	0.0297244	59	91	52	19	30	44
DN10375_c0_g1	L	S	0	3	0	45.4154	22.7077	-7.93918	1.49101	-5.32468	1.01129e-07	7.95974e-07	0	0	0	54	26	59
DN10375_c0_g2	L	S	3	3	371.731	34.6584	203.195	3.43824	0.310476	11.0741	1.6754e-28	1.15112e-26	267	504	367	39	31	34
DN10375_c3_g1	L	S	2	0	135.141	0	67.5705	9.54927	3.22232	2.96348	0.00304184	0.0106129	132	258	0	0	0	0
DN10376_c0_g1	L	S	0	3	0	40.8964	20.4482	-7.7914	1.44561	-5.38968	7.05819e-08	5.69059e-07	0	0	0	28	33	71
DN10378_c0_g1	L	S	2	3	8.45265	129.564	69.0082	-3.96943	1.17374	-3.38186	0.000719969	0.00292115	11	0	11	121	131	144
DN1038_c0_g1	L	S	3	3	609.639	87.9471	348.793	2.80168	0.225506	12.4239	1.93774e-35	1.98495e-33	441	659	760	93	81	92
DN10384_c0_g1	L	S	3	3	52.7744	14.2986	33.5365	1.8843	0.469561	4.01289	5.99803e-05	0.00030488	28	80	61	9	17	19
DN10386_c0_g5	L	S	3	0	7.3841	0	3.69205	5.35187	2.05252	2.60747	0.00912141	0.0276796	6	6	10	0	0	0
DN1039_c0_g2	L	S	0	3	0	359.602	179.801	-10.9247	1.37668	-7.93557	2.09538e-15	4.49558e-14	0	0	0	498	185	391
DN1039_c0_g3	L	S	0	3	0	166.328	83.1641	-9.81354	1.42215	-6.90047	5.183e-12	7.26755e-11	0	0	0	65	222	248
DN10391_c0_g1	L	S	2	0	68.9731	0	34.4866	8.57972	3.26256	2.62975	0.00854478	0.0261495	0	121	127	0	0	0
DN10394_c0_g1	L	S	0	3	0	56.0469	28.0235	-8.24169	1.34574	-6.12429	9.10861e-10	9.6101e-09	0	0	0	61	47	62
DN10394_c0_g2	L	S	3	3	50.0293	108.013	79.0211	-1.1222	0.468157	-2.39706	0.0165273	0.0458288	43	68	37	80	83	184
DN10397_c0_g1	L	S	0	3	0	51.269	25.6345	-8.11422	1.52733	-5.3127	1.08014e-07	8.47801e-07	0	0	0	34	81	40
DN10400_c0_g2	L	S	3	0	63.7845	0	31.8923	8.46898	1.62544	5.21027	1.88565e-07	1.43178e-06	22	142	50	0	0	0
DN10401_c0_g1	L	S	1	3	1.12571	29.6964	15.411	-4.60533	1.36067	-3.38461	0.000712805	0.00289559	0	0	4	27	34	29
DN10406_c0_g1	L	S	3	3	201.884	40.6732	121.279	2.30128	0.736978	3.12259	0.00179265	0.00663762	177	246	171	13	26	101
DN10407_c0_g1	L	S	3	0	12.3078	0	6.15388	6.1002	2.04669	2.98052	0.00287755	0.010091	3	19	20	0	0	0
DN10409_c0_g1	L	S	3	0	122.882	0	61.4411	9.41283	1.28871	7.30405	2.79239e-13	4.62715e-12	80	116	185	0	0	0
DN10409_c0_g2	L	S	0	3	0	12.4982	6.24912	-6.08319	2.0124	-3.02284	0.00250411	0.00891794	0	0	0	5	10	27
DN10409_c5_g1	L	S	0	2	0	716.154	358.077	-11.9189	2.99376	-3.98126	6.85522e-05	0.000345397	0	0	0	1044	0	1173
DN10411_c0_g1	L	S	3	3	72.4249	293.812	183.118	-2.02038	0.262233	-7.7045	1.31358e-14	2.57686e-13	51	79	92	311	258	323	226	Pfam	PF00160	Cyclophilin type peptidyl-prolyl cis-trans isomerase/CLD	74	190	1.8e-17	T	15-01-2026	IPR002130	Cyclophilin-type peptidyl-prolyl cis-trans isomerase domain	GO:0000413|GO:0003755
DN10412_c0_g1	L	S	3	1	42.0307	1.5506	21.7907	4.83964	1.56573	3.09098	0.00199498	0.00729094	43	44	32	4	0	0
DN10420_c0_g1	L	S	3	3	69.0402	15.8864	42.4633	2.13711	0.740603	2.88563	0.00390632	0.0132404	49	61	101	22	17	6
DN10423_c0_g1	L	S	3	3	446.226	51.1882	248.707	3.11341	0.299566	10.3931	2.66591e-25	1.49006e-23	296	524	562	28	61	74
DN10424_c1_g1	L	S	3	0	2149.22	0	1074.61	13.5406	1.54842	8.74476	2.23489e-18	6.68332e-17	3051	1814	587	0	0	0
DN10425_c0_g1	L	S	3	2	180.831	17.3911	99.1108	3.37897	1.2524	2.698	0.00697585	0.0219783	108	263	199	25	0	29
DN10426_c0_g1	L	S	3	3	9.55288	48.9986	29.2758	-2.37156	0.637202	-3.72183	0.000197785	0.000908168	7	7	15	26	49	84
DN10429_c0_g1	L	S	2	0	74.6153	0	37.3076	8.69227	3.35016	2.59458	0.0094706	0.0285853	70	0	144	0	0	0
DN10435_c0_g1	L	S	0	3	0	22.3088	11.1544	-6.91422	1.4845	-4.65761	3.19894e-06	2.0328e-05	0	0	0	20	21	28
DN10437_c0_g1	L	S	3	3	72.6642	4.23463	38.4494	4.09724	0.783976	5.22622	1.73007e-07	1.32076e-06	87	56	53	4	4	5
DN10438_c0_g1	L	S	3	3	70.7026	13.061	41.8818	2.43368	0.899433	2.7058	0.00681411	0.0215484	59	36	114	16	3	22
DN1044_c0_g1	L	S	3	3	259.536	603.59	431.563	-1.22464	0.22344	-5.48083	4.23343e-08	3.54822e-07	217	261	292	472	668	731
DN1044_c1_g1	L	S	0	3	0	7.48082	3.74041	-5.33413	2.11002	-2.528	0.0114715	0.0336303	0	0	0	8	9	5
DN10440_c0_g1	L	S	3	3	75.5103	485.897	280.704	-2.67663	0.288687	-9.27175	1.83125e-20	6.64771e-19	43	87	109	469	369	674
DN10444_c0_g1	L	S	0	3	0	552.535	276.268	-11.544	1.21148	-9.52883	1.59064e-21	6.31102e-20	0	0	0	532	571	575
DN10445_c0_g1	L	S	0	3	0	67.9524	33.9762	-8.52251	1.7674	-4.82205	1.42088e-06	9.52096e-06	0	0	0	13	90	122
DN10448_c2_g1	L	S	0	3	0	70.0788	35.0394	-8.56421	1.58185	-5.41404	6.16181e-08	5.0298e-07	0	0	0	108	37	59
DN1045_c0_g1	L	S	3	3	623.938	157.566	390.752	1.98193	0.184742	10.7281	7.51058e-27	4.6912e-25	422	672	831	130	143	221													K27226	-	13	0.042	Salmonella phage homing endonuclease
DN10450_c0_g1	L	S	3	3	265.864	53.404	159.634	2.31854	0.739161	3.13672	0.00170851	0.0063595	79	498	322	30	95	36
DN10458_c0_g1	L	S	3	0	213.083	0	106.542	10.2041	1.22014	8.36308	6.11038e-17	1.54793e-15	164	234	245	0	0	0
DN10459_c0_g1	L	S	3	0	59.9921	0	29.996	8.37968	1.56392	5.35814	8.40827e-08	6.69099e-07	29	42	122	0	0	0
DN10462_c0_g1	L	S	3	3	56.4056	8.19608	32.3008	2.77597	1.09916	2.52554	0.0115521	0.0338208	15	22	153	6	4	17													K15303	293.03	483.4	8.7e-145	aflatoxin B1 aldehyde reductase
DN10467_c0_g1	L	S	3	3	120.642	26.3544	73.4981	2.20702	0.477418	4.62282	3.7856e-06	2.37136e-05	74	140	164	35	15	29
DN10468_c0_g1	L	S	3	0	2960.69	0	1480.35	14.0033	1.19873	11.6818	1.57888e-31	1.32372e-29	1748	4212	3385	0	0	0
DN1047_c0_g1	L	S	3	3	328.429	878.345	603.387	-1.41597	0.237518	-5.96153	2.4988e-09	2.46813e-08	203	426	400	947	817	882													K03029	67.23	280.4	1.4e-83	26S proteasome regulatory subunit N10
DN10471_c0_g1	L	S	3	3	26.0057	117.416	71.711	-2.15688	0.352671	-6.11585	9.60419e-10	1.00839e-08	14	34	35	93	99	180
DN10474_c0_g1	L	S	3	3	122.492	32.8257	77.6586	1.89788	0.514949	3.68558	0.000228186	0.00103311	51	166	185	17	39	49
DN10481_c0_g2	L	S	3	1	329.549	5.04473	167.297	6.00117	1.59597	3.7602	0.00016978	0.000789747	223	452	344	0	0	19
DN10482_c0_g1	L	S	3	3	233.737	60.7085	147.223	1.94774	0.343335	5.673	1.40315e-08	1.25283e-07	166	237	312	68	41	77
DN10484_c0_g1	L	S	3	3	66.7201	170.902	118.811	-1.35738	0.381781	-3.55538	0.00037744	0.00163275	47	52	105	160	177	184
DN10488_c0_g1	L	S	0	3	0	1463.29	731.644	-12.9497	1.33036	-9.73398	2.15963e-22	9.20375e-21	0	0	0	1930	1419	881
DN1049_c0_g1	L	S	3	3	432.654	190.547	311.6	1.18215	0.287947	4.10546	4.03514e-05	0.000211794	317	423	576	190	138	264
DN10490_c1_g1	L	S	0	3	0	56.3882	28.1941	-8.25071	1.54521	-5.33954	9.31802e-08	7.36087e-07	0	0	0	52	81	33
DN10491_c0_g1	L	S	3	3	16.6703	1.5233	9.09682	3.39375	0.931165	3.64463	0.000267775	0.00119355	12	22	17	1	1	3
DN10496_c0_g1	L	S	0	3	0	421.812	210.906	-11.1561	1.30016	-8.58051	9.4451e-18	2.60341e-16	0	0	0	216	434	719
DN10500_c0_g1	L	S	3	3	212.688	62.6	137.644	1.7605	0.35419	4.9705	6.6779e-07	4.68651e-06	117	237	322	41	61	98
DN10500_c1_g1	L	S	0	3	0	101.853	50.9263	-9.10517	1.519	-5.99417	2.04522e-09	2.04886e-08	0	0	0	49	177	86
DN10501_c0_g1	L	S	3	2	299.284	7.06266	153.174	5.40652	0.93777	5.76529	8.15164e-09	7.53879e-08	156	394	409	10	0	12
DN10504_c0_g1	L	S	0	3	0	28.6554	14.3277	-7.27873	1.61813	-4.49823	6.85231e-06	4.11401e-05	0	0	0	14	27	53
DN10504_c1_g1	L	S	0	3	0	118.954	59.4772	-9.32959	1.38971	-6.71335	1.90204e-11	2.48518e-10	0	0	0	61	173	138
DN10506_c0_g1	L	S	3	3	29.2392	10.2308	19.735	1.50653	0.568653	2.64929	0.00806607	0.0248628	15	44	35	6	10	17
DN10508_c0_g1	L	S	3	3	119.422	32.328	75.875	1.89132	0.330002	5.73125	9.96906e-09	9.10008e-08	68	138	172	25	37	38
DN1051_c0_g1	L	S	3	3	458.154	31.5254	244.84	3.85672	0.566954	6.80253	1.02795e-11	1.38685e-10	494	534	252	20	38	41	440	Pfam	PF07690	Major Facilitator Superfamily	163	417	3.2e-14	T	15-01-2026	IPR011701	Major facilitator superfamily	GO:0022857|GO:0055085
DN10512_c0_g1	L	S	3	3	1617.04	4419.04	3018.04	-1.45102	0.295042	-4.91801	8.7428e-07	6.03196e-06	1390	2052	1338	3994	5058	4352
DN10515_c0_g1	L	S	0	2	0	85.9583	42.9792	-8.86003	3.42095	-2.58993	0.00959947	0.0289309	0	0	0	185	42	0
DN10515_c1_g1	L	S	0	3	0	16.5405	8.27025	-6.48081	2.1201	-3.05685	0.00223679	0.00806583	0	0	0	13	30	5
DN10517_c1_g1	L	S	3	1	14.8334	0.387651	7.61051	5.40949	1.60702	3.36617	0.000762191	0.0030721	6	28	15	1	0	0
DN10518_c0_g2	L	S	3	3	224.39	752.866	488.628	-1.7517	0.271231	-6.45834	1.05855e-10	1.26676e-09	189	279	198	734	620	972
DN10523_c0_g1	L	S	0	3	0	112.568	56.2841	-9.2504	1.56565	-5.90835	3.45551e-09	3.35314e-08	0	0	0	32	156	178
DN10525_c0_g3	L	S	0	3	0	37.797	18.8985	-7.67521	1.38976	-5.52268	3.3387e-08	2.83714e-07	0	0	0	28	45	44
DN1053_c0_g2	L	S	3	3	59.6653	1.25779	30.4615	5.53156	0.842084	6.56889	5.06906e-11	6.27396e-10	46	66	68	1	1	2
DN10531_c0_g1	L	S	3	3	14.8288	97.6422	56.2355	-2.75277	0.56766	-4.84933	1.23877e-06	8.35636e-06	15	11	16	119	83	88
DN10532_c0_g1	L	S	3	3	8.21482	50.6776	29.4462	-2.63255	1.11116	-2.36918	0.0178276	0.0489667	6	8	11	10	19	152
DN10533_c0_g1	L	S	3	2	658.739	48.5545	353.647	3.75946	1.47953	2.54097	0.0110545	0.0326147	180	1318	743	0	32	142
DN10536_c0_g2	L	S	0	3	0	14.0375	7.01876	-6.24328	1.76125	-3.54481	0.0003929	0.00169391	0	0	0	17	11	14
DN10541_c0_g1	L	S	3	0	19.3092	0	9.65461	6.73494	1.80639	3.7284	0.0001927	0.000886841	22	19	12	0	0	0
DN10542_c0_g1	L	S	3	3	51.8627	5.63196	28.7473	3.1655	0.7431	4.25986	2.04559e-05	0.000112613	25	82	61	3	3	13
DN10546_c0_g1	L	S	0	3	0	120.075	60.0374	-9.34189	1.31883	-7.08347	1.40585e-12	2.13954e-11	0	0	0	96	159	109
DN1055_c0_g3	L	S	3	0	158.349	0	79.1745	9.7756	1.28045	7.63453	2.26648e-14	4.3198e-13	136	194	138	0	0	0
DN10550_c0_g1	L	S	3	3	53.1094	3.29089	28.2001	4.01135	1.3403	2.99288	0.00276359	0.00972644	93	9	19	4	2	4
DN10551_c0_g1	L	S	1	3	3.29571	393.122	198.209	-6.84786	1.48805	-4.60191	4.18639e-06	2.60275e-05	0	12	0	154	396	750
DN10552_c0_g1	L	S	3	0	24.0409	0	12.0204	7.05672	1.47655	4.7792	1.75994e-06	1.16215e-05	18	30	25	0	0	0
DN10553_c0_g1	L	S	2	3	19.3878	321.127	170.258	-4.03522	1.18805	-3.39651	0.000682514	0.00278281	0	46	24	308	194	512
DN10557_c0_g2	L	S	3	2	13.4199	1.11442	7.26716	3.69566	1.45717	2.53619	0.0112066	0.0330014	3	21	22	2	1	0
DN10560_c1_g1	L	S	0	3	0	220.419	110.209	-10.219	2.11689	-4.82737	1.38345e-06	9.28565e-06	0	0	0	7	494	189
DN10561_c0_g1	L	S	3	0	169.233	0	84.6166	9.87592	1.49234	6.61773	3.64763e-11	4.60161e-10	42	263	272	0	0	0
DN10562_c1_g1	L	S	0	2	0	74.5935	37.2967	-8.6556	3.35046	-2.58341	0.00978293	0.0293958	0	0	0	139	0	78
DN10569_c0_g2	L	S	3	3	77.2721	32.8203	55.0462	1.23291	0.475636	2.59214	0.00953819	0.0287708	36	113	102	19	32	55													K19327	446.1	459.3	1.5e-137	anoctamin-10
DN10576_c0_g2	L	S	0	3	0	11.927	5.96349	-6.01083	1.85869	-3.23391	0.00122108	0.00470429	0	0	0	13	7	17
DN10583_c0_g2	L	S	3	3	198.004	26.087	112.045	2.92054	0.890839	3.27841	0.00104393	0.00408493	278	62	162	14	39	28
DN10586_c0_g1	L	S	3	0	63.4862	0	31.7431	8.46138	1.60264	5.27965	1.29429e-07	1.00496e-06	30	138	39	0	0	0
DN10593_c0_g1	L	S	3	3	11.5796	269.551	140.565	-4.4825	0.369591	-12.1283	7.47995e-34	7.2161e-32	5	21	12	216	270	355
DN10593_c0_g2	L	S	3	0	204.377	0	102.189	10.1435	1.26708	8.00541	1.19074e-15	2.63703e-14	182	196	220	0	0	0
DN10593_c0_g3	L	S	3	0	12.4154	0	6.20772	6.10441	1.80424	3.38336	0.000716045	0.0029069	9	19	10	0	0	0
DN10593_c0_g5	L	S	3	0	96.9125	0	48.4562	9.06952	1.25132	7.24798	4.23022e-13	6.86041e-12	67	107	124	0	0	0
DN10593_c0_g6	L	S	0	3	0	177.957	88.9783	-9.90919	1.24402	-7.96548	1.6459e-15	3.58584e-14	0	0	0	185	152	206
DN10594_c0_g1	L	S	2	0	75.6528	0	37.8264	8.71303	3.24182	2.6877	0.00719468	0.0225512	0	132	140	0	0	0
DN10595_c0_g1	L	S	3	3	268.23	1261.94	765.088	-2.2295	0.403555	-5.52465	3.3015e-08	2.80722e-07	96	374	422	1226	1273	1337
DN10597_c0_g1	L	S	3	3	296.333	109.726	203.03	1.43849	0.223833	6.42664	1.30457e-10	1.54345e-09	168	363	408	99	100	141
DN10597_c0_g2	L	S	3	3	11.3592	31.8963	21.6278	-1.45298	0.557222	-2.60753	0.00911968	0.0276774	5	12	20	31	32	34
DN106_c0_g1	L	S	3	3	5224.46	1872.73	3548.59	1.48013	0.148546	9.96411	2.18834e-23	1.01391e-21	3707	6870	5445	1512	2084	2184													K01471	-	74.4	3.2e-21	6-aminohexanoate-cyclic-dimer hydrolase [EC:3.5.2.12]
DN10602_c0_g1	L	S	3	3	150.537	72.562	111.55	1.04224	0.416734	2.50097	0.0123855	0.035906	141	128	166	53	61	118
DN10610_c0_g1	L	S	3	3	462.453	110.916	286.684	2.06056	0.281335	7.32422	2.40295e-13	4.02204e-12	352	617	432	115	86	140
DN10620_c0_g1	L	S	3	3	9.84276	88.3964	49.1196	-3.12654	0.653937	-4.7811	1.74338e-06	1.15203e-05	3	9	21	56	98	126
DN10622_c0_g2	L	S	3	0	138.239	0	69.1196	9.58385	1.64194	5.83691	5.31772e-09	5.03361e-08	26	157	293	0	0	0
DN10629_c0_g1	L	S	3	3	15.3272	198.963	107.145	-3.66648	0.477138	-7.68431	1.53818e-14	2.98832e-13	7	27	16	150	261	197
DN10633_c0_g1	L	S	2	0	57.1312	0	28.5656	8.30724	3.42261	2.42716	0.0152174	0.042684	44	130	0	0	0	0
DN10634_c0_g1	L	S	0	3	0	39.5895	19.7947	-7.74452	1.53315	-5.05137	4.38656e-07	3.16395e-06	0	0	0	19	41	69
DN10637_c0_g1	L	S	3	3	269.879	78.2271	174.053	1.78901	0.339412	5.27091	1.35745e-07	1.05198e-06	232	311	254	79	84	72
DN10638_c0_g1	L	S	3	3	70.2273	266.088	168.158	-1.93295	0.276447	-6.99211	2.7078e-12	3.96665e-11	54	79	79	181	263	402
DN10639_c0_g2	L	S	3	3	45433.9	284681	165057	-2.64753	0.735578	-3.59925	0.00031914	0.00140428	66294	24398	22913	131230	400966	368477
DN10640_c0_g1	L	S	3	0	73.6591	0	36.8296	8.67029	1.45433	5.9617	2.49625e-09	2.46648e-08	75	85	49	0	0	0
DN10641_c0_g1	L	S	3	3	32.6668	6.4127	19.5398	2.33593	0.627639	3.72178	0.000197824	0.000908199	26	38	34	3	10	7
DN10643_c0_g1	L	S	3	3	2.41628	22.799	12.6076	-3.17988	0.9437	-3.36958	0.000752821	0.00303912	1	6	1	21	26	22	405	Pfam	PF00098	Zinc knuckle	252	266	0.0005	T	15-01-2026	IPR001878	Zinc finger, CCHC-type	GO:0003676|GO:0008270	K25664	-	16.5	0.0034	HIV-1 nucleocapsid protein
DN10647_c0_g1	L	S	3	0	136.422	0	68.211	9.56355	1.71129	5.58851	2.29024e-08	1.99124e-07	76	322	39	0	0	0
DN1065_c0_g1	L	S	3	3	547.422	1521.66	1034.54	-1.4786	0.24681	-5.99082	2.08781e-09	2.08781e-08	490	612	500	1391	1411	1898	791	Pfam	PF02171	Piwi domain	439	741	2.5e-71	T	15-01-2026	IPR003165	Piwi domain	GO:0003676	K11593	429.77	578.1	2e-173	eukaryotic translation initiation factor 2C
DN10651_c0_g1	L	S	3	3	172.438	9.82733	91.1328	4.13974	0.517343	8.00192	1.2249e-15	2.70632e-14	111	222	204	5	17	8
DN10653_c0_g1	L	S	3	0	17.9609	0	8.98045	6.63724	1.67178	3.97017	7.18212e-05	0.000360129	13	28	14	0	0	0
DN10654_c0_g1	L	S	3	0	171.742	0	85.8711	9.89336	1.33882	7.3896	1.47273e-13	2.5452e-12	155	123	222	0	0	0
DN10655_c0_g1	L	S	3	2	54.4118	8.05208	31.2319	2.7429	1.15736	2.36997	0.0177897	0.0488721	31	54	87	0	12	15
DN10658_c0_g1	L	S	3	0	346.148	0	173.074	10.9081	1.20217	9.0737	1.15042e-19	3.87929e-18	217	437	428	0	0	0
DN10659_c0_g1	L	S	3	3	197.678	79.6993	138.689	1.30128	0.273122	4.76448	1.89337e-06	1.24443e-05	133	238	240	53	75	127
DN10661_c0_g1	L	S	3	0	63.2603	0	31.6302	8.45286	1.36512	6.19203	5.93942e-10	6.45251e-09	48	53	90	0	0	0
DN10663_c1_g1	L	S	0	2	0	102.366	51.183	-9.11238	3.24605	-2.80722	0.00499712	0.016445	0	0	0	149	0	168
DN10664_c0_g1	L	S	3	3	22.4286	111.712	67.0705	-2.31482	0.498969	-4.63921	3.49744e-06	2.20705e-05	14	22	34	59	114	189													K07300	78.47	84.1	3.6e-24	Ca2+:H+ antiporter
DN10665_c3_g1	L	S	0	3	0	138.013	69.0064	-9.54327	1.50808	-6.3281	2.48203e-10	2.83072e-09	0	0	0	78	245	93
DN10666_c0_g1	L	S	3	3	649.597	2024.26	1336.93	-1.63759	0.296622	-5.5208	3.37456e-08	2.86463e-07	315	990	797	2036	1567	2650
DN10666_c0_g3	L	S	3	3	107.573	572.245	339.909	-2.41179	0.460059	-5.24235	1.58545e-07	1.21695e-06	75	64	190	522	574	660
DN10671_c0_g1	L	S	3	3	188.005	514.598	351.301	-1.44537	0.223629	-6.46322	1.02501e-10	1.22818e-09	108	284	204	479	479	627													K06685	155.83	279	2.2e-83	MOB kinase activator 1
DN10672_c0_g1	L	S	0	3	0	101.236	50.6182	-9.09536	1.28422	-7.08242	1.41655e-12	2.15466e-11	0	0	0	87	120	101
DN10675_c0_g1	L	S	0	3	0	25.1003	12.5501	-7.0859	1.81196	-3.91062	9.20587e-05	0.000451479	0	0	0	24	9	48
DN10679_c1_g1	L	S	3	3	39.5775	9.91673	24.7471	1.96497	0.521234	3.76984	0.000163352	0.000764263	31	42	46	5	11	16
DN10679_c3_g1	L	S	2	0	518.935	0	259.467	11.4904	3.05246	3.76431	0.000167012	0.000778646	668	705	0	0	0	0
DN10681_c0_g1	L	S	3	0	145.053	0	72.5265	9.65292	1.22412	7.88563	3.12959e-15	6.60379e-14	94	176	181	0	0	0
DN10684_c1_g1	L	S	3	0	561.063	0	280.532	11.6041	1.25397	9.25385	2.16548e-20	7.82072e-19	304	930	560	0	0	0
DN10687_c1_g1	L	S	3	0	25.8519	0	12.926	7.16037	1.69925	4.21383	2.51072e-05	0.000136328	23	39	14	0	0	0
DN10688_c0_g1	L	S	2	0	100.615	0	50.3076	9.12425	3.22071	2.833	0.00461139	0.0153404	0	103	257	0	0	0
DN1069_c0_g2	L	S	3	3	697.121	332.777	514.949	1.06505	0.179564	5.93133	3.00485e-09	2.93403e-08	552	793	748	318	296	411	572	Pfam	PF00400	WD domain, G-beta repeat	349	388	0.00088	T	15-01-2026	IPR001680	WD40 repeat	GO:0005515	K03364	537.87	636.2	2.2e-191	cell division cycle 20-like protein 1, cofactor of APC complex
DN10691_c0_g1	L	S	3	3	21.9734	4.09126	13.0323	2.44834	0.740349	3.307	0.000942999	0.00372937	20	22	22	5	4	3
DN107_c0_g1	L	S	3	3	152.071	63.8774	107.974	1.25027	0.392789	3.18306	0.00145729	0.00551996	73	206	213	43	57	105
DN10705_c0_g3	L	S	0	3	0	77.0559	38.528	-8.70482	1.46905	-5.92546	3.11417e-09	3.0355e-08	0	0	0	41	59	155
DN10706_c0_g1	L	S	3	3	10.9867	56.6722	33.8294	-2.3869	0.851445	-2.80335	0.00505742	0.0166066	10	11	11	13	63	114
DN10707_c0_g2	L	S	0	3	0	7.81226	3.90613	-5.40335	2.01319	-2.68398	0.00727514	0.0227661	0	0	0	6	6	13
DN10711_c0_g1	L	S	3	3	7.3099	54.3012	30.8056	-2.86715	0.756703	-3.78901	0.000151249	0.000712609	3	9	12	24	45	112
DN10714_c0_g1	L	S	3	0	180.166	0	90.0829	9.96193	1.43968	6.91956	4.53042e-12	6.41961e-11	213	141	134	0	0	0
DN10716_c0_g1	L	S	3	3	83.3353	24.6543	53.9948	1.75552	0.394984	4.44453	8.80837e-06	5.17372e-05	65	98	88	27	16	33													K01861	-	20.7	0.00011	(+)-cis,cis-nepetalactol synthase [EC:5.5.1.35]
DN10717_c0_g2	L	S	3	3	25.9842	53.1871	39.5857	-1.01996	0.399391	-2.5538	0.0106556	0.0316198	15	26	41	44	58	62
DN1072_c0_g1	L	S	3	3	280.37	135.953	208.162	1.04942	0.269302	3.89682	9.74655e-05	0.000476006	141	363	398	118	129	175													K16803	861.3	1780.5	0	cytoskeleton-associated protein 5
DN10725_c0_g1	L	S	3	2	18.0791	2.34714	10.2131	2.97729	1.13202	2.63007	0.00853668	0.0261304	8	25	26	4	0	3
DN10729_c0_g1	L	S	3	3	24.7283	122.698	73.713	-2.31071	0.538722	-4.28924	1.79287e-05	0.000100199	16	34	27	52	145	201
DN10734_c0_g1	L	S	0	2	0	65.7954	32.8977	-8.47445	3.38668	-2.50229	0.0123393	0.0357905	0	0	0	77	106	0
DN10738_c0_g1	L	S	0	3	0	21.2798	10.6399	-6.84629	2.22265	-3.08024	0.00206832	0.007518	0	0	0	4	48	13
DN1074_c0_g2	L	S	3	3	65.6276	215.695	140.662	-1.73217	0.482909	-3.58695	0.000334573	0.00146441	69	50	65	152	182	358
DN10743_c0_g1	L	S	3	3	72.9505	4.55251	38.7515	4.02496	1.13864	3.53488	0.000407954	0.00175371	56	153	13	6	5	2
DN10747_c0_g1	L	S	2	0	76.4803	0	38.2401	8.7287	3.26117	2.67655	0.00743838	0.0231842	0	93	181	0	0	0
DN10749_c0_g1	L	S	2	0	100.779	0	50.3897	9.12549	3.41256	2.67409	0.00749329	0.0233219	181	46	0	0	0	0
DN10749_c1_g1	L	S	3	0	15.7163	0	7.85813	6.44326	1.93247	3.33421	0.000855408	0.00341557	13	27	7	0	0	0
DN10752_c0_g1	L	S	3	3	178.075	45.9493	112.012	1.95075	0.592408	3.29292	0.000991534	0.00390323	155	268	103	24	65	55
DN10753_c0_g1	L	S	0	3	0	37.5817	18.7909	-7.66761	1.71926	-4.45983	8.2025e-06	4.84717e-05	0	0	0	39	13	68
DN10761_c0_g1	L	S	3	3	121.707	17.7743	69.7409	2.76929	1.1309	2.44874	0.0143358	0.0406277	202	45	39	18	6	33
DN10763_c1_g1	L	S	0	3	0	586.205	293.103	-11.6295	1.21392	-9.58015	9.6901e-22	3.92198e-20	0	0	0	530	653	600
DN10765_c0_g1	L	S	3	3	61.7162	4.50014	33.1082	3.76858	1.13797	3.31168	0.000927391	0.00367293	100	31	16	4	4	6
DN10773_c0_g1	L	S	0	3	0	58.6968	29.3484	-8.30789	1.4292	-5.81298	6.13713e-09	5.75509e-08	0	0	0	74	47	53
DN10776_c0_g1	L	S	3	2	31.1791	4.57214	17.8756	2.77677	1.09754	2.52999	0.0114066	0.033499	20	34	43	7	0	7
DN10777_c0_g1	L	S	3	0	158.706	0	79.3529	9.77942	1.70168	5.74692	9.08825e-09	8.35835e-08	232	105	60	0	0	0
DN1078_c0_g1	L	S	3	3	177.916	531.92	354.918	-1.57496	0.354739	-4.43976	9.00587e-06	5.27543e-05	91	219	261	605	379	636
DN10781_c0_g1	L	S	3	0	53.2137	0	26.6069	8.20861	1.65837	4.94982	7.42835e-07	5.17066e-06	13	100	69	0	0	0
DN10790_c0_g1	L	S	3	0	339.657	0	169.828	10.8801	1.34977	8.06073	7.58394e-16	1.7146e-14	146	321	641	0	0	0
DN10796_c0_g1	L	S	0	2	0	197.639	98.8195	-10.0614	3.19029	-3.15375	0.00161187	0.00603727	0	0	0	348	185	0
DN10797_c0_g1	L	S	1	3	0.549285	15.9183	8.2338	-4.67992	1.65688	-2.82453	0.00473497	0.0156904	0	2	0	5	24	22
DN10797_c0_g2	L	S	3	3	112.397	35.325	73.8611	1.65697	0.578921	2.86218	0.00420742	0.0141697	105	96	124	25	20	71
DN108_c0_g1	L	S	3	3	3555.08	8516.5	6035.79	-1.26068	0.367326	-3.43204	0.000599055	0.00247476	3424	3970	2833	9830	6911	8897	372	Pfam	PF01116	Fructose-bisphosphate aldolase class-II	30	370	1.4e-94	T	15-01-2026	IPR000771	Fructose-bisphosphate aldolase, class-II	GO:0005975|GO:0008270|GO:0016832	K01624	86.8	417.5	5.6e-125	fructose-bisphosphate aldolase, class II [EC:4.1.2.13]
DN10802_c0_g1	L	S	3	3	297.737	891.474	594.606	-1.5835	0.436063	-3.63135	0.000281944	0.00124998	256	375	249	894	1123	618
DN10802_c0_g3	L	S	3	3	292.446	1002.91	647.68	-1.77908	0.411475	-4.32366	1.53458e-05	8.6858e-05	241	327	303	1092	1183	672
DN10802_c1_g1	L	S	3	3	82.6248	278.13	180.377	-1.75275	0.391591	-4.47597	7.60656e-06	4.52634e-05	61	123	68	211	366	272
DN10803_c0_g1	L	S	1	3	3.65857	68.4082	36.0334	-4.192	1.71229	-2.44818	0.0143579	0.0406782	0	0	13	55	77	79
DN10804_c0_g1	L	S	0	2	0	83.3964	41.6982	-8.8167	3.45314	-2.55324	0.0106725	0.0316602	0	0	0	0	224	28
DN10805_c0_g1	L	S	3	0	1492.28	0	746.142	13.014	1.29019	10.0869	6.3124e-24	3.09253e-22	1521	1678	1033	0	0	0
DN10807_c0_g1	L	S	3	3	46.4316	155.721	101.077	-1.75916	0.716437	-2.45543	0.0140715	0.0400074	54	19	53	87	146	273
DN10807_c1_g1	L	S	3	3	247.042	99.0073	173.025	1.3139	0.385437	3.40887	0.000652316	0.00267012	230	298	189	72	111	126
DN10808_c0_g2	L	S	0	3	0	30.1123	15.0562	-7.3462	1.60717	-4.5709	4.85628e-06	2.98823e-05	0	0	0	21	46	24
DN10811_c0_g1	L	S	3	3	59.5333	272.361	165.947	-2.18176	0.246449	-8.85277	8.53697e-19	2.69001e-17	35	84	69	201	297	353
DN10811_c0_g2	L	S	1	3	0.486994	12.9263	6.70665	-5.16317	1.6512	-3.12691	0.00176652	0.00655204	1	0	0	9	20	10
DN10824_c0_g1	L	S	3	0	135.22	0	67.6099	9.55172	1.5499	6.16279	7.14736e-10	7.66139e-09	49	96	302	0	0	0
DN10825_c0_g1	L	S	3	3	11.7461	93.075	52.4105	-2.95408	0.883473	-3.34371	0.000826668	0.00330879	2	30	9	116	62	102
DN10827_c0_g1	L	S	3	0	117.776	0	58.8881	9.35294	1.54544	6.05194	1.43112e-09	1.46174e-08	37	105	252	0	0	0
DN10829_c0_g1	L	S	3	3	12.5168	113.11	62.8135	-3.20035	0.713511	-4.48536	7.27904e-06	4.34521e-05	12	12	12	39	177	143
DN10830_c0_g2	L	S	3	3	258.852	605.711	432.282	-1.23048	0.124029	-9.92087	3.37786e-23	1.53722e-21	187	324	280	543	579	749	120	Pfam	PF03179	Vacuolar (H+)-ATPase G subunit	4	108	1.8e-36	T	15-01-2026	IPR005124	Vacuolar (H+)-ATPase G subunit	GO:0016471|GO:0046961|GO:1902600	K02152	34.9	143.2	4.8e-42	V-type H+-transporting ATPase subunit G
DN10833_c0_g1	L	S	0	3	0	20.7853	10.3927	-6.81621	1.9292	-3.53319	0.000410585	0.00176287	0	0	0	8	13	50
DN10835_c0_g1	L	S	3	3	4.81098	55.4208	30.1159	-3.51521	0.649407	-5.41295	6.19955e-08	5.05621e-07	3	4	8	39	75	56
DN10836_c1_g1	L	S	0	2	0	89.584	44.792	-8.91977	3.3168	-2.68927	0.00716086	0.0224534	0	0	0	99	151	0
DN10837_c0_g2	L	S	3	3	20.1856	202.462	111.324	-3.30022	0.426681	-7.73464	1.037e-14	2.06739e-13	10	24	31	230	183	193													K27790	-	35.6	2.4e-09	17-dehydrostemmadenine reductase [EC:1.1.1.439]
DN10837_c2_g1	L	S	0	3	0	12.9536	6.4768	-6.12733	1.95951	-3.12696	0.00176622	0.00655181	0	0	0	12	19	7
DN10841_c0_g1	L	S	3	3	230.375	102.61	166.492	1.16734	0.350917	3.32655	0.000879279	0.00350195	114	277	351	79	87	160
DN10842_c0_g1	L	S	0	3	0	51.439	25.7195	-8.11739	1.5077	-5.38397	7.28617e-08	5.86098e-07	0	0	0	70	38	43
DN10843_c0_g2	L	S	0	3	0	17.0819	8.54095	-6.52939	1.57988	-4.13285	3.58296e-05	0.000189722	0	0	0	15	16	22
DN10846_c1_g1	L	S	3	3	4844.68	700.287	2772.48	2.79005	0.517514	5.39125	6.99675e-08	5.64429e-07	5385	5549	2481	455	852	885
DN10850_c0_g1	L	S	3	3	249.76	523.266	386.513	-1.06022	0.270473	-3.91987	8.85985e-05	0.000435799	121	328	358	499	477	633
DN10852_c0_g1	L	S	3	3	593.033	2557.49	1575.26	-2.10673	0.470594	-4.47675	7.57886e-06	4.51238e-05	177	832	989	2237	2912	2647
DN10855_c0_g1	L	S	3	3	91.9532	12.1919	52.0725	2.88897	0.452095	6.39018	1.65694e-10	1.92956e-09	74	96	105	6	15	18
DN10857_c0_g2	L	S	0	3	0	45.082	22.541	-7.92885	1.7947	-4.41792	9.96541e-06	5.80731e-05	0	0	0	22	89	24
DN1086_c0_g1	L	S	3	3	159.623	890.556	525.09	-2.48588	0.324646	-7.65718	1.90061e-14	3.64964e-13	139	180	151	1014	713	963													K27790	-	46.8	9.5e-13	17-dehydrostemmadenine reductase [EC:1.1.1.439]
DN10861_c0_g2	L	S	0	3	0	237.197	118.599	-10.3237	1.21398	-8.50403	1.83122e-17	4.92698e-16	0	0	0	224	232	270
DN10862_c0_g2	L	S	1	3	1.46098	36.5485	19.0047	-4.85778	1.5956	-3.04448	0.0023308	0.00836735	3	0	0	26	53	32
DN10862_c0_g3	L	S	0	3	0	101.769	50.8843	-9.10433	1.9914	-4.57182	4.83513e-06	2.97652e-05	0	0	0	8	197	120
DN10863_c0_g1	L	S	0	3	0	59.9916	29.9958	-8.344	1.46299	-5.70339	1.17448e-08	1.05974e-07	0	0	0	34	48	115
DN10864_c0_g1	L	S	3	2	12.6833	1.81389	7.24859	2.76037	1.15149	2.39722	0.0165201	0.0458132	9	21	9	0	3	3
DN10867_c0_g2	L	S	3	3	16.3135	3.82191	10.0677	2.09131	0.814461	2.56772	0.0102369	0.0305609	10	14	27	4	2	6
DN10867_c1_g1	L	S	0	3	0	33.0727	16.5364	-7.48178	1.83693	-4.07298	4.64148e-05	0.00024097	0	0	0	17	64	18
DN1087_c0_g1	L	S	3	3	206.452	64.7708	135.612	1.67612	0.507647	3.30174	0.000960869	0.00379522	101	381	187	73	41	85	707	Pfam	PF00069	Protein kinase domain	103	384	1.6e-61	T	15-01-2026	IPR000719	Protein kinase domain	GO:0004672|GO:0005524|GO:0006468	K19847	-	50.7	5.4e-14	MPK-like protein 1
DN10872_c0_g1	L	S	0	3	0	114.908	57.454	-9.27772	1.26034	-7.3613	1.82134e-13	3.10952e-12	0	0	0	108	123	118
DN10876_c0_g1	L	S	3	3	4.65925	58.7121	31.6857	-3.68106	1.2954	-2.84165	0.00448807	0.0149833	5	4	4	119	5	41
DN10877_c0_g1	L	S	2	3	531.86	47751.3	24141.6	-6.48856	2.59277	-2.50256	0.0123299	0.0357669	1091	2	0	49952	46106	48028
DN10877_c0_g2	L	S	0	3	0	1817.91	908.955	-13.2628	1.58395	-8.37326	5.60437e-17	1.42358e-15	0	0	0	3479	925	586
DN10882_c0_g1	L	S	0	3	0	9.55254	4.77627	-5.69449	1.94584	-2.92649	0.00342809	0.0118243	0	0	0	6	8	17
DN10884_c0_g1	L	S	0	3	0	148.799	74.3994	-9.65058	1.26276	-7.64244	2.13146e-14	4.07901e-13	0	0	0	147	158	144	603	Pfam	PF02076	Pheromone A receptor	13	300	5.6e-113	T	15-01-2026	IPR001499	GPCR fungal pheromone mating factor, STE3	GO:0004932|GO:0007186|GO:0016021	K04627	117.6	466.8	4.2e-140	pheromone a factor receptor
DN10885_c0_g1	L	S	3	3	213.31	33.982	123.646	2.64458	1.0144	2.60703	0.00913317	0.0277123	323	82	119	8	48	55
DN10889_c0_g3	L	S	3	0	27.5993	0	13.7997	7.26151	1.55989	4.65515	3.23744e-06	2.05403e-05	14	48	27	0	0	0
DN10889_c0_g4	L	S	0	3	0	128.369	64.1845	-9.4379	1.43057	-6.59728	4.1876e-11	5.24054e-10	0	0	0	133	167	76
DN10890_c0_g1	L	S	0	3	0	18.423	9.21151	-6.64198	1.78834	-3.71405	0.000203967	0.000934724	0	0	0	11	12	38
DN10899_c0_g1	L	S	3	3	170.821	504.336	337.578	-1.55199	0.136384	-11.3796	5.28417e-30	4.02311e-28	106	226	203	441	482	640	1148	Pfam	PF03159	XRN 5'-3' exonuclease N-terminus	6	217	2.2e-90	T	15-01-2026	IPR004859	Putative 5-3 exonuclease	GO:0003676|GO:0004527	K12619	783.57	1075.5	0	5'-3' exoribonuclease 2 [EC:3.1.13.-]
DN1090_c0_g1	L	S	3	3	439.814	150.607	295.21	1.54571	0.326309	4.73696	2.16943e-06	1.41286e-05	368	581	359	155	126	180
DN10901_c0_g1	L	S	3	3	3.95991	127.185	65.5725	-5.01176	1.10448	-4.53767	5.68781e-06	3.46284e-05	3	5	4	113	231	19
DN10902_c0_g1	L	S	3	3	115.737	9.96973	62.8533	3.54987	0.596644	5.94973	2.68581e-09	2.64358e-08	97	108	138	14	4	12													K21101	-	52.4	2.1e-14	2-glutathionyl-2-methylbut-3-en-1-ol dehydrogenase [EC:1.1.1.398]
DN10905_c0_g1	L	S	0	3	0	116.825	58.4125	-9.30287	1.52837	-6.08679	1.15194e-09	1.19698e-08	0	0	0	61	209	84
DN10907_c1_g1	L	S	3	0	78.8742	0	39.4371	8.77564	1.53238	5.7268	1.02345e-08	9.32729e-08	24	94	147	0	0	0
DN10908_c0_g1	L	S	3	0	33.799	0	16.8995	7.54504	1.91424	3.94153	8.09622e-05	0.000401674	45	32	11	0	0	0
DN10909_c0_g1	L	S	3	0	145.207	0	72.6037	9.65332	1.24688	7.74201	9.78586e-15	1.95648e-13	98	150	200	0	0	0
DN10912_c0_g1	L	S	3	3	503.11	103.276	303.193	2.2888	0.282961	8.08876	6.02757e-16	1.38271e-14	304	761	519	108	84	124
DN10914_c0_g1	L	S	0	3	0	50.938	25.469	-8.10401	2.19398	-3.69374	0.000220976	0.00100369	0	0	0	112	12	13
DN1092_c0_g1	L	S	3	3	293.985	721.142	507.563	-1.28978	0.321429	-4.01265	6.00404e-05	0.000305075	132	365	460	700	635	883	357	Pfam	PF00118	TCP-1/cpn60 chaperonin family	32	313	6.8e-82	T	15-01-2026	IPR002423	Chaperonin Cpn60/GroEL/TCP-1 family	GO:0005524
DN10923_c0_g1	L	S	3	3	526.323	58.9863	292.655	3.15155	0.35013	9.0011	2.23465e-19	7.36259e-18	401	569	621	31	79	76	468	Pfam	PF00503	G-protein alpha subunit	36	457	9.1e-107	T	15-01-2026	IPR001019	Guanine nucleotide binding protein (G-protein), alpha subunit	GO:0003924|GO:0007186|GO:0019001|GO:0031683	K19860	447.47	522.3	6.4e-157	guanine nucleotide-binding protein alpha-1 subunit
DN10930_c0_g1	L	S	1	3	1.64785	93.7733	47.7106	-5.75166	1.59018	-3.61699	0.000298052	0.00131766	0	6	0	20	137	149
DN10940_c0_g1	L	S	2	0	82.112	0	41.056	8.83118	3.22582	2.73766	0.00618787	0.0198082	0	134	161	0	0	0
DN10942_c0_g1	L	S	3	3	12.0183	64.8186	38.4185	-2.41889	1.00303	-2.41159	0.0158831	0.0442864	4	9	27	17	48	158													K21271	-	12.1	0.042	aurachin B dehydrogenase [EC:1.1.1.394]
DN10944_c0_g1	L	S	0	3	0	14.9334	7.46668	-6.33266	1.99495	-3.17435	0.00150172	0.00566386	0	0	0	23	6	15
DN10945_c0_g2	L	S	3	3	37.0128	10.981	23.9969	1.73884	0.485283	3.58315	0.000339471	0.001484	24	42	49	9	8	18
DN10946_c0_g1	L	S	3	0	165.087	0	82.5435	9.8354	1.35968	7.23364	4.7022e-13	7.58654e-12	173	156	135	0	0	0
DN10954_c0_g2	L	S	3	3	25.3391	4.4053	14.8722	2.55643	0.852423	2.99901	0.00270857	0.00955546	13	19	49	6	3	4
DN10958_c0_g1	L	S	3	0	91.6626	0	45.8313	8.99199	1.56091	5.76073	8.37522e-09	7.73287e-08	25	106	179	0	0	0
DN1096_c0_g1	L	S	3	3	119.725	245.09	182.408	-1.03134	0.294336	-3.50397	0.000458381	0.00194437	75	181	119	169	279	320
DN10963_c0_g1	L	S	0	3	0	53.1301	26.565	-8.16616	2.2198	-3.67878	0.000234353	0.00105865	0	0	0	8	135	16
DN10965_c0_g1	L	S	0	3	0	257.095	128.548	-10.4409	1.40817	-7.41448	1.221e-13	2.12844e-12	0	0	0	149	432	199
DN10966_c0_g1	L	S	0	3	0	234.517	117.259	-10.3089	1.37367	-7.50465	6.15951e-14	1.11226e-12	0	0	0	104	337	301
DN10967_c0_g1	L	S	0	3	0	86.4739	43.237	-8.87096	1.33751	-6.63245	3.30168e-11	4.18768e-10	0	0	0	51	91	135
DN10968_c0_g1	L	S	3	3	30.4217	133.981	82.2015	-2.15412	0.57706	-3.73292	0.000189276	0.000872652	29	45	14	98	139	184	181	Pfam	PF01183	Glycosyl hydrolases family 25	45	132	1e-26	T	15-01-2026	IPR002053	Glycoside hydrolase, family 25	GO:0003796|GO:0009253|GO:0016998	K07273	54.43	125.4	1.6e-36	lysozyme
DN10969_c0_g1	L	S	3	3	70.1588	263.351	166.755	-1.92008	0.466537	-4.1156	3.86178e-05	0.000203149	68	57	76	146	338	347
DN10970_c0_g1	L	S	3	3	81.1187	459.156	270.137	-2.50487	0.250234	-10.0101	1.37589e-23	6.51409e-22	59	77	111	453	411	543													K15858	-	18.6	0.00049	CDP-3, 6-dideoxy-D-glycero-L-glycero-4-hexulose-4-reductase [EC:1.1.1.-]
DN10972_c0_g1	L	S	3	0	73.6812	0	36.8406	8.67772	1.55239	5.58992	2.2717e-08	1.97633e-07	20	116	114	0	0	0
DN10973_c0_g1	L	S	0	3	0	52.525	26.2625	-8.15203	1.65402	-4.92861	8.28185e-07	5.73923e-06	0	0	0	29	27	121
DN10977_c0_g1	L	S	3	3	59.2065	165.267	112.237	-1.46192	0.30406	-4.80799	1.52458e-06	1.01723e-05	28	86	78	131	163	223
DN1098_c0_g1	L	S	3	3	40.4014	583.677	312.039	-3.86911	0.237146	-16.3153	7.68626e-60	2.48876e-57	31	45	46	519	489	816
DN10988_c0_g1	L	S	3	3	242.411	572.092	407.252	-1.24318	0.351232	-3.53949	0.000400908	0.00172632	208	231	276	327	643	856
DN10989_c0_g1	L	S	0	3	0	1643.32	821.659	-13.1171	1.44325	-9.08862	1.00304e-19	3.4002e-18	0	0	0	2705	1154	766
DN10989_c1_g1	L	S	0	2	0	128.19	64.0949	-9.43703	3.20834	-2.94141	0.00326722	0.011328	0	0	0	130	0	293
DN10989_c3_g1	L	S	0	3	0	3923.91	1961.95	-14.3729	2.83003	-5.07869	3.80043e-07	2.76565e-06	0	0	0	9117	1110	50
DN1099_c0_g1	L	S	3	3	650.217	181.063	415.64	1.84161	0.147335	12.4995	7.51587e-36	7.92966e-34	493	775	701	156	181	223
DN10990_c0_g1	L	S	3	0	507.115	0	253.558	11.4587	1.22972	9.31813	1.18408e-20	4.36022e-19	277	763	578	0	0	0
DN10994_c0_g1	L	S	3	3	310.654	10.9521	160.803	4.81662	1.08388	4.44387	8.83561e-06	5.18756e-05	510	111	113	9	4	23
DN10995_c0_g1	L	S	3	3	289.783	35.064	162.424	3.05392	0.708481	4.31052	1.62869e-05	9.18339e-05	116	458	382	31	57	14
DN10999_c0_g1	L	S	0	3	0	124.382	62.1911	-9.3931	1.47162	-6.38283	1.73844e-10	2.01616e-09	0	0	0	80	208	86	680	Pfam	PF02902	Ulp1 protease family, C-terminal catalytic domain	463	630	3.1e-14	T	15-01-2026	IPR003653	Ulp1 protease family, C-terminal catalytic domain	GO:0006508|GO:0008234
DN11002_c0_g1	L	S	3	2	257.143	18.1292	137.636	3.82306	1.2933	2.95604	0.00311618	0.0108414	98	451	304	18	0	42
DN11004_c0_g1	L	S	0	3	0	24.9504	12.4752	-7.07428	1.46862	-4.81694	1.45777e-06	9.74958e-06	0	0	0	24	25	27
DN11005_c0_g1	L	S	0	3	0	104.58	52.2898	-9.14174	1.44035	-6.34687	2.19742e-10	2.52246e-09	0	0	0	145	80	80
DN11006_c1_g1	L	S	2	0	67.8274	0	33.9137	8.55549	3.37582	2.53434	0.0112658	0.0331479	0	41	201	0	0	0
DN11007_c0_g1	L	S	0	3	0	15.503	7.75151	-6.38988	2.06535	-3.09385	0.00197576	0.00723009	0	0	0	18	4	27
DN11008_c0_g1	L	S	3	3	655.032	1375.74	1015.38	-1.0707	0.30568	-3.50267	0.000460628	0.00195302	487	879	627	1611	1033	1510
DN1101_c2_g1	L	S	3	0	30.5324	0	15.2662	7.40257	1.52421	4.85665	1.1939e-06	8.09047e-06	22	24	47	0	0	0
DN11016_c1_g1	L	S	3	2	1430.17	15.234	722.703	6.54394	1.09042	6.00132	1.95725e-09	1.96562e-08	1335	2003	817	0	23	28
DN11019_c0_g1	L	S	0	3	0	50.9203	25.4602	-8.10689	1.7304	-4.68497	2.79994e-06	1.79627e-05	0	0	0	13	57	100
DN1102_c0_g2	L	S	3	3	306.332	687.658	496.995	-1.16281	0.182354	-6.37666	1.80991e-10	2.09557e-09	195	371	389	695	596	814	279	Pfam	PF00118	TCP-1/cpn60 chaperonin family	44	261	1.8e-67	T	15-01-2026	IPR002423	Chaperonin Cpn60/GroEL/TCP-1 family	GO:0005524
DN11020_c0_g1	L	S	0	3	0	13.6361	6.81807	-6.208	1.90011	-3.26718	0.00108624	0.00423522	0	0	0	9	8	28
DN11023_c0_g1	L	S	0	3	0	86.3166	43.1583	-8.86759	1.27154	-6.9739	3.08265e-12	4.47851e-11	0	0	0	73	74	124
DN11024_c0_g1	L	S	3	3	21.7225	81.4437	51.5831	-1.90356	0.654644	-2.90778	0.00364003	0.0124562	12	24	33	39	57	177
DN11028_c0_g2	L	S	3	3	24.8212	101.313	63.0673	-2.04747	0.537099	-3.81209	0.000137795	0.000654585	23	25	24	64	152	94
DN11030_c1_g1	L	S	2	0	478.86	0	239.43	11.3747	3.01241	3.77593	0.000159409	0.000747555	0	1305	428	0	0	0
DN11031_c0_g2	L	S	3	0	72.633	0	36.3165	8.65009	1.3719	6.3052	2.87814e-10	3.24309e-09	66	88	58	0	0	0
DN11033_c0_g1	L	S	3	3	651.901	11.44	331.671	5.79249	0.360287	16.0774	3.67246e-58	1.10057e-55	521	670	761	6	12	19													K20929	-	431.3	2.4e-129	glyoxal/methylglyoxal oxidase [EC:1.2.3.15]
DN11033_c1_g1	L	S	0	3	0	44.0271	22.0135	-7.89459	1.49225	-5.2904	1.2205e-07	9.51344e-07	0	0	0	30	65	39
DN11037_c0_g1	L	S	3	3	26.1083	90.6226	58.3655	-1.78631	0.33082	-5.39965	6.67713e-08	5.40037e-07	16	38	28	73	82	130
DN11040_c0_g1	L	S	3	0	91.4877	0	45.7438	8.98925	1.49369	6.01813	1.76442e-09	1.78405e-08	32	95	177	0	0	0
DN11040_c0_g2	L	S	3	0	165.767	0	82.8837	9.84611	1.46219	6.73382	1.65263e-11	2.17341e-10	48	209	302	0	0	0
DN11043_c0_g1	L	S	3	3	15.1205	125.623	70.3717	-3.08674	1.00053	-3.0851	0.00203483	0.00741447	23	3	11	149	132	87
DN11051_c0_g1	L	S	3	3	68.0538	8.46543	38.2596	2.98522	0.463546	6.43996	1.19502e-10	1.42221e-09	46	74	90	7	6	14	834	Pfam	PF08658	Rad54 N terminal	18	200	1.4e-43	T	15-01-2026	IPR013967	Rad54, N-terminal	GO:0016817	K10875	575.27	681.6	1.1e-204	DNA repair and recombination protein RAD54 and RAD54-like protein [EC:5.6.2.-]
DN11053_c0_g1	L	S	0	3	0	57.1417	28.5708	-8.27127	2.13238	-3.8789	0.000104929	0.000509104	0	0	0	8	139	26
DN11057_c1_g1	L	S	3	0	9.16678	0	4.58339	5.65644	2.24161	2.52339	0.011623	0.0339964	12	8	4	0	0	0
DN11059_c0_g1	L	S	0	3	0	87.4922	43.7461	-8.8845	1.60626	-5.53117	3.18096e-08	2.71046e-07	0	0	0	119	93	37
DN11060_c0_g1	L	S	0	3	0	79.6694	39.8347	-8.75253	1.34683	-6.49861	8.10656e-11	9.86018e-10	0	0	0	63	58	134
DN11061_c0_g1	L	S	0	3	0	152.273	76.1365	-9.68578	1.42968	-6.77479	1.24589e-11	1.66257e-10	0	0	0	66	235	177
DN11063_c0_g2	L	S	3	3	515.166	72.9242	294.045	2.81744	0.425097	6.62777	3.40795e-11	4.31857e-10	536	538	378	59	74	94
DN11064_c0_g1	L	S	0	3	0	414.208	207.104	-11.1293	1.26636	-8.78844	1.51658e-18	4.63362e-17	0	0	0	254	549	488
DN11070_c0_g1	L	S	3	0	90.8335	0	45.4168	8.97438	1.32751	6.76028	1.37723e-11	1.83349e-10	72	76	124	0	0	0
DN11077_c0_g1	L	S	3	3	46.3907	532.271	289.331	-3.53222	0.353067	-10.0044	1.45757e-23	6.85591e-22	38	38	62	576	486	543
DN11082_c0_g1	L	S	3	0	578.326	0	289.163	11.6462	1.26752	9.18817	3.99564e-20	1.40346e-18	487	446	777	0	0	0
DN11083_c0_g1	L	S	2	0	48.5614	0	24.2807	8.07369	3.37155	2.39465	0.0166361	0.0461031	0	60	114	0	0	0
DN11084_c0_g1	L	S	3	0	101.889	0	50.9446	9.13858	1.47209	6.20791	5.36946e-10	5.8718e-09	116	70	93	0	0	0
DN11089_c0_g1	L	S	3	3	213.649	19.707	116.678	3.44398	0.690083	4.99067	6.01713e-07	4.25779e-06	132	384	156	12	35	12
DN11091_c0_g1	L	S	0	3	0	45.3787	22.6894	-7.93749	1.37182	-5.7861	7.20381e-09	6.70183e-08	0	0	0	39	54	45	145	Pfam	PF00400	WD domain, G-beta repeat	10	43	1.9e-05	T	15-01-2026	IPR001680	WD40 repeat	GO:0005515
DN11096_c0_g1	L	S	3	3	8.34618	44.507	26.4266	-2.37087	0.506731	-4.67876	2.88618e-06	1.84739e-05	4	11	12	42	48	45
DN11098_c0_g1	L	S	0	3	0	66.9417	33.4708	-8.4997	2.04386	-4.15866	3.20126e-05	0.000170859	0	0	0	10	157	37
DN1110_c0_g1	L	S	3	3	484.334	1001.95	743.144	-1.04927	0.172845	-6.07057	1.27459e-09	1.31472e-08	352	586	540	1018	914	1120													K14209	244.17	424.8	2.6e-127	solute carrier family 36 (proton-coupled amino acid transporter)
DN11100_c0_g1	L	S	2	0	111.408	0	55.7042	9.27056	3.25989	2.84383	0.00445753	0.0148955	125	184	0	0	0	0
DN11111_c0_g1	L	S	0	3	0	23.3146	11.6573	-6.98072	1.57109	-4.44323	8.86192e-06	5.19759e-05	0	0	0	17	18	40
DN11121_c0_g1	L	S	3	0	84.5283	0	42.2641	8.87516	1.52622	5.81511	6.05943e-09	5.68791e-08	28	87	167	0	0	0
DN11126_c0_g1	L	S	0	3	0	67.3947	33.6974	-8.50876	1.29154	-6.58807	4.45575e-11	5.55392e-10	0	0	0	56	76	75
DN11129_c0_g1	L	S	3	3	290.617	25.2159	157.916	3.52699	0.49683	7.09898	1.25679e-12	1.93252e-11	315	267	227	24	25	28
DN11131_c0_g1	L	S	3	3	534.474	41.9251	288.199	3.67544	0.883143	4.16178	3.15779e-05	0.000168667	371	118	1142	59	28	36
DN1114_c0_g1	L	S	3	3	72.1175	289.386	180.752	-2.00763	0.200045	-10.0359	1.06013e-23	5.10494e-22	50	94	78	223	297	385
DN1114_c0_g3	L	S	3	3	55.5079	205.557	130.533	-1.88789	0.707721	-2.66757	0.00764023	0.0237372	33	36	105	183	83	401
DN11141_c0_g1	L	S	3	0	16.466	0	8.233	6.5141	1.89295	3.44124	0.000579061	0.0023999	10	33	9	0	0	0
DN11141_c0_g3	L	S	3	0	49.6256	0	24.8128	8.10594	1.56649	5.17457	2.28433e-07	1.71416e-06	27	99	33	0	0	0
DN11142_c0_g1	L	S	3	3	12.0179	207.62	109.819	-4.10042	0.655562	-6.25482	3.97984e-10	4.40865e-09	7	17	14	96	360	182
DN11142_c0_g2	L	S	3	3	21.4288	111.604	66.5164	-2.40668	0.778026	-3.09332	0.00197932	0.00724059	27	24	6	93	103	153
DN11146_c0_g1	L	S	3	3	96.6669	17.6048	57.1359	2.47043	0.674357	3.66339	0.000248898	0.00111594	68	132	97	17	27	7
DN11148_c0_g2	L	S	0	3	0	14.285	7.1425	-6.26866	1.91188	-3.2788	0.00104249	0.00407989	0	0	0	13	21	8
DN11148_c1_g1	L	S	3	0	142.575	0	71.2877	9.62505	1.42447	6.75692	1.40959e-11	1.87303e-10	136	196	80	0	0	0
DN11149_c0_g1	L	S	0	3	0	67.7711	33.8856	-8.51583	1.71211	-4.97387	6.56294e-07	4.60812e-06	0	0	0	117	34	41
DN11151_c1_g1	L	S	3	0	21.1483	0	10.5741	6.86964	1.9077	3.60101	0.000316984	0.00139523	21	8	31	0	0	0
DN11152_c0_g2	L	S	3	3	58.9048	130.415	94.6601	-1.15561	0.355753	-3.24834	0.0011608	0.00449726	44	76	59	84	121	214													K12632	-	17.3	0.0016	puromycin N-acetyltransferase [EC:2.3.-.-]
DN11162_c2_g1	L	S	0	3	0	14.5685	7.28427	-6.29747	1.72835	-3.64362	0.000268826	0.00119785	0	0	0	17	11	16
DN11162_c3_g1	L	S	2	0	66.9985	0	33.4993	8.53665	3.37929	2.52617	0.0115315	0.033771	84	95	0	0	0	0
DN11165_c0_g1	L	S	3	3	9.52407	66.0473	37.7857	-2.86726	0.59137	-4.8485	1.24396e-06	8.38934e-06	11	8	7	44	74	90
DN11165_c0_g3	L	S	3	0	221.708	0	110.854	10.2647	1.20886	8.49117	2.04565e-17	5.46737e-16	146	284	258	0	0	0
DN11165_c0_g4	L	S	3	0	429.532	0	214.766	11.2191	1.30211	8.61612	6.92625e-18	1.95308e-16	171	566	678	0	0	0
DN11165_c0_g6	L	S	3	0	310.729	0	155.364	10.7507	1.21444	8.85238	8.56707e-19	2.69647e-17	214	423	321	0	0	0
DN11173_c0_g1	L	S	3	3	139.426	45.389	92.4075	1.62365	0.608867	2.66667	0.00766072	0.0237904	66	157	228	28	76	33
DN1118_c0_g1	L	S	3	3	127.639	333.185	230.412	-1.37147	0.187192	-7.32657	2.36117e-13	3.95918e-12	75	176	152	297	340	387
DN11184_c0_g1	L	S	0	3	0	602.232	301.116	-11.6688	1.66283	-7.01744	2.25972e-12	3.36095e-11	0	0	0	1191	232	233
DN11186_c0_g1	L	S	3	3	24849.2	212691	118770	-3.09753	0.700562	-4.42149	9.80207e-06	5.7216e-05	35652	12885	14029	106949	278304	289460
DN11186_c0_g3	L	S	0	2	0	111.679	55.8397	-9.23783	3.26784	-2.82689	0.00470024	0.0156026	0	0	0	149	159	0
DN11187_c0_g2	L	S	3	0	25.0128	0	12.5064	7.11175	1.92073	3.70263	0.000213372	0.00097339	27	35	8	0	0	0
DN11187_c1_g1	L	S	0	3	0	25.774	12.887	-7.12591	1.66885	-4.26995	1.95517e-05	0.000108228	0	0	0	16	17	52
DN11188_c0_g1	L	S	0	3	0	138.571	69.2853	-9.54896	1.23233	-7.7487	9.28413e-15	1.8641e-13	0	0	0	130	123	175
DN11192_c0_g1	L	S	3	2	258.432	19.3928	138.912	3.73114	1.42782	2.61318	0.0089705	0.0272805	372	184	95	0	29	36
DN11196_c1_g1	L	S	3	3	1.19568e+06	569662	882670	1.06965	0.318229	3.36126	0.000775882	0.00312237	912472	1447006	1257515	654291	588050	439183
DN11197_c0_g3	L	S	0	3	0	91.1293	45.5646	-8.9435	1.33056	-6.72159	1.79757e-11	2.35633e-10	0	0	0	79	115	81
DN11198_c0_g1	L	S	3	3	187.184	64.893	126.038	1.52677	0.464173	3.28923	0.00100461	0.00394864	168	149	229	74	41	84
DN11199_c0_g2	L	S	1	3	1.09857	835.379	418.239	-9.34946	0.806712	-11.5896	4.65356e-31	3.74545e-29	0	4	0	576	1004	1023
DN11199_c0_g4	L	S	0	3	0	32.231	16.1155	-7.4456	1.43179	-5.20022	1.99051e-07	1.50612e-06	0	0	0	23	39	38
DN11199_c1_g1	L	S	0	3	0	17.9051	8.95255	-6.59818	1.6507	-3.9972	6.40967e-05	0.000324108	0	0	0	11	23	22
DN11199_c6_g1	L	S	0	3	0	52.2621	26.131	-8.14197	1.36869	-5.94873	2.70238e-09	2.65803e-08	0	0	0	55	38	68
DN11200_c0_g1	L	S	1	3	0.486994	105.183	52.8348	-8.18802	1.40855	-5.81307	6.13365e-09	5.75374e-08	1	0	0	148	76	83
DN11201_c0_g2	L	S	0	3	0	12.0742	6.0371	-6.0276	1.78403	-3.37865	0.000728431	0.00295236	0	0	0	13	9	15
DN11206_c1_g1	L	S	0	3	0	8.7097	4.35485	-5.55729	1.954	-2.84406	0.00445422	0.01489	0	0	0	9	6	12
DN11206_c1_g3	L	S	0	3	0	18.1494	9.07469	-6.61665	1.61667	-4.09276	4.26274e-05	0.000222786	0	0	0	13	23	20
DN11206_c2_g1	L	S	0	3	0	24.4248	12.2124	-7.04308	1.59922	-4.40406	1.06244e-05	6.16711e-05	0	0	0	22	32	19
DN11206_c3_g1	L	S	0	3	0	117.664	58.832	-9.31489	1.29774	-7.17778	7.08538e-13	1.12258e-11	0	0	0	72	130	172
DN11207_c0_g2	L	S	3	0	69.112	0	34.556	8.5858	1.43437	5.98578	2.15353e-09	2.14743e-08	27	89	112	0	0	0
DN11208_c0_g1	L	S	3	3	33.626	7.96491	20.7955	2.07904	0.795168	2.61459	0.0089334	0.0271882	29	29	41	4	15	5
DN11210_c0_g1	L	S	3	3	85.0979	42.0155	63.5567	1.03347	0.361731	2.85702	0.00427634	0.0143684	52	108	107	49	35	42
DN11211_c0_g1	L	S	3	0	135.867	0	67.9334	9.55789	1.44238	6.62649	3.43756e-11	4.35218e-10	81	265	84	0	0	0
DN11212_c0_g1	L	S	3	3	59.4633	9.92663	34.695	2.59037	0.757393	3.42011	0.000625961	0.00257533	69	46	47	11	12	6
DN11212_c1_g1	L	S	3	0	150.226	0	75.1132	9.70006	1.30231	7.44834	9.45241e-14	1.67363e-12	127	123	194	0	0	0
DN11212_c2_g1	L	S	2	0	95.8983	0	47.9491	9.05442	3.29316	2.74946	0.00596938	0.019218	83	202	0	0	0	0
DN11213_c0_g1	L	S	3	3	1257.33	3517.11	2387.22	-1.48254	0.261673	-5.66563	1.46484e-08	1.30336e-07	602	1951	1522	3221	3181	4481													K02989	251.03	403.5	3.1e-121	small subunit ribosomal protein S5e
DN11216_c0_g3	L	S	3	0	20.1873	0	10.0937	6.81256	1.80641	3.77132	0.000162387	0.000760507	6	27	35	0	0	0
DN11219_c2_g1	L	S	3	3	90.4443	22.1388	56.2915	2.02992	0.437878	4.63581	3.55547e-06	2.23916e-05	74	111	85	25	14	29
DN11219_c3_g1	L	S	0	2	0	168.422	84.2111	-9.83057	3.21708	-3.05575	0.00224501	0.0080903	0	0	0	298	156	0
DN1122_c0_g1	L	S	3	3	854.374	256.952	555.663	1.73589	0.48567	3.57422	0.000351268	0.00153035	462	1311	957	343	238	163
DN11226_c0_g1	L	S	0	3	0	63.9001	31.95	-8.43481	1.55012	-5.44138	5.28682e-08	4.35722e-07	0	0	0	27	55	131
DN11227_c1_g1	L	S	0	3	0	18.0256	9.01282	-6.60716	1.55836	-4.23982	2.23696e-05	0.000122193	0	0	0	15	18	23
DN11228_c0_g1	L	S	3	2	111.214	8.5756	59.895	3.70877	1.3442	2.7591	0.00579614	0.0187137	35	99	238	9	15	0
DN11229_c0_g1	L	S	0	3	0	33.4956	16.7478	-7.50263	1.82881	-4.10247	4.08759e-05	0.000214228	0	0	0	8	45	57
DN11231_c0_g2	L	S	3	0	97.6109	0	48.8055	9.07786	1.26422	7.1806	6.94086e-13	1.10092e-11	75	122	98	0	0	0
DN11233_c0_g2	L	S	0	3	0	17.4034	8.70172	-6.56034	1.93754	-3.3859	0.00070944	0.00288383	0	0	0	7	12	40
DN11233_c0_g3	L	S	0	3	0	57.7152	28.8576	-8.28419	1.31165	-6.31584	2.68695e-10	3.0447e-09	0	0	0	58	53	65
DN11235_c0_g1	L	S	3	0	1010.61	0	505.303	12.453	1.2357	10.0777	6.93479e-24	3.37397e-22	496	1257	1506	0	0	0
DN11236_c0_g1	L	S	3	3	554.633	70.2915	312.462	2.97551	0.768083	3.87395	0.000107086	0.000518498	282	672	827	34	22	187
DN11242_c0_g1	L	S	0	3	0	11.3102	5.65511	-5.93952	2.23033	-2.66306	0.0077433	0.0240151	0	0	0	3	8	28
DN11244_c0_g1	L	S	3	3	21.928	152.949	87.4384	-2.7985	0.623282	-4.48994	7.12445e-06	4.26105e-05	13	24	32	53	190	256
DN11247_c0_g1	L	S	3	0	84.7703	0	42.3851	8.87565	1.56482	5.672	1.41143e-08	1.25982e-07	70	38	143	0	0	0
DN1125_c0_g1	L	S	3	3	3219.81	8482.32	5851.06	-1.39809	0.188437	-7.41942	1.17633e-13	2.05184e-12	2638	3647	3317	8290	8194	9378													K08513	138.87	184.8	1.4e-54	vesicle-associated membrane protein 4
DN11251_c0_g1	L	S	3	0	47.754	0	23.877	8.04813	1.47866	5.44287	5.24297e-08	4.32361e-07	35	78	33	0	0	0
DN11253_c0_g1	L	S	0	3	0	609.744	304.872	-11.6876	1.19578	-9.77402	1.45561e-22	6.27942e-21	0	0	0	508	562	837
DN11254_c0_g1	L	S	0	2	0	51.6955	25.8478	-8.12653	3.43952	-2.36269	0.0181427	0.0496049	0	0	0	95	0	56
DN11255_c0_g3	L	S	3	3	105.794	3.48663	54.6401	4.98709	0.676751	7.36916	1.71703e-13	2.94751e-12	93	125	93	5	3	2
DN11264_c0_g1	L	S	3	0	54.3251	0	27.1625	8.23527	1.57954	5.21373	1.8508e-07	1.40721e-06	35	105	30	0	0	0
DN11268_c0_g1	L	S	3	3	8.37288	137.49	72.9312	-4.05613	0.653183	-6.20979	5.30564e-10	5.80427e-09	7	15	3	95	170	162
DN11270_c0_g1	L	S	0	3	0	16.0259	8.01296	-6.43361	1.77023	-3.63434	0.000278693	0.00123693	0	0	0	20	15	12
DN11271_c0_g1	L	S	3	0	6.81446	0	3.40723	5.23398	2.0693	2.52934	0.0114277	0.033526	6	7	7	0	0	0
DN11272_c0_g1	L	S	2	0	57.294	0	28.647	8.3104	3.51676	2.36308	0.0181237	0.0495819	98	0	34	0	0	0
DN11278_c0_g1	L	S	0	3	0	422.365	211.182	-11.1568	1.56677	-7.12091	1.07217e-12	1.66407e-11	0	0	0	706	321	150
DN11278_c0_g2	L	S	0	3	0	29497.7	14748.8	-17.2832	1.48897	-11.6075	3.77636e-31	3.09245e-29	0	0	0	54121	16756	10679
DN11285_c0_g2	L	S	0	3	0	20.0854	10.0427	-6.76294	1.59326	-4.24472	2.18865e-05	0.00011988	0	0	0	14	26	22
DN1129_c0_g1	L	S	3	3	90.8818	277.235	184.059	-1.59859	0.314599	-5.08135	3.74765e-07	2.73005e-06	47	141	104	264	219	379
DN11291_c0_g1	L	S	3	0	59.4396	0	29.7198	8.36307	1.54596	5.40964	6.31499e-08	5.14289e-07	50	96	31	0	0	0
DN11293_c0_g1	L	S	2	0	166.076	0	83.0382	9.84674	3.1926	3.08424	0.00204074	0.00743216	138	360	0	0	0	0
DN11295_c0_g1	L	S	3	3	25.6332	186.767	106.2	-2.87445	0.304163	-9.45036	3.3767e-21	1.2977e-19	19	33	26	149	216	210	631	Pfam	PF14529	Endonuclease-reverse transcriptase	205	337	8.8e-11	T	15-01-2026	IPR005135	Endonuclease/exonuclease/phosphatase	GO:0003824
DN11295_c0_g2	L	S	2	3	3.80818	130.944	67.3762	-5.19268	0.96687	-5.37061	7.84702e-08	6.26916e-07	5	5	0	78	167	166
DN11295_c1_g1	L	S	0	3	0	1061.68	530.841	-12.4865	1.20506	-10.3617	3.70275e-25	2.03724e-23	0	0	0	1015	1110	1099
DN11295_c1_g2	L	S	0	2	0	73.3718	36.6859	-8.63232	3.42985	-2.51682	0.0118419	0.0345363	0	0	0	29	0	234
DN11295_c4_g1	L	S	0	3	0	175.854	87.9268	-9.89411	1.52185	-6.50136	7.9599e-11	9.70694e-10	0	0	0	55	166	370
DN11296_c0_g1	L	S	3	3	155.522	42.2112	98.8667	1.89716	0.34748	5.45976	4.76778e-08	3.9549e-07	95	198	195	50	36	40													K07168	100.47	129	7.9e-38	CBS domain-containing membrane protein
DN113_c0_g1	L	S	3	3	477.163	1096.06	786.613	-1.19591	0.256348	-4.66518	3.08342e-06	1.96604e-05	236	617	685	1067	993	1302													K03253	382.93	534.2	4.1e-160	translation initiation factor 3 subunit B
DN11300_c0_g1	L	S	3	3	12.1572	83.9501	48.0537	-2.7664	0.933963	-2.962	0.00305646	0.010656	4	30	7	131	43	70
DN11301_c0_g1	L	S	0	3	0	886.187	443.093	-12.2259	1.2504	-9.77757	1.40547e-22	6.07243e-21	0	0	0	1044	777	821
DN11302_c0_g1	L	S	0	3	0	765.94	382.97	-12.0165	1.25828	-9.55	1.29695e-21	5.16764e-20	0	0	0	460	704	1314
DN11302_c0_g2	L	S	2	3	5.96851	59.5697	32.7691	-3.37376	1.34082	-2.5162	0.0118629	0.0345904	10	4	0	33	80	74
DN11302_c0_g3	L	S	0	3	0	45.4653	22.7326	-7.94235	1.41782	-5.60181	2.12124e-08	1.85518e-07	0	0	0	28	59	55
DN11302_c1_g1	L	S	0	3	0	24.0384	12.0192	-7.01907	1.73249	-4.05143	5.09046e-05	0.000262202	0	0	0	35	16	19
DN11306_c0_g1	L	S	3	0	488.228	0	244.114	11.4043	1.20097	9.49592	2.18283e-21	8.53424e-20	297	627	609	0	0	0
DN11315_c0_g2	L	S	0	3	0	24.9821	12.4911	-7.07463	1.68753	-4.1923	2.76145e-05	0.000148653	0	0	0	35	18	20
DN11318_c0_g3	L	S	3	3	678.888	1470.25	1074.57	-1.11211	0.167943	-6.62194	3.5451e-11	4.48229e-10	394	933	820	1189	1376	2044	170	Pfam	PF01775	Ribosomal proteins 50S-L18Ae/60S-L20/60S-L18A	3	125	4.5e-56	T	15-01-2026	IPR023573	Ribosomal protein 50S-L18Ae/60S-L20/60S-L18A	GO:0003735|GO:0005840|GO:0006412	K02882	56.63	299.2	1.1e-89	large subunit ribosomal protein L18Ae
DN11323_c0_g1	L	S	3	3	66.7017	29.0764	47.8891	1.18407	0.332965	3.55613	0.000376353	0.0016288	48	85	71	23	25	44
DN11326_c0_g1	L	S	3	3	271.127	551.174	411.151	-1.02881	0.264161	-3.89465	9.83414e-05	0.000480034	237	320	241	519	538	631													K13477	-	10	0.046	R protein L6
DN1133_c0_g1	L	S	3	3	225.268	4286.93	2256.1	-4.25792	0.303087	-14.0485	7.86876e-45	1.28129e-42	216	221	211	4354	4087	4569	486	Pfam	PF00651	BTB/POZ domain	140	241	1.1e-05	T	15-01-2026	IPR000210	BTB/POZ domain	GO:0005515
DN1133_c0_g2	L	S	0	3	0	10.1224	5.06119	-5.77024	2.15507	-2.67751	0.00741708	0.0231332	0	0	0	12	13	4
DN11330_c0_g2	L	S	3	0	7.43116	0	3.71558	5.35326	2.24239	2.3873	0.0169724	0.0468876	9	7	4	0	0	0
DN11335_c0_g1	L	S	3	0	46.5439	0	23.2719	8.01417	1.52392	5.25892	1.44904e-07	1.11957e-06	24	89	37	0	0	0
DN11339_c0_g1	L	S	3	3	22.2083	4.3044	13.2563	2.34566	0.879827	2.66604	0.00767504	0.0238217	14	13	42	3	3	8
DN1134_c0_g1	L	S	3	3	483.339	974.123	728.731	-1.009	0.360068	-2.80224	0.00507487	0.0166561	208	642	731	628	1064	1393
DN11342_c0_g1	L	S	3	3	182.268	371.33	276.799	-1.03064	0.175223	-5.88188	4.05633e-09	3.90123e-08	130	220	208	278	410	469
DN11342_c0_g2	L	S	3	3	27.8172	5.13207	16.4747	2.48622	0.665847	3.73391	0.000188527	0.000870052	16	35	37	7	4	4
DN11349_c0_g1	L	S	0	2	0	62.1453	31.0727	-8.39266	3.33032	-2.52007	0.011733	0.0342897	0	0	0	0	94	114
DN11353_c0_g3	L	S	3	3	34.0154	168.428	101.222	-2.2916	0.475867	-4.81563	1.46736e-06	9.80911e-06	16	34	60	192	148	165	473	Pfam	PF07962	Replication Fork Protection Component Swi3	143	215	3.5e-27	T	15-01-2026	IPR012923	Chromosome segregation in meiosis protein 3	GO:0005634|GO:0006974|GO:0048478	K10998	49.83	138.7	2e-40	replication fork protection complex subunit TIPIN/Csm3/Swi3
DN11354_c0_g1	L	S	0	3	0	18.0339	9.01697	-6.60414	1.74213	-3.79085	0.000150134	0.000708009	0	0	0	24	14	15
DN11355_c0_g1	L	S	0	3	0	106.99	53.4952	-9.17725	1.83985	-4.98803	6.09984e-07	4.30982e-06	0	0	0	15	94	261
DN11357_c0_g1	L	S	3	3	20.244	2.8547	11.5494	2.83335	1.02816	2.75575	0.00585574	0.0188943	4	41	25	2	3	4
DN1136_c0_g1	L	S	3	3	271.605	678.796	475.2	-1.31483	0.242633	-5.419	5.99343e-08	4.90657e-07	136	342	396	598	651	852	442	Pfam	PF00684	DnaJ central domain	146	213	1.4e-12	T	15-01-2026	IPR001305	Heat shock protein DnaJ, cysteine-rich domain	GO:0031072|GO:0051082
DN11360_c0_g1	L	S	0	3	0	76.5015	38.2508	-8.69326	1.43063	-6.07651	1.22823e-09	1.26923e-08	0	0	0	37	105	100
DN11363_c0_g1	L	S	3	3	105.706	12.0894	58.8979	3.09799	0.60421	5.12733	2.93878e-07	2.17114e-06	103	109	91	6	10	24
DN11365_c0_g1	L	S	0	3	0	558.97	279.485	-11.5613	1.83069	-6.31527	2.69692e-10	3.05354e-09	0	0	0	1082	359	67
DN11365_c0_g2	L	S	0	3	0	45.7759	22.888	-7.94898	1.53887	-5.16547	2.39834e-07	1.79541e-06	0	0	0	63	34	37
DN11366_c0_g1	L	S	0	3	0	117.734	58.8668	-9.3152	1.44508	-6.44615	1.14724e-10	1.36765e-09	0	0	0	47	158	173
DN11369_c0_g2	L	S	0	3	0	252.817	126.409	-10.4177	1.40102	-7.4358	1.03939e-13	1.82746e-12	0	0	0	100	264	469
DN1137_c0_g2	L	S	0	2	0	71.0776	35.5388	-8.58584	3.36667	-2.55025	0.0107647	0.0318966	0	0	0	95	101	0
DN11371_c0_g1	L	S	3	0	520.249	0	260.124	11.4927	1.20852	9.50971	1.91202e-21	7.54364e-20	410	617	537	0	0	0
DN11373_c0_g2	L	S	3	3	13.4262	57.1793	35.3027	-2.06769	0.704499	-2.93497	0.00333576	0.0115412	6	28	10	54	74	42
DN11376_c0_g1	L	S	3	0	30.4831	0	15.2416	7.40629	1.64939	4.49031	7.11183e-06	4.25531e-05	10	41	51	0	0	0
DN11379_c0_g2	L	S	0	3	0	247.025	123.512	-10.3843	1.40707	-7.3801	1.58174e-13	2.72357e-12	0	0	0	140	155	528
DN11379_c3_g1	L	S	0	3	0	8.84924	4.42462	-5.58393	2.12846	-2.62346	0.00870405	0.026585	0	0	0	7	4	18
DN11391_c0_g1	L	S	2	3	6.17785	122.558	64.3679	-4.28444	1.52301	-2.81314	0.00490608	0.0161926	0	2	20	65	255	41	194	Pfam	PF00324	Amino acid permease	45	189	1.5e-38	T	15-01-2026	IPR004841	Amino acid permease/ SLC12A domain	GO:0016020|GO:0055085
DN11393_c0_g1	L	S	3	3	144.698	8.32589	76.5118	4.14808	0.481379	8.61709	6.86759e-18	1.93848e-16	72	184	210	9	8	8
DN11398_c0_g1	L	S	3	3	58.9699	11.107	35.0385	2.40137	0.645581	3.71971	0.000199454	0.000915235	65	39	59	11	10	13
DN1140_c0_g1	L	S	3	3	436.838	152.82	294.829	1.51666	0.264804	5.72748	1.01935e-08	9.29427e-08	268	686	419	131	149	194
DN11401_c0_g1	L	S	3	3	70.4116	7.61652	39.0141	3.17704	0.660181	4.81238	1.49141e-06	9.96517e-06	61	98	49	5	5	15
DN11402_c0_g1	L	S	3	1	83.3157	1.85859	42.5871	5.42132	1.63598	3.3138	0.000920365	0.00364754	19	76	189	0	0	7
DN11408_c0_g1	L	S	3	3	262.703	81.2109	171.957	1.68684	0.582619	2.89528	0.00378825	0.0128883	257	301	195	40	63	167
DN11417_c0_g2	L	S	0	2	0	130.188	65.0939	-9.45909	3.23846	-2.92086	0.00349065	0.011996	0	0	0	174	185	0
DN1142_c1_g1	L	S	2	0	57.2921	0	28.646	8.31213	3.334	2.49314	0.012662	0.0365422	0	142	65	0	0	0
DN11423_c0_g1	L	S	3	0	111.93	0	55.965	9.27853	1.36361	6.80437	1.0149e-11	1.37186e-10	67	92	192	0	0	0
DN11427_c1_g1	L	S	3	0	268.291	0	134.145	10.5411	1.2434	8.47761	2.29858e-17	6.08563e-16	142	390	327	0	0	0
DN11427_c2_g1	L	S	3	0	65.6724	0	32.8362	8.51136	1.71457	4.96415	6.90027e-07	4.83053e-06	12	100	115	0	0	0
DN1143_c0_g2	L	S	0	3	0	39253.6	19626.8	-17.6954	1.21708	-14.5392	6.83844e-48	1.24283e-45	0	0	0	39809	43033	34757	1870	Pfam	PF00680	Viral RNA-dependent RNA polymerase	728	920	5.9e-12	T	15-01-2026	IPR001205	RNA-directed RNA polymerase, C-terminal domain	GO:0003723|GO:0003968|GO:0006351	K26642	1145.6	1282.6	0	Fusariviridae RNA-directed RNA polymerase
DN1143_c0_g3	L	S	3	3	48.9565	4899.36	2474.16	-6.63083	0.278896	-23.7753	6.02052e-125	9.42212e-122	28	62	65	5280	4753	4673
DN11434_c0_g1	L	S	3	3	2066.49	24.1114	1045.3	6.44646	0.359847	17.9145	9.09433e-72	4.65795e-69	1745	2353	2027	28	25	18
DN11441_c0_g1	L	S	3	0	78.3535	0	39.1767	8.76561	1.74325	5.02833	4.94779e-07	3.55106e-06	12	139	122	0	0	0
DN11443_c0_g1	L	S	3	3	67.101	18.9754	43.0382	1.84043	0.384699	4.78406	1.71787e-06	1.1365e-05	46	90	71	20	19	18
DN11445_c0_g1	L	S	0	3	0	31.9748	15.9874	-7.43178	2.45439	-3.02796	0.0024621	0.00878054	0	0	0	74	5	6
DN11448_c0_g1	L	S	2	0	121.745	0	60.8726	9.39922	3.17507	2.96032	0.00307318	0.0107116	0	307	133	0	0	0
DN11449_c0_g1	L	S	2	0	88.8188	0	44.4094	8.94398	3.35755	2.66384	0.00772543	0.0239623	46	0	236	0	0	0
DN11449_c0_g2	L	S	0	2	0	68.5555	34.2777	-8.53416	3.33942	-2.55558	0.0106011	0.0314813	0	0	0	70	0	156
DN11449_c1_g1	L	S	3	3	91.4556	8.5641	50.0099	3.41657	1.15519	2.95759	0.00310058	0.0107911	12	33	272	6	9	12
DN1145_c0_g1	L	S	3	3	414.597	141.39	277.994	1.55421	0.212098	7.32779	2.33972e-13	3.92789e-12	245	488	573	127	123	190	153	Pfam	PF04828	Glutathione-dependent formaldehyde-activating enzyme	25	124	5.8e-20	T	15-01-2026	IPR006913	CENP-V/GFA domain	GO:0016846
DN11452_c0_g1	L	S	3	0	61.1012	0	30.5506	8.40663	1.72859	4.86329	1.15451e-06	7.84435e-06	18	43	144	0	0	0
DN11457_c0_g1	L	S	3	0	82.5122	0	41.2561	8.8369	1.2971	6.81284	9.56922e-12	1.29536e-10	59	79	114	0	0	0
DN11458_c0_g1	L	S	3	3	69.2482	165.329	117.289	-1.25588	0.215117	-5.83816	5.27815e-09	5.00055e-08	48	83	82	156	144	211
DN11458_c0_g2	L	S	0	3	0	48.4297	24.2149	-8.03465	2.07582	-3.87059	0.000108572	0.000524791	0	0	0	12	14	147
DN1146_c0_g1	L	S	3	3	212.417	101.526	156.972	1.07156	0.24874	4.30795	1.64771e-05	9.28136e-05	114	269	295	85	102	128	295	Pfam	PF03446	NAD binding domain of 6-phosphogluconate dehydrogenase	3	149	4.4e-07	T	15-01-2026	IPR006115	6-phosphogluconate dehydrogenase, NADP-binding	GO:0050661
DN11460_c0_g1	L	S	3	3	72.279	6.65698	39.468	3.45474	0.588981	5.86562	4.47455e-09	4.26848e-08	59	94	63	5	10	5													K24569	-	8.2	0.054	avermectin polyketide synthase AveA4
DN11460_c1_g1	L	S	3	1	210.936	2.92064	106.929	6.12183	1.48815	4.11373	3.89319e-05	0.000204725	95	202	388	0	0	11
DN11463_c0_g1	L	S	3	3	216.491	41.2871	128.889	2.39387	0.492915	4.85655	1.19448e-06	8.09247e-06	196	162	272	51	29	44
DN11466_c0_g1	L	S	3	3	190.791	22.7078	106.749	3.04525	0.399578	7.62117	2.51382e-14	4.75269e-13	152	211	209	13	20	41
DN11467_c0_g1	L	S	3	0	51.8097	0	25.9048	8.16139	1.68108	4.85485	1.20477e-06	8.15236e-06	67	35	34	0	0	0
DN11469_c0_g1	L	S	3	3	6.53303	50.314	28.4235	-2.96078	1.19973	-2.46788	0.0135915	0.0387797	6	7	6	3	87	74
DN11471_c0_g1	L	S	3	1	23.4263	0.796537	12.1114	4.73878	1.51169	3.13475	0.00172	0.00639574	8	25	45	0	0	3
DN11475_c0_g1	L	S	0	3	0	521.94	260.97	-11.462	1.21184	-9.45834	3.12883e-21	1.20573e-19	0	0	0	531	460	603	416	Pfam	PF01328	Peroxidase, family 2	68	297	2e-45	T	15-01-2026	IPR000028	Chloroperoxidase	GO:0004601	K28376	-	75.8	1.4e-21	torosachrysone 7,10'-coupling peroxygenase [EC:1.11.2.7]
DN11478_c0_g1	L	S	3	0	7.96175	0	3.98087	5.46588	2.12861	2.56782	0.0102341	0.030556	5	15	5	0	0	0
DN11482_c0_g1	L	S	3	3	61.6858	320.357	191.021	-2.39728	0.321087	-7.46614	8.25828e-14	1.47331e-12	57	60	62	306	259	429
DN11482_c0_g3	L	S	3	0	65.3775	0	32.6887	8.49766	1.58766	5.3523	8.68411e-08	6.89296e-07	79	58	39	0	0	0
DN11483_c0_g1	L	S	3	0	146.128	0	73.064	9.66016	1.391	6.94478	3.79047e-12	5.41743e-11	142	186	92	0	0	0
DN11485_c0_g2	L	S	0	2	0	1185.45	592.723	-12.6459	3.90683	-3.23687	0.00120849	0.00466218	0	0	0	2087	1110	0
DN11487_c0_g1	L	S	0	3	0	64.6774	32.3387	-8.44856	1.60924	-5.25003	1.52078e-07	1.1718e-06	0	0	0	100	31	58
DN11488_c0_g1	L	S	3	3	550.179	35.9374	293.058	3.94576	0.306103	12.8903	5.10423e-38	6.17108e-36	418	513	731	38	32	39													K21663	-	37.5	8.8e-10	KSHV cyclin homolog
DN11496_c4_g1	L	S	0	2	0	68.1993	34.0997	-8.52658	3.36084	-2.53704	0.0111794	0.032935	0	0	0	0	151	64
DN11498_c0_g2	L	S	3	3	89.229	19.5386	54.3838	2.20011	0.623917	3.52629	0.000421431	0.00180531	59	126	92	14	33	11
DN11500_c0_g1	L	S	3	0	21.9428	0	10.9714	6.93059	1.54754	4.47845	7.51854e-06	4.48153e-05	12	33	25	0	0	0
DN11504_c0_g1	L	S	3	0	61.493	0	30.7465	8.41435	1.87745	4.48179	7.40194e-06	4.41484e-05	30	17	150	0	0	0
DN11505_c0_g1	L	S	3	0	27.7167	0	13.8583	7.26562	1.83191	3.96615	7.30437e-05	0.000365803	15	61	13	0	0	0
DN11511_c0_g1	L	S	3	0	261.461	0	130.731	10.4995	1.21155	8.66622	4.46693e-18	1.28532e-16	199	303	289	0	0	0
DN11515_c0_g2	L	S	3	0	44.0008	0	22.0004	7.93385	1.67603	4.73371	2.20455e-06	1.4339e-05	16	97	34	0	0	0
DN1152_c0_g1	L	S	3	3	1306.99	34.7258	670.86	5.21353	0.33487	15.5688	1.18571e-54	3.00914e-52	1012	1371	1555	23	26	64
DN1152_c0_g2	L	S	3	3	6466.99	1949.6	4208.29	1.72913	0.137731	12.5543	3.76318e-36	4.03075e-34	5038	6834	7592	1600	1911	2566
DN11523_c0_g1	L	S	3	0	147.149	0	73.5743	9.66926	1.36544	7.0814	1.42701e-12	2.1694e-11	153	120	141	0	0	0
DN11528_c0_g1	L	S	3	0	153.661	0	76.8304	9.73336	1.52547	6.38055	1.76456e-10	2.04474e-09	159	213	63	0	0	0
DN1153_c0_g1	L	S	3	3	172.751	1299.12	735.936	-2.90816	0.358776	-8.10578	5.2409e-16	1.21212e-14	105	243	195	1633	1045	1174	1005	Pfam	PF13086	AAA domain	512	595	7.4e-11	T	15-01-2026	IPR041677	DNA2/NAM7 helicase, helicase domain	GO:0004386
DN11531_c0_g1	L	S	0	3	0	12.0076	6.00381	-6.01924	1.98645	-3.03015	0.00244433	0.00872045	0	0	0	8	20	8
DN11533_c0_g1	L	S	0	3	0	16.0455	8.02277	-6.43647	1.77874	-3.61856	0.000296241	0.00131027	0	0	0	21	10	17
DN11534_c0_g1	L	S	3	3	46.7509	19.5604	33.1557	1.27234	0.493494	2.57823	0.0099308	0.0297639	32	52	60	19	25	14
DN11535_c0_g1	L	S	0	3	0	8.53296	4.26648	-5.53318	2.3264	-2.37843	0.0173865	0.047886	0	0	0	2	8	19
DN11536_c0_g1	L	S	3	3	42.5984	4.3317	23.4651	3.32717	0.803241	4.14218	3.44014e-05	0.000182881	15	66	61	6	2	5
DN11537_c0_g2	L	S	0	3	0	30.6143	15.3071	-7.37353	1.73837	-4.24163	2.219e-05	0.000121354	0	0	0	10	35	56
DN11549_c0_g1	L	S	3	1	73.6456	3.10121	38.3734	4.60101	1.86687	2.46455	0.0137185	0.0391024	27	43	173	8	0	0
DN1155_c0_g1	L	S	3	3	388.348	792.834	590.591	-1.0267	0.428054	-2.39852	0.0164614	0.0456774	145	539	603	894	645	857	322	Pfam	PF06246	Isy1-like splicing family	1	312	1.1e-96	T	15-01-2026	IPR009360	Pre-mRNA-splicing factor Isy1	GO:0000350	K12870	70.73	307.1	9.4e-92	pre-mRNA-splicing factor ISY1
DN11552_c0_g1	L	S	3	0	16.5525	0	8.27627	6.51569	1.63276	3.99061	6.59037e-05	0.000332648	14	17	18	0	0	0
DN11553_c0_g1	L	S	3	3	421.541	107.522	264.531	1.96852	0.494468	3.98108	6.86029e-05	0.000345591	192	555	624	48	115	188
DN11558_c1_g1	L	S	0	3	0	144.055	72.0274	-9.60669	1.48587	-6.46535	1.01068e-10	1.21307e-09	0	0	0	61	110	313
DN11559_c0_g1	L	S	3	0	71.252	0	35.626	8.62988	1.37595	6.27194	3.56578e-10	3.98603e-09	32	91	109	0	0	0
DN1156_c0_g1	L	S	3	3	160.959	388.469	274.714	-1.26658	0.219541	-5.76919	7.96525e-09	7.3761e-08	102	231	170	375	334	489
DN11563_c0_g1	L	S	3	0	43.6407	0	21.8204	7.91689	1.62943	4.85869	1.18165e-06	8.01328e-06	38	70	21	0	0	0
DN11566_c0_g3	L	S	3	0	188.846	0	94.4232	10.0298	1.28339	7.81508	5.49273e-15	1.12039e-13	167	164	222	0	0	0
DN11566_c2_g1	L	S	3	0	145.054	0	72.527	9.65283	1.3508	7.14599	8.93517e-13	1.39603e-11	80	125	255	0	0	0
DN11566_c3_g1	L	S	3	0	12.6561	0	6.32807	6.13276	2.07714	2.9525	0.00315213	0.0109529	9	25	5	0	0	0
DN11568_c0_g1	L	S	3	3	27.6999	191.858	109.779	-2.78414	0.64982	-4.28447	1.83173e-05	0.000102057	15	22	51	235	211	110
DN1157_c0_g2	L	S	0	3	0	33.7391	16.8696	-7.50939	1.43314	-5.23981	1.60742e-07	1.23247e-06	0	0	0	31	39	32
DN11570_c0_g1	L	S	0	3	0	52.571	26.2855	-8.15259	2.33164	-3.4965	0.000471406	0.00199452	0	0	0	4	15	173
DN11574_c0_g1	L	S	3	3	6.38131	28.7312	17.5563	-2.23675	0.884132	-2.52988	0.0114101	0.033499	8	7	2	18	25	50
DN11576_c0_g1	L	S	3	0	1130.78	0	565.392	12.6139	1.34564	9.37394	6.98748e-21	2.6245e-19	1112	1544	587	0	0	0
DN11578_c0_g1	L	S	3	3	136.706	406.569	271.637	-1.5765	0.270325	-5.83189	5.48017e-09	5.17868e-08	107	141	163	440	353	438
DN11578_c0_g2	L	S	0	2	0	436.005	218.002	-11.203	3.03341	-3.69321	0.000221445	0.00100517	0	0	0	522	0	880
DN1158_c0_g1	L	S	3	3	218.924	469.706	344.315	-1.10398	0.355914	-3.10182	0.00192336	0.0070622	189	255	202	553	392	461	506	Pfam	PF05049	Interferon-inducible GTPase (IIGP)	250	386	8.5e-24	T	15-01-2026	IPR007743	Immunity-related GTPases-like	GO:0005525|GO:0016020
DN11582_c0_g1	L	S	3	1	77.8142	0.339116	39.0767	7.79086	1.28441	6.0657	1.31383e-09	1.35075e-08	55	111	73	0	1	0
DN11582_c0_g2	L	S	3	0	25.7103	0	12.8552	7.1561	1.60383	4.46189	8.12383e-06	4.8037e-05	17	44	19	0	0	0
DN11588_c0_g1	L	S	0	3	0	20.268	10.134	-6.77861	1.60078	-4.23457	2.28994e-05	0.000124941	0	0	0	15	16	34
DN11589_c0_g1	L	S	0	3	0	14.5645	7.28227	-6.30304	2.50981	-2.51136	0.0120266	0.0349772	0	0	0	5	2	45
DN1159_c1_g1	L	S	3	0	31.0571	0	15.5286	7.42381	1.87935	3.95021	7.8083e-05	0.000388828	36	39	10	0	0	0
DN11590_c1_g1	L	S	0	3	0	264.498	132.249	-10.4821	1.29422	-8.09918	5.53327e-16	1.27764e-14	0	0	0	164	367	288
DN11590_c2_g1	L	S	0	3	0	1054.55	527.274	-12.4776	1.18545	-10.5256	6.58336e-26	3.86361e-24	0	0	0	895	1021	1361
DN11591_c0_g1	L	S	0	3	0	11.5104	5.75522	-5.9612	2.17524	-2.74048	0.00613496	0.0196634	0	0	0	12	3	22
DN11592_c0_g1	L	S	3	3	53.2361	5.20567	29.2209	3.36277	1.24641	2.69796	0.00697658	0.0219783	84	8	36	7	5	3
DN11594_c0_g2	L	S	3	3	68.4226	7.35644	37.8895	3.2163	0.817012	3.93667	8.26208e-05	0.000409182	28	55	141	3	12	8
DN11595_c0_g2	L	S	0	3	0	58.0076	29.0038	-8.29097	1.48325	-5.58974	2.27406e-08	1.97778e-07	0	0	0	65	67	38
DN11596_c0_g1	L	S	3	0	226.857	0	113.428	10.2944	1.21992	8.43859	3.21177e-17	8.37736e-16	177	257	249	0	0	0
DN11598_c0_g1	L	S	3	3	344.998	140.297	242.647	1.29754	0.332393	3.90363	9.47599e-05	0.000463918	269	274	493	134	129	168
DN11598_c2_g1	L	S	2	0	115.194	0	57.597	9.31868	3.26275	2.85608	0.00428907	0.0144077	148	157	0	0	0	0
DN11599_c0_g1	L	S	3	0	206.625	0	103.312	10.1618	1.44059	7.05389	1.73987e-12	2.6294e-11	153	106	366	0	0	0
DN116_c0_g1	L	S	3	3	138.609	52.7842	95.6965	1.39286	0.310201	4.49017	7.11657e-06	4.25724e-05	74	188	181	39	50	78	786	Pfam	PF00009	Elongation factor Tu GTP binding domain	30	326	1.6e-51	T	15-01-2026	IPR000795	Translational (tr)-type GTP-binding domain	GO:0003924|GO:0005525	K02355	514.03	587.8	1.7e-176	elongation factor G
DN116_c0_g3	L	S	2	0	77.2803	0	38.6401	8.74372	3.23682	2.70133	0.00690632	0.0217789	0	141	137	0	0	0
DN1160_c0_g1	L	S	3	3	1454.64	76.4576	765.551	4.23868	0.239789	17.6767	6.33624e-70	3.02528e-67	1039	1540	1868	57	64	123
DN11604_c0_g1	L	S	2	3	10.84	222.811	116.825	-4.33078	1.05985	-4.08622	4.38456e-05	0.000228516	0	20	19	104	297	308
DN11607_c1_g1	L	S	0	2	0	144.33	72.1649	-9.60791	3.23536	-2.96966	0.00298129	0.0104158	0	0	0	130	277	0
DN11607_c2_g1	L	S	0	3	0	700.155	350.078	-11.886	1.20664	-9.8505	6.82036e-23	3.02566e-21	0	0	0	596	793	754
DN11609_c0_g2	L	S	3	0	52.8352	0	26.4176	8.19389	1.54062	5.31855	1.04597e-07	8.21898e-07	39	31	90	0	0	0
DN1161_c0_g1	L	S	3	3	2151.04	5.53712	1078.29	8.54542	0.410085	20.8382	1.95059e-96	1.8316e-93	1704	2420	2333	5	2	11
DN11610_c0_g2	L	S	0	3	0	10.437	5.21852	-5.81371	2.352	-2.47182	0.0134428	0.0384332	0	0	0	20	4	5
DN11610_c1_g1	L	S	3	3	153.038	30.2612	91.6495	2.33164	0.543188	4.29251	1.76664e-05	9.89583e-05	156	131	146	31	17	47
DN11612_c0_g1	L	S	3	0	77.7011	0	38.8505	8.7497	1.57193	5.56621	2.60333e-08	2.24337e-07	67	35	126	0	0	0
DN11615_c0_g1	L	S	0	3	0	101.369	50.6844	-9.0987	1.44088	-6.3147	2.70686e-10	3.06111e-09	0	0	0	49	156	111
DN11615_c1_g1	L	S	3	0	21.4208	0	10.7104	6.88418	1.89499	3.63283	0.00028033	0.0012438	28	14	14	0	0	0
DN11616_c0_g1	L	S	2	0	99.4313	0	49.7156	9.10721	3.20223	2.84402	0.00445484	0.01489	0	236	123	0	0	0
DN11620_c1_g1	L	S	0	2	0	51.7298	25.8649	-8.1279	3.4039	-2.38782	0.0169487	0.0468268	0	0	0	0	104	62
DN11621_c0_g1	L	S	0	3	0	163.139	81.5694	-9.78409	1.44242	-6.78311	1.17613e-11	1.57619e-10	0	0	0	147	241	92
DN11622_c0_g2	L	S	0	2	0	332.542	166.271	-10.8121	3.16859	-3.41227	0.000644247	0.00264169	0	0	0	696	185	0
DN11623_c0_g1	L	S	0	3	0	24.1663	12.0831	-7.02837	1.92382	-3.65334	0.00025885	0.00115761	0	0	0	17	44	10
DN11625_c0_g1	L	S	2	3	5.66039	48.4737	27.067	-3.13886	1.1983	-2.61942	0.00880785	0.0268525	7	0	8	31	48	76
DN11627_c0_g1	L	S	3	0	45.3095	0	22.6548	7.97389	1.56609	5.09158	3.55084e-07	2.59407e-06	27	30	85	0	0	0
DN11628_c0_g1	L	S	3	0	30.8758	0	15.4379	7.413	1.78892	4.14384	3.41535e-05	0.000181666	40	21	20	0	0	0
DN11628_c1_g1	L	S	0	2	0	131.102	65.5511	-9.46958	3.20761	-2.95222	0.00315497	0.0109614	0	0	0	0	111	352
DN11631_c0_g1	L	S	3	3	466.541	1610.57	1038.56	-1.78367	0.267332	-6.67211	2.52152e-11	3.24937e-10	225	605	678	1567	1555	1792
DN11632_c0_g1	L	S	3	3	98.4677	11.6532	55.0604	3.04768	0.650531	4.6849	2.80092e-06	1.79649e-05	92	96	97	4	11	24
DN11635_c0_g2	L	S	0	3	0	3281.38	1640.69	-14.1148	1.25292	-11.2655	1.9414e-29	1.44299e-27	0	0	0	3733	3425	2534
DN11637_c0_g1	L	S	2	0	129.113	0	64.5565	9.48302	3.40887	2.78186	0.00540478	0.0176015	242	41	0	0	0	0
DN1164_c0_g1	L	S	3	3	58.9404	424.346	241.643	-2.84732	0.1782	-15.9782	1.81252e-57	5.18742e-55	40	74	68	367	391	563
DN11642_c0_g1	L	S	3	3	1.59914	42.0493	21.8242	-4.70434	1.42575	-3.29956	0.000968351	0.00382105	1	2	2	92	11	10
DN11645_c0_g2	L	S	3	3	1.88735	23.1567	12.522	-3.58984	1.11258	-3.22658	0.00125277	0.00481585	1	1	4	32	9	29
DN11645_c1_g1	L	S	1	3	1.12571	43.4628	22.2942	-5.15132	1.30544	-3.94603	7.9457e-05	0.000394762	0	0	4	35	31	73
DN11647_c0_g1	L	S	3	0	32.4818	0	16.2409	7.49544	1.80038	4.16326	3.13733e-05	0.00016767	14	75	18	0	0	0
DN11650_c0_g1	L	S	3	3	152.721	43.518	98.1193	1.80659	0.744821	2.42553	0.015286	0.0428506	195	115	93	48	21	67
DN11651_c0_g1	L	S	3	0	131.331	0	65.6655	9.51137	1.31557	7.22986	4.8351e-13	7.79649e-12	59	184	185	0	0	0
DN11652_c0_g1	L	S	3	3	72.2718	20.2538	46.2628	1.83844	0.493537	3.72503	0.00019529	0.000897734	38	81	112	12	28	23
DN11654_c0_g1	L	S	0	3	0	147.615	73.8073	-9.63961	1.41699	-6.80286	1.02562e-11	1.38437e-10	0	0	0	144	201	89
DN11655_c0_g1	L	S	3	0	116.544	0	58.2722	9.33394	1.58594	5.88544	3.97e-09	3.8208e-08	129	46	146	0	0	0
DN11657_c0_g1	L	S	3	1	86.6707	3.71717	45.1939	4.51144	1.76313	2.55877	0.0105043	0.0312301	74	45	136	0	0	14
DN11659_c0_g1	L	S	1	3	0.281428	272.858	136.57	-9.56591	1.20422	-7.94364	1.96327e-15	4.23472e-14	0	0	1	227	257	368	531	Pfam	PF00067	Cytochrome P450	46	494	6.9e-64	T	15-01-2026	IPR001128	Cytochrome P450	GO:0004497|GO:0005506|GO:0016705|GO:0020037	K15093	-	49.4	1.5e-13	(+)-menthofuran synthase [EC:1.14.14.143]
DN1166_c0_g1	L	S	3	3	8622.78	3311.13	5966.95	1.38073	0.441334	3.12854	0.00175675	0.00652183	9204	9854	5096	3369	2864	3894	219	Pfam	PF01382	Avidin family	33	147	3.6e-26	T	15-01-2026	IPR005468	Avidin/streptavidin	GO:0009374
DN11665_c0_g1	L	S	0	3	0	26.3372	13.1686	-7.15652	1.7113	-4.18191	2.89067e-05	0.000155249	0	0	0	10	31	45
DN11666_c0_g1	L	S	3	0	103.191	0	51.5957	9.16326	1.42022	6.452	1.10386e-10	1.31817e-09	38	128	176	0	0	0
DN11668_c0_g2	L	S	1	3	0.562857	20.7691	10.666	-5.03987	1.54853	-3.25461	0.00113549	0.00440833	0	0	2	12	35	16
DN1167_c0_g2	L	S	3	3	358.64	160.284	259.462	1.15658	0.269993	4.28373	1.83782e-05	0.000102335	310	335	411	138	145	217
DN11672_c0_g1	L	S	3	3	8.53651	102.493	55.5148	-3.64498	0.602598	-6.04878	1.45947e-09	1.49015e-08	9	10	5	59	115	153
DN11676_c0_g1	L	S	3	0	54.4705	0	27.2352	8.24077	1.45056	5.6811	1.33834e-08	1.19897e-07	30	98	46	0	0	0
DN11679_c0_g1	L	S	3	1	16.0452	0.796537	8.42087	4.16901	1.41385	2.9487	0.00319115	0.0110817	13	20	15	0	0	3
DN11681_c0_g1	L	S	3	3	1396.47	4389.52	2892.99	-1.65183	0.15806	-10.4507	1.45477e-25	8.3464e-24	948	1841	1525	4260	4414	4675
DN11683_c2_g1	L	S	3	0	184.609	0	92.3046	10.0017	1.37683	7.26428	3.75023e-13	6.1172e-12	64	281	271	0	0	0
DN11683_c3_g1	L	S	3	0	9.47023	0	4.73512	5.71014	1.91663	2.97926	0.00288946	0.0101239	8	8	12	0	0	0
DN11683_c4_g1	L	S	3	0	279.6	0	139.8	10.5992	1.49528	7.08842	1.35653e-12	2.07118e-11	111	646	171	0	0	0
DN11687_c0_g1	L	S	3	0	78.932	0	39.466	8.77521	2.09223	4.19419	2.73852e-05	0.000147588	10	242	27	0	0	0
DN11692_c0_g1	L	S	3	3	95.7584	18.3017	57.03	2.40241	0.748303	3.21048	0.00132515	0.00506233	44	78	188	28	11	14
DN117_c0_g1	L	S	3	3	2904.57	1169.8	2037.18	1.31135	0.29865	4.39094	1.12861e-05	6.52964e-05	2450	2935	3217	705	1452	1522
DN1170_c0_g1	L	S	3	3	398.187	808.777	603.482	-1.02085	0.223143	-4.57484	4.76585e-06	2.9358e-05	269	440	520	848	772	822	379	Pfam	PF00185	Aspartate/ornithine carbamoyltransferase, Asp/Orn binding domain	202	353	6.7e-43	T	15-01-2026	IPR006131	Aspartate/ornithine carbamoyltransferase, Asp/Orn-binding domain	GO:0006520|GO:0016597|GO:0016743	K00611	276.77	444	3.6e-133	ornithine carbamoyltransferase [EC:2.1.3.3]
DN11701_c0_g1	L	S	0	3	0	373.368	186.684	-10.9783	1.23301	-8.90368	5.4024e-19	1.72351e-17	0	0	0	391	362	373
DN11715_c0_g1	L	S	0	3	0	62.3166	31.1583	-8.39586	1.33775	-6.27608	3.47213e-10	3.88598e-09	0	0	0	48	78	65
DN11717_c0_g1	L	S	0	3	0	239.733	119.867	-10.3406	1.21162	-8.53447	1.40801e-17	3.81748e-16	0	0	0	189	256	300
DN11721_c0_g1	L	S	3	3	60.7893	3.41079	32.1	4.11136	0.650912	6.3163	2.67893e-10	3.03806e-09	50	63	68	1	5	5
DN11721_c0_g3	L	S	3	3	58.1283	13.3336	35.7309	2.13954	0.463596	4.6151	3.92906e-06	2.45251e-05	28	79	81	11	15	15
DN11727_c1_g1	L	S	2	0	124.671	0	62.3353	9.43276	3.24675	2.90529	0.00366909	0.012542	159	172	0	0	0	0
DN11728_c0_g1	L	S	3	3	5.85917	147.86	76.8597	-4.69488	1.33892	-3.50647	0.000454089	0.00192907	8	1	6	268	13	149	360	Pfam	PF00295	Glycosyl hydrolases family 28	55	352	3.4e-57	T	15-01-2026	IPR000743	Glycoside hydrolase, family 28	GO:0004650|GO:0005975
DN11729_c0_g1	L	S	3	3	116.618	35.3585	75.9884	1.7339	0.483603	3.58537	0.000336599	0.00147236	57	135	184	44	25	37
DN1173_c0_g1	L	S	3	3	470.531	166.446	318.489	1.49176	0.151906	9.82026	9.21014e-23	4.02872e-21	338	537	563	134	156	232
DN11731_c0_g1	L	S	0	3	0	525.452	262.726	-11.4718	1.3164	-8.71447	2.92125e-18	8.62595e-17	0	0	0	590	601	350
DN11731_c2_g1	L	S	0	3	0	181.388	90.6939	-9.93663	1.37484	-7.22748	4.92056e-13	7.92976e-12	0	0	0	244	144	143
DN11733_c0_g1	L	S	3	3	418.965	108.707	263.836	1.95367	0.227173	8.59991	7.97818e-18	2.21642e-16	263	597	451	106	107	118
DN11734_c0_g1	L	S	3	3	16825.6	510.983	8668.3	5.04168	0.5531	9.11532	7.84368e-20	2.68477e-18	9727	23864	19666	348	907	258
DN11734_c0_g2	L	S	3	0	28.2398	0	14.1199	7.28704	1.56806	4.64715	3.36546e-06	2.12949e-05	25	38	20	0	0	0
DN11735_c0_g1	L	S	3	0	84.1331	0	42.0665	8.86639	1.48267	5.98002	2.23114e-09	2.21776e-08	51	54	158	0	0	0
DN11736_c0_g4	L	S	3	0	12.1832	0	6.09159	6.08413	1.87204	3.25	0.00115403	0.00447476	5	15	20	0	0	0
DN11737_c0_g1	L	S	0	3	0	172.989	86.4947	-9.87041	1.42985	-6.90313	5.08691e-12	7.15418e-11	0	0	0	123	90	357
DN11739_c0_g1	L	S	0	3	0	81.5529	40.7765	-8.78593	1.3329	-6.5916	4.35115e-11	5.43557e-10	0	0	0	49	96	113
DN1174_c0_g1	L	S	3	3	124.324	330.009	227.166	-1.39562	0.205977	-6.77558	1.23908e-11	1.65426e-10	69	151	175	288	319	415
DN11740_c0_g1	L	S	0	3	0	118.058	59.0288	-9.31913	1.4004	-6.65464	2.83995e-11	3.6249e-10	0	0	0	54	158	164
DN11743_c0_g1	L	S	3	3	170.471	39.855	105.163	2.08863	0.78574	2.65817	0.00785655	0.0243368	232	113	94	19	41	70
DN11746_c0_g1	L	S	3	3	105.34	11.396	58.368	3.21364	0.951754	3.37655	0.000734009	0.00296998	23	62	274	13	7	15
DN11747_c0_g1	L	S	3	1	10.0127	0.775302	5.39402	3.82812	1.62177	2.36045	0.0182526	0.049886	8	11	11	2	0	0
DN11749_c0_g1	L	S	0	3	0	35.0355	17.5178	-7.56618	1.379	-5.48671	4.09478e-08	3.44225e-07	0	0	0	27	38	44
DN1175_c0_g1	L	S	3	3	87.459	263.738	175.599	-1.59001	0.4052	-3.924	8.70908e-05	0.000429132	59	138	74	294	260	232													K15092	-	17.4	0.00086	(+)-pulegone reductase [EC:1.3.1.81]
DN11752_c0_g1	L	S	3	3	3819.89	11372.6	7596.24	-1.5742	0.486478	-3.2359	0.0012126	0.00467546	4092	4301	2295	10009	14748	9383
DN11757_c1_g1	L	S	0	3	0	59.0399	29.52	-8.31868	1.29506	-6.42337	1.33289e-10	1.57365e-09	0	0	0	47	64	72
DN11757_c1_g4	L	S	0	3	0	24.9558	12.4779	-7.07429	1.56259	-4.52729	5.9746e-06	3.62647e-05	0	0	0	22	32	21
DN11758_c0_g2	L	S	3	3	7.52904	50.6599	29.0945	-2.72595	0.678419	-4.01809	5.86708e-05	0.000299087	4	7	13	67	36	47
DN11758_c0_g3	L	S	0	3	0	173.424	86.7119	-9.87196	1.46059	-6.75889	1.39051e-11	1.84942e-10	0	0	0	258	128	113
DN11764_c1_g1	L	S	3	0	45.8881	0	22.944	7.99299	1.76734	4.52261	6.10811e-06	3.70192e-05	20	23	106	0	0	0
DN11766_c0_g1	L	S	2	3	1.11214	44.247	22.6796	-5.20253	1.49954	-3.46941	0.000521595	0.00218423	0	2	2	92	12	17													K21195	158.3	284.7	4e-85	2-aminoethylphosphonate dioxygenase [EC:1.14.11.46]
DN11767_c0_g1	L	S	3	3	1377.68	159.326	768.505	3.11007	0.423529	7.34323	2.08503e-13	3.52976e-12	1130	2035	954	90	190	226
DN11767_c0_g2	L	S	3	3	11.6758	35.7417	23.7088	-1.56554	0.558369	-2.80377	0.00505089	0.0165909	4	18	17	37	31	41
DN1177_c0_g1	L	S	0	3	0	3521.24	1760.62	-14.2168	1.21522	-11.6989	1.29077e-31	1.09852e-29	0	0	0	2393	4391	4160
DN1177_c0_g3	L	S	3	0	1686.43	0	843.214	13.1906	1.49394	8.8294	1.05239e-18	3.2794e-17	2426	898	918	0	0	0
DN11773_c0_g1	L	S	3	0	108.793	0	54.3964	9.23757	1.52389	6.06181	1.34595e-09	1.38038e-08	59	229	61	0	0	0
DN1178_c0_g1	L	S	3	3	474.746	2914	1694.37	-2.61532	0.234613	-11.1474	7.3733e-29	5.25838e-27	279	617	602	2653	3393	2768
DN1178_c0_g4	L	S	3	3	15.1255	94.3847	54.7551	-2.64766	0.617437	-4.28814	1.80172e-05	0.000100604	11	12	23	43	136	119
DN11782_c0_g1	L	S	3	1	72.9795	1.06205	37.0208	5.92824	1.12951	5.24853	1.5332e-07	1.18038e-06	44	117	69	0	0	4
DN11787_c0_g1	L	S	3	3	66.6047	15.9036	41.2542	2.04503	0.699556	2.92332	0.00346321	0.0119128	47	69	88	8	8	38
DN11788_c0_g1	L	S	3	0	57.6515	0	28.8257	8.31799	1.75581	4.73741	2.16466e-06	1.41056e-05	62	18	80	0	0	0
DN1179_c0_g3	L	S	0	2	0	64.9243	32.4622	-8.45519	3.38867	-2.49513	0.0125911	0.0363822	0	0	0	87	92	0
DN11792_c0_g1	L	S	3	0	54.4172	0	27.2086	8.23607	1.35106	6.09599	1.08759e-09	1.13262e-08	40	77	49	0	0	0
DN11793_c1_g1	L	S	0	2	0	530.181	265.09	-11.4851	3.09411	-3.71191	0.000205701	0.000941752	0	0	0	1044	370	0
DN11798_c0_g2	L	S	0	2	0	71.1046	35.5523	-8.5865	3.35701	-2.55778	0.0105342	0.0313059	0	0	0	130	0	78
DN11801_c0_g6	L	S	2	0	64.841	0	32.4205	8.48914	3.43313	2.47272	0.0134091	0.0383564	101	57	0	0	0	0
DN11808_c0_g1	L	S	0	3	0	114.25	57.1249	-9.26999	1.78171	-5.20288	1.96228e-07	1.48635e-06	0	0	0	170	123	25
DN11819_c0_g1	L	S	0	3	0	145.38	72.6901	-9.61788	1.81894	-5.28762	1.2392e-07	9.64847e-07	0	0	0	209	171	24
DN11819_c0_g2	L	S	0	3	0	75212.3	37606.1	-18.6336	1.35049	-13.7976	2.63369e-43	3.90478e-41	0	0	0	109188	67935	37089
DN11819_c0_g3	L	S	0	3	0	309.708	154.854	-10.7093	2.17621	-4.92109	8.6062e-07	5.94499e-06	0	0	0	724	70	20
DN1182_c0_g1	L	S	3	3	347.749	777.622	562.686	-1.16288	0.185238	-6.27774	3.43539e-10	3.84638e-09	246	416	404	689	627	1122
DN11823_c1_g1	L	S	0	3	0	129.16	64.5799	-9.44799	1.38849	-6.80452	1.01383e-11	1.37109e-10	0	0	0	72	196	131
DN11827_c0_g1	L	S	3	3	668.223	1560.7	1114.46	-1.22563	0.453323	-2.70366	0.00685803	0.0216557	755	501	579	1600	1508	1616
DN11829_c1_g1	L	S	0	2	0	75.9862	37.9931	-8.68284	3.32362	-2.61247	0.00898913	0.0273283	0	0	0	0	62	207
DN11838_c0_g2	L	S	3	0	41.221	0	20.6105	7.83974	1.97082	3.97791	6.95251e-05	0.000349724	5	49	90	0	0	0													K22060	-	47.7	6.4e-13	(-)-alpha-cuprenene synthase [EC:4.2.3.95]
DN11839_c0_g1	L	S	3	3	10.7545	63.1794	36.9669	-2.54585	0.75474	-3.37315	0.000743147	0.00300308	6	7	21	29	96	73
DN1184_c0_g1	L	S	3	3	435.084	211.942	323.513	1.04404	0.179104	5.82924	5.56803e-09	5.25642e-08	274	587	499	198	217	232
DN11840_c0_g1	L	S	3	3	19.6851	4.98647	12.3358	2.01259	0.732996	2.74571	0.00603808	0.0194059	9	26	29	4	7	4
DN11842_c0_g1	L	S	3	3	38.5328	4.01542	21.2741	3.25273	1.20331	2.70315	0.00686858	0.0216793	10	16	104	1	6	6
DN11843_c0_g2	L	S	3	0	257.059	0	128.529	10.4772	1.48181	7.07058	1.54291e-12	2.34054e-11	166	118	511	0	0	0
DN11843_c2_g1	L	S	3	0	150.602	0	75.3012	9.70577	1.22501	7.92299	2.31868e-15	4.95203e-14	103	170	191	0	0	0
DN11845_c0_g1	L	S	0	3	0	43.5815	21.7907	-7.88019	1.90434	-4.13801	3.50329e-05	0.000186028	0	0	0	16	93	22	549	Pfam	PF12937	F-box-like	94	160	1.3e-09	T	15-01-2026	IPR001810	F-box domain	GO:0005515
DN11847_c0_g1	L	S	0	3	0	41.5303	20.7652	-7.81246	1.74682	-4.47239	7.73495e-06	4.59594e-05	0	0	0	11	59	65
DN11847_c0_g2	L	S	0	3	0	39.4161	19.7081	-7.73647	1.60248	-4.82782	1.38036e-06	9.26928e-06	0	0	0	17	60	47
DN11847_c0_g3	L	S	0	3	0	33.8675	16.9337	-7.51807	1.79951	-4.17785	2.94273e-05	0.000157778	0	0	0	9	52	48
DN11847_c0_g4	L	S	2	0	91.5485	0	45.7742	8.98806	3.22199	2.7896	0.00527727	0.017234	0	112	216	0	0	0
DN11847_c0_g5	L	S	0	3	0	21.1267	10.5633	-6.83936	1.85039	-3.69617	0.000218875	0.000995113	0	0	0	12	11	48
DN11847_c0_g6	L	S	0	3	0	7.60072	3.80036	-5.3597	2.13135	-2.51469	0.0119136	0.0347022	0	0	0	5	12	6
DN11847_c0_g7	L	S	0	3	0	78.6245	39.3122	-8.73361	1.44167	-6.05799	1.3783e-09	1.41085e-08	0	0	0	36	85	135
DN11847_c1_g3	L	S	0	3	0	11.3709	5.68545	-5.94137	1.99141	-2.9835	0.0028497	0.0100045	0	0	0	14	5	16
DN11848_c0_g4	L	S	3	0	22.871	0	11.4355	6.99123	1.68089	4.15926	3.19287e-05	0.000170444	10	43	22	0	0	0
DN1185_c0_g2	L	S	3	3	22897.5	45.0891	11471.3	8.98053	0.570459	15.7426	7.71639e-56	2.01269e-53	23325	27150	14504	32	22	95
DN11859_c0_g2	L	S	0	3	0	13.6013	6.80067	-6.19815	1.72672	-3.58955	0.000331254	0.00145146	0	0	0	15	12	14
DN1186_c0_g1	L	S	3	3	49.9978	327.379	188.688	-2.69005	0.42717	-6.29736	3.02753e-10	3.40325e-09	17	73	77	302	343	354
DN11868_c0_g1	L	S	3	3	43.7272	106.074	74.9008	-1.26612	0.295187	-4.28922	1.79305e-05	0.000100199	26	67	45	90	105	134
DN11868_c0_g3	L	S	3	0	13.5009	0	6.75044	6.23178	1.79312	3.47539	0.000510104	0.00214216	6	17	21	0	0	0
DN11873_c0_g1	L	S	3	0	78.7	0	39.35	8.76514	1.43503	6.10799	1.00892e-09	1.05577e-08	84	71	65	0	0	0
DN11876_c0_g1	L	S	3	0	215.797	0	107.899	10.2263	1.44871	7.05886	1.67875e-12	2.53976e-11	66	432	231	0	0	0
DN11879_c0_g1	L	S	0	3	0	41.233	20.6165	-7.79892	2.03499	-3.8324	0.000126898	0.000606604	0	0	0	80	9	27
DN11880_c0_g2	L	S	3	3	40.0898	8.12631	24.1081	2.29506	0.598603	3.83402	0.000126067	0.000602937	20	48	61	7	5	14
DN11880_c0_g3	L	S	3	2	9.77202	0.870141	5.32108	3.39355	1.39097	2.4397	0.0146996	0.0415	8	5	16	0	1	2
DN11885_c0_g1	L	S	3	2	310.285	27.1952	168.74	3.5078	1.29366	2.71153	0.00669741	0.0212223	196	275	495	0	34	59
DN11886_c0_g1	L	S	0	3	0	509.317	254.658	-11.4274	1.25943	-9.07343	1.15331e-19	3.88158e-18	0	0	0	520	332	735
DN1190_c1_g1	L	S	3	3	92.2947	8.39343	50.3441	3.44628	0.653132	5.27654	1.31647e-07	1.0215e-06	37	169	99	4	10	13
DN11903_c0_g1	L	S	3	3	6.80089	30.7059	18.7534	-2.20722	0.77592	-2.84464	0.00444611	0.0148696	6	9	5	14	26	62
DN11909_c0_g1	L	S	3	3	278.631	11.5393	145.085	4.59421	0.898568	5.11281	3.17399e-07	2.33389e-06	77	132	728	12	7	17
DN11910_c0_g1	L	S	3	3	47.3782	10.252	28.8151	2.18855	0.681776	3.21007	0.00132702	0.00506875	24	49	79	4	10	20
DN11910_c0_g2	L	S	3	3	96.2896	3.50786	49.8987	4.76415	0.746225	6.38433	1.72148e-10	1.99976e-09	101	109	61	3	3	5
DN11912_c0_g1	L	S	0	3	0	42.4398	21.2199	-7.84213	1.96873	-3.98335	6.79502e-05	0.000342609	0	0	0	11	93	25
DN11913_c0_g1	L	S	3	0	1167.01	0	583.505	12.6588	1.20608	10.4958	9.03286e-26	5.25735e-24	955	1237	1287	0	0	0
DN11913_c0_g2	L	S	3	0	595.552	0	297.776	11.6898	1.20144	9.72979	2.25064e-22	9.57712e-21	389	662	797	0	0	0
DN11917_c0_g4	L	S	0	3	0	9.46154	4.73077	-5.67592	1.85752	-3.05564	0.00224578	0.00809102	0	0	0	9	9	11
DN11922_c0_g1	L	S	3	1	629.796	19.3826	324.589	5.02587	2.09529	2.39866	0.0164553	0.045665	819	596	239	50	0	0
DN11923_c0_g1	L	S	0	3	0	379.59	189.795	-11.0042	1.24813	-8.81652	1.1807e-18	3.65899e-17	0	0	0	261	334	622
DN11925_c0_g1	L	S	0	3	0	27.4908	13.7454	-7.21908	1.66039	-4.34782	1.375e-05	7.83926e-05	0	0	0	14	22	55
DN11931_c0_g1	L	S	3	2	118.211	11.5904	64.9008	3.34589	1.29558	2.58255	0.00980734	0.0294562	98	64	188	0	24	13
DN11935_c0_g1	L	S	3	0	108.74	0	54.3699	9.23822	1.30185	7.09621	1.28227e-12	1.96848e-11	61	173	112	0	0	0
DN1194_c0_g1	L	S	3	3	484.188	203.96	344.074	1.24836	0.465243	2.68324	0.00729119	0.0228012	164	677	776	137	217	291
DN11944_c0_g1	L	S	3	3	47.6471	11.8611	29.7541	2.00647	0.7894	2.54177	0.0110292	0.0325567	58	44	26	15	10	10
DN11945_c0_g1	L	S	2	0	69.1475	0	34.5738	8.58207	3.39029	2.53136	0.011362	0.033396	98	78	0	0	0	0
DN1195_c0_g1	L	S	3	3	107.456	235.235	171.345	-1.13264	0.377835	-2.99772	0.00272008	0.00958888	79	78	169	199	236	294													K01861	-	41.7	4.2e-11	(+)-cis,cis-nepetalactol synthase [EC:5.5.1.35]
DN11951_c0_g1	L	S	3	2	75.2101	3.44032	39.3252	4.49055	1.42466	3.152	0.00162154	0.00606925	90	62	51	8	1	0
DN11958_c0_g1	L	S	0	3	0	45.517	22.7585	-7.94378	1.52399	-5.21247	1.86339e-07	1.4164e-06	0	0	0	23	68	51
DN11965_c0_g1	L	S	3	3	107.636	40.022	73.8289	1.43148	0.264257	5.417	6.06073e-08	4.95734e-07	68	133	135	31	45	48
DN11966_c0_g2	L	S	3	3	15.373	53.9858	34.6794	-1.81271	0.668435	-2.71187	0.00669041	0.0212049	11	17	19	35	91	36
DN1197_c0_g1	L	S	3	3	526.733	137.959	332.346	1.92724	0.308619	6.24473	4.24535e-10	4.68802e-09	353	672	605	79	138	228
DN11970_c0_g1	L	S	0	2	0	57.9995	28.9998	-8.29232	3.49265	-2.37422	0.0175859	0.0483738	0	0	0	119	35	0
DN11971_c0_g1	L	S	0	3	0	47.4319	23.716	-8.00444	1.39516	-5.7373	9.61989e-09	8.8185e-08	0	0	0	39	35	77
DN11973_c0_g1	L	S	3	0	987.772	0	493.886	12.4197	1.18987	10.4378	1.66584e-25	9.53793e-24	655	1144	1260	0	0	0
DN11974_c0_g2	L	S	3	3	175.893	16.4053	96.1492	3.41801	0.293863	11.6313	2.85622e-31	2.34577e-29	122	212	207	12	19	20
DN11975_c0_g2	L	S	3	0	274.906	0	137.453	10.5736	1.42086	7.44171	9.93937e-14	1.75544e-12	222	470	134	0	0	0
DN1198_c0_g3	L	S	2	0	52.0472	0	26.0236	8.17216	3.45189	2.36744	0.0179115	0.0491637	67	0	69	0	0	0
DN11983_c0_g1	L	S	3	3	35.9256	109.399	72.6623	-1.59778	0.645792	-2.47414	0.0133557	0.0382191	15	54	49	100	47	206
DN11984_c0_g1	L	S	3	2	55.3218	4.85889	30.0903	3.49256	1.07465	3.24994	0.00115427	0.00447508	38	49	83	5	0	11
DN11985_c0_g1	L	S	3	3	362.976	41.5164	202.246	3.12631	0.269504	11.6002	4.11006e-31	3.33661e-29	198	492	467	32	42	56
DN11985_c0_g5	L	S	3	0	134.705	0	67.3524	9.54458	1.4252	6.69699	2.1275e-11	2.76437e-10	99	235	78	0	0	0
DN11988_c0_g1	L	S	0	3	0	27.6467	13.8233	-7.22561	1.91368	-3.77577	0.000159512	0.000747914	0	0	0	6	41	43
DN11990_c0_g1	L	S	0	3	0	70.8852	35.4426	-8.58341	2.03604	-4.21574	2.48962e-05	0.00013526	0	0	0	38	9	200
DN11991_c0_g3	L	S	0	3	0	35.5603	17.7802	-7.58444	1.60442	-4.72723	2.27604e-06	1.47665e-05	0	0	0	50	25	29
DN11992_c1_g1	L	S	0	3	0	14.2642	7.13211	-6.27225	1.969	-3.18551	0.001445	0.00547782	0	0	0	11	6	30
DN11995_c0_g1	L	S	1	3	2.43497	43.3143	22.8746	-4.25948	1.78494	-2.38634	0.0170171	0.0469834	5	0	0	21	45	75
DN11996_c0_g1	L	S	3	1	62.7727	1.93826	32.3555	5.06953	1.81088	2.79948	0.00511855	0.0167877	15	162	39	5	0	0	200	Pfam	PF01738	Dienelactone hydrolase family	49	181	1.4e-11	T	15-01-2026	IPR002925	Dienelactone hydrolase	GO:0016787
DN12_c0_g1	L	S	3	3	1007.57	117.381	562.477	3.10401	0.302992	10.2445	1.25234e-24	6.50893e-23	907	1049	987	114	125	116
DN1200_c0_g1	L	S	3	3	59.8773	3992.52	2026.2	-6.05793	0.589244	-10.2809	8.59567e-25	4.53446e-23	39	113	35	1562	5319	5963
DN1200_c7_g1	L	S	0	3	0	386.814	193.407	-11.0299	1.59579	-6.91188	4.78272e-12	6.75334e-11	0	0	0	675	261	138
DN12000_c0_g1	L	S	3	3	82.1593	13.5255	47.8424	2.60721	0.922194	2.82718	0.00469603	0.0155979	11	87	188	11	14	17	383	Pfam	PF03659	Glycosyl hydrolase family 71	1	359	5.3e-92	T	15-01-2026	IPR005197	Glycoside hydrolase family 71	GO:0051118	K08254	163.4	280.9	9.9e-84	glucan endo-1,3-alpha-glucosidase [EC:3.2.1.59]
DN12006_c0_g1	L	S	3	0	95.3897	0	47.6948	9.05027	1.41197	6.40969	1.45814e-10	1.7122e-09	35	150	132	0	0	0
DN12007_c0_g1	L	S	3	3	154.843	38.2697	96.5562	2.01363	0.791773	2.5432	0.0109843	0.0324553	72	182	248	34	9	83
DN12008_c0_g1	L	S	3	3	90.8194	7.69396	49.2567	3.55147	0.846851	4.19374	2.74397e-05	0.000147825	126	55	51	6	8	10
DN12010_c0_g1	L	S	3	2	12377.2	2.80233	6189.98	12.0033	0.810152	14.8161	1.15262e-49	2.28657e-47	14208	11458	8212	0	2	8
DN12010_c0_g2	L	S	1	3	0.562857	11.0115	5.78719	-4.12976	1.62888	-2.53533	0.011234	0.0330682	0	0	2	6	17	11
DN12012_c0_g1	L	S	3	3	156.852	42.3097	99.5808	1.88064	0.279676	6.72436	1.76365e-11	2.3151e-10	116	182	179	38	32	63
DN12016_c0_g2	L	S	0	3	0	28.1041	14.0521	-7.24942	1.91222	-3.79109	0.000149986	0.000707606	0	0	0	6	40	46
DN12017_c0_g1	L	S	0	3	0	280.898	140.449	-10.5699	1.22715	-8.61336	7.09527e-18	1.98879e-16	0	0	0	223	243	422
DN1202_c0_g1	L	S	3	3	337.952	748.433	543.193	-1.14319	0.21369	-5.34975	8.80745e-08	6.97711e-07	204	380	477	749	690	844
DN12023_c0_g1	L	S	0	3	0	140.337	70.1683	-9.56786	1.60114	-5.97565	2.2918e-09	2.27484e-08	0	0	0	41	255	143
DN12023_c0_g2	L	S	0	3	0	116.648	58.3238	-9.30087	1.58678	-5.86147	4.58775e-09	4.36907e-08	0	0	0	47	219	91
DN12024_c0_g2	L	S	0	3	0	70.6612	35.3306	-8.57634	1.28048	-6.69776	2.1164e-11	2.75122e-10	0	0	0	68	68	80
DN12024_c0_g3	L	S	0	3	0	68.2299	34.1149	-8.5281	1.28712	-6.62571	3.45577e-11	4.37327e-10	0	0	0	51	74	88
DN12024_c1_g1	L	S	0	3	0	19.7479	9.87395	-6.73869	1.71684	-3.92506	8.67098e-05	0.000427554	0	0	0	11	30	20
DN12024_c1_g2	L	S	0	3	0	29.6802	14.8401	-7.32343	1.69922	-4.30987	1.63349e-05	9.20676e-05	0	0	0	44	20	22
DN12025_c0_g1	L	S	3	3	127.589	1621.92	874.752	-3.66816	0.448919	-8.17111	3.05576e-16	7.20944e-15	90	223	80	1824	1463	1577
DN12026_c0_g1	L	S	3	3	705.699	2673.02	1689.36	-1.92402	0.263942	-7.28957	3.10953e-13	5.12254e-12	646	759	649	2555	2612	3001
DN12027_c0_g1	L	S	3	3	70.8898	17.402	44.1459	2.03508	0.468168	4.34689	1.38079e-05	7.86112e-05	61	69	79	21	14	17
DN12028_c0_g1	L	S	3	1	43.0438	1.85859	22.4512	4.46223	1.60911	2.7731	0.0055525	0.0180221	49	35	34	0	0	7
DN1203_c0_g1	L	S	3	3	700.144	22.195	361.169	5.00331	0.344621	14.5183	9.28239e-48	1.65497e-45	548	724	833	28	17	21	610	Pfam	PF00450	Serine carboxypeptidase	63	211	2.3e-35	T	15-01-2026	IPR001563	Peptidase S10, serine carboxypeptidase	GO:0004185|GO:0006508	K09757	-	41.4	3.8e-11	serine carboxypeptidase-like 8 [EC:3.4.16.- 2.3.1.92]
DN12030_c0_g1	L	S	0	3	0	11.2176	5.60881	-5.92572	2.11311	-2.80426	0.0050432	0.0165715	0	0	0	9	4	24
DN12030_c0_g2	L	S	0	2	0	166.893	83.4464	-9.81762	3.18135	-3.08599	0.00202875	0.00739613	0	0	0	0	370	156
DN12032_c0_g1	L	S	3	3	65.5591	25.9252	45.7422	1.34375	0.477412	2.81465	0.00488297	0.0161315	56	81	57	28	28	21
DN12032_c0_g3	L	S	3	3	22.1891	4.67082	13.43	2.2811	0.6757	3.3759	0.000735747	0.00297659	13	27	30	6	3	5
DN12033_c0_g1	L	S	3	0	188.47	0	94.2351	10.0276	1.62994	6.15216	7.64364e-10	8.15302e-09	258	156	71	0	0	0
DN12035_c0_g1	L	S	3	0	56.6448	0	28.3224	8.29803	1.34886	6.15189	7.65645e-10	8.16359e-09	32	87	61	0	0	0
DN12039_c0_g1	L	S	3	0	13.3504	0	6.67519	6.21307	1.97429	3.14698	0.00164964	0.00616155	7	28	8	0	0	0
DN12042_c0_g2	L	S	3	0	17.8737	0	8.93686	6.62228	1.93001	3.43121	0.000600897	0.00248091	23	12	12	0	0	0
DN12044_c2_g1	L	S	2	0	71.9381	0	35.969	8.63907	3.4018	2.53956	0.0110992	0.0327261	109	0	67	0	0	0
DN12046_c0_g1	L	S	3	3	185.659	72.8232	129.241	1.35846	0.539914	2.51607	0.0118671	0.0345992	81	268	258	95	67	50
DN12047_c0_g1	L	S	0	3	0	98.0329	49.0165	-9.04998	2.33727	-3.87202	0.000107935	0.000522248	0	0	0	6	265	22
DN1205_c0_g1	L	S	3	3	3471.54	441.295	1956.42	2.97746	0.231341	12.8704	6.60506e-38	7.85082e-36	2767	3595	4039	468	414	450
DN12053_c0_g1	L	S	0	3	0	29.2513	14.6256	-7.30648	1.79585	-4.06852	4.73117e-05	0.00024513	0	0	0	9	47	37
DN12055_c0_g1	L	S	3	0	88.461	0	44.2305	8.94088	1.48531	6.01953	1.7492e-09	1.76994e-08	31	96	167	0	0	0
DN12057_c0_g1	L	S	3	3	85.4928	735.552	410.523	-3.09402	0.500736	-6.17896	6.45262e-10	6.96705e-09	24	114	151	676	766	805													K21631	62.7	225.7	9.2e-67	Gti1/Pac2 family transcription factor
DN12059_c0_g1	L	S	0	3	0	44.0032	22.0016	-7.89212	1.39766	-5.64667	1.63583e-08	1.44683e-07	0	0	0	45	47	40
DN12061_c0_g2	L	S	0	3	0	136.197	68.0986	-9.52322	1.239	-7.68619	1.51578e-14	2.94683e-13	0	0	0	124	144	148
DN12062_c0_g1	L	S	3	0	109.094	0	54.5468	9.24099	1.33573	6.91829	4.57116e-12	6.47083e-11	71	92	175	0	0	0
DN12071_c0_g1	L	S	3	3	230.225	61.8293	146.027	1.89446	0.74929	2.52834	0.0114603	0.0336079	297	78	228	58	62	69
DN12074_c0_g1	L	S	3	3	4.38461	25.4252	14.9049	-2.63444	0.714966	-3.6847	0.000228973	0.00103634	5	3	4	21	22	37
DN12079_c0_g1	L	S	0	3	0	101.387	50.6933	-9.09785	1.8175	-5.00571	5.56578e-07	3.96029e-06	0	0	0	107	161	20
DN12081_c0_g1	L	S	3	3	69.5285	20.3214	44.9249	1.76159	0.658378	2.67565	0.00745847	0.0232368	65	59	77	7	30	28
DN12082_c0_g1	L	S	1	3	7.30491	3579.21	1793.26	-8.98026	1.61166	-5.57204	2.51766e-08	2.17287e-07	15	0	0	3877	3672	3130
DN12090_c0_g2	L	S	3	3	228.84	4569.99	2399.42	-4.32313	0.719603	-6.00765	1.88229e-09	1.89643e-08	306	223	66	3458	3565	7610
DN12095_c0_g1	L	S	3	0	155.228	0	77.6138	9.75142	1.34944	7.22626	4.96476e-13	7.99185e-12	73	280	152	0	0	0
DN12096_c1_g1	L	S	2	0	64.589	0	32.2945	8.48376	3.39101	2.50184	0.012355	0.0358286	83	88	0	0	0	0
DN12097_c0_g1	L	S	3	3	9.00315	99.6462	54.3247	-3.50612	0.806529	-4.34716	1.37909e-05	7.85461e-05	10	13	2	111	73	120
DN12097_c1_g1	L	S	3	0	68.6246	0	34.3123	8.56829	1.77762	4.8201	1.43489e-06	9.60569e-06	96	53	26	0	0	0
DN12098_c0_g1	L	S	2	0	100.203	0	50.1016	9.11783	3.29779	2.76483	0.00569527	0.0184218	74	0	228	0	0	0
DN121_c0_g2	L	S	3	3	869.193	209.01	539.102	2.06238	0.133352	15.4656	5.92032e-54	1.47589e-51	590	1097	997	195	211	233													K25364	-	11	0.063	lombricine kinase [EC:2.7.3.5]
DN121_c0_g4	L	S	3	3	5.22377	42.7405	23.9822	-2.98342	1.00115	-2.97999	0.00288262	0.0101037	1	7	10	40	67	17
DN12100_c0_g1	L	S	3	2	26.8268	2.73479	14.7808	3.32539	1.09887	3.02621	0.00247643	0.00882493	19	23	40	5	0	3
DN12101_c0_g1	L	S	3	0	71.7831	0	35.8916	8.63427	1.45035	5.95325	2.62873e-09	2.58921e-08	65	100	45	0	0	0
DN12103_c0_g1	L	S	3	3	193.597	429.471	311.534	-1.14746	0.211283	-5.43094	5.60588e-08	4.60402e-07	132	270	196	416	419	475
DN12104_c0_g1	L	S	3	3	118.381	18.7296	68.5553	2.65896	0.570196	4.66324	3.11265e-06	1.98244e-05	127	88	115	21	14	22
DN1211_c0_g1	L	S	3	3	3630.65	1235.76	2433.21	1.55487	0.393132	3.95509	7.65046e-05	0.000381372	3477	4186	2799	1232	1434	1024
DN12110_c0_g1	L	S	0	2	0	90.8164	45.4082	-8.93951	3.31444	-2.69714	0.00699378	0.0220227	0	0	0	174	0	88
DN12111_c0_g1	L	S	0	3	0	51.5976	25.7988	-8.12658	1.55214	-5.23574	1.64324e-07	1.25857e-06	0	0	0	23	46	102
DN12114_c0_g1	L	S	3	2	82.6759	9.4098	46.0428	3.13791	1.32562	2.36712	0.0179271	0.0491955	37	52	179	14	0	15
DN12116_c0_g1	L	S	0	2	0	89.1579	44.5789	-8.91276	3.49305	-2.55157	0.0107239	0.031796	0	0	0	209	24	0
DN12119_c0_g1	L	S	0	2	0	66.3303	33.1652	-8.48683	3.51727	-2.4129	0.0158261	0.0441452	0	0	0	17	0	225
DN12123_c0_g1	L	S	1	3	9.00571	2179.44	1094.22	-7.90288	1.61246	-4.90113	9.5285e-07	6.54678e-06	0	0	32	2062	1980	2669
DN12123_c0_g2	L	S	2	3	6.11678	316.062	161.09	-5.61289	0.800725	-7.00976	2.38724e-12	3.53754e-11	0	11	11	166	350	501
DN12129_c0_g1	L	S	0	3	0	125.469	62.7347	-9.40629	1.31192	-7.16986	7.50744e-13	1.18612e-11	0	0	0	81	167	141
DN1213_c0_g1	L	S	3	3	321.14	1060.59	690.864	-1.7254	0.165758	-10.4091	2.25308e-25	1.27193e-23	234	407	339	1041	969	1237
DN12130_c0_g1	L	S	0	3	0	12.8254	6.4127	-6.11663	1.91925	-3.18699	0.00143761	0.00545199	0	0	0	6	20	14
DN12133_c0_g1	L	S	0	3	0	8.83728	4.41864	-5.57533	2.10383	-2.65009	0.00804711	0.0248261	0	0	0	8	13	5
DN12135_c0_g1	L	S	3	0	37.6268	0	18.8134	7.7072	1.52037	5.0693	3.99273e-07	2.89437e-06	21	68	31	0	0	0
DN12137_c0_g1	L	S	3	0	153.119	0	76.5595	9.72714	1.50387	6.46808	9.92551e-11	1.19284e-09	191	101	115	0	0	0
DN12140_c0_g2	L	S	3	3	762.718	317.704	540.211	1.26455	0.45807	2.7606	0.00576957	0.0186392	259	913	1371	245	335	411
DN12142_c0_g1	L	S	0	3	0	95.6032	47.8016	-9.01368	1.94363	-4.63755	3.52563e-06	2.22335e-05	0	0	0	27	226	32
DN12144_c0_g2	L	S	2	0	85.7742	0	42.8871	8.89409	3.24898	2.7375	0.00619079	0.0198153	0	92	215	0	0	0
DN12146_c0_g2	L	S	3	3	17.1459	2.61426	9.88007	2.72963	1.04835	2.60376	0.00922085	0.0279543	6	19	32	1	5	2
DN12147_c0_g1	L	S	3	0	19.2791	0	9.63953	6.74316	1.58122	4.26453	2.00324e-05	0.000110541	11	22	28	0	0	0	104	Pfam	PF00176	SNF2-related domain	4	86	1.9e-18	T	15-01-2026	IPR000330	SNF2, N-terminal	GO:0005524|GO:0140658
DN12150_c0_g1	L	S	3	3	230.19	44.722	137.456	2.3526	0.558756	4.21042	2.54898e-05	0.000138238	177	222	295	22	30	98	744	Pfam	PF07690	Major Facilitator Superfamily	123	307	8.2e-27	T	15-01-2026	IPR011701	Major facilitator superfamily	GO:0022857|GO:0055085	K08157	685.9	866.2	1.5e-260	MFS transporter, DHA1 family, spermine/spermidine transporter
DN12151_c0_g1	L	S	3	2	80.3263	3.67247	41.9994	4.4201	1.40444	3.14724	0.0016482	0.00615698	10	78	192	0	3	10
DN12152_c0_g2	L	S	3	0	10.7692	0	5.38462	5.90571	1.87072	3.15692	0.00159446	0.00598002	5	16	14	0	0	0
DN12154_c3_g1	L	S	3	3	235.092	55.9135	145.503	2.07391	0.551016	3.76379	0.000167356	0.00077976	234	148	286	68	48	50
DN12155_c0_g1	L	S	0	3	0	116.623	58.3117	-9.30067	1.37926	-6.74323	1.54899e-11	2.04956e-10	0	0	0	68	173	119
DN12155_c1_g1	L	S	0	3	0	22.2192	11.1096	-6.91214	1.78071	-3.88167	0.000103741	0.000503944	0	0	0	9	20	45
DN12157_c0_g1	L	S	0	3	0	36.7004	18.3502	-7.63557	1.61534	-4.72692	2.27949e-06	1.47855e-05	0	0	0	19	27	76
DN12157_c0_g3	L	S	3	0	14.4533	0	7.22665	6.32545	1.88927	3.34809	0.000813695	0.00326289	9	9	27	0	0	0
DN12163_c0_g1	L	S	3	0	255.2	0	127.6	10.4672	1.20905	8.65737	4.82794e-18	1.38355e-16	171	336	283	0	0	0
DN12163_c1_g1	L	S	0	3	0	103.907	51.9533	-9.13526	1.45831	-6.26429	3.74525e-10	4.17505e-09	0	0	0	41	128	168
DN12165_c0_g1	L	S	3	3	87.2772	10.2111	48.7442	3.09329	0.56588	5.46633	4.59438e-08	3.82119e-07	42	106	134	5	15	12
DN12167_c0_g1	L	S	3	0	823.503	0	411.752	12.1577	1.22508	9.92401	3.2734e-23	1.49452e-21	449	946	1226	0	0	0
DN12168_c0_g1	L	S	3	0	65.9029	0	32.9514	8.51601	1.5356	5.54574	2.92719e-08	2.50711e-07	28	136	53	0	0	0
DN12170_c0_g1	L	S	0	3	0	34.3306	17.1653	-7.53677	1.38976	-5.42306	5.85883e-08	4.80476e-07	0	0	0	31	29	47
DN12170_c0_g2	L	S	3	3	28.3887	6.55831	17.4735	2.10385	0.644897	3.2623	0.00110511	0.00430163	28	24	29	6	7	7
DN12172_c0_g1	L	S	0	3	0	456.571	228.285	-11.2689	1.28721	-8.75445	2.05098e-18	6.17926e-17	0	0	0	539	446	363
DN12172_c0_g2	L	S	0	3	0	561.693	280.846	-11.5679	1.2587	-9.19028	3.91802e-20	1.37791e-18	0	0	0	624	568	479
DN12179_c0_g1	L	S	3	3	6.47919	60.6596	33.5694	-3.20957	1.12442	-2.85443	0.00431141	0.0144776	3	7	11	123	14	31
DN1218_c0_g1	L	S	3	3	48.508	208.218	128.363	-2.08343	0.461011	-4.51928	6.20512e-06	3.7583e-05	18	74	69	231	191	203													K01471	-	73	8.5e-21	6-aminohexanoate-cyclic-dimer hydrolase [EC:3.5.2.12]
DN1218_c0_g2	L	S	3	3	242.39	119.323	180.857	1.01862	0.320229	3.18091	0.00146812	0.00555203	206	215	295	92	141	135
DN12182_c0_g1	L	S	0	3	0	38.2718	19.1359	-7.69491	1.40391	-5.48104	4.22828e-08	3.54496e-07	0	0	0	25	42	54
DN12183_c0_g1	L	S	3	2	46.0521	4.47124	25.2617	3.34072	1.16135	2.87659	0.00401993	0.0135912	43	32	58	4	0	11
DN12183_c1_g1	L	S	0	3	0	14.9109	7.45543	-6.33178	1.79779	-3.52198	0.000428334	0.00183193	0	0	0	11	22	12
DN12184_c0_g1	L	S	3	2	54.0453	5.10317	29.5742	3.4003	1.15309	2.94885	0.0031896	0.0110777	58	55	38	7	0	9
DN12185_c0_g1	L	S	3	0	123.068	0	61.5341	9.41201	1.62184	5.8033	6.50207e-09	6.07708e-08	161	54	106	0	0	0
DN1219_c0_g1	L	S	3	3	99.672	6598.13	3348.9	-6.05005	0.24791	-24.4042	1.5431e-131	3.34379e-128	70	123	113	6188	7662	6030
DN12191_c0_g1	L	S	0	3	0	45.2208	22.6104	-7.93586	1.64846	-4.8141	1.47865e-06	9.88221e-06	0	0	0	15	52	82
DN12205_c0_g1	L	S	3	0	189.991	0	94.9954	10.0414	1.21248	8.28164	1.2149e-16	2.99681e-15	128	224	235	0	0	0
DN12206_c0_g2	L	S	0	3	0	155.746	77.8728	-9.71689	1.55873	-6.23383	4.55171e-10	5.00475e-09	0	0	0	252	107	82
DN1221_c0_g1	L	S	3	3	323.027	779.91	551.468	-1.26564	0.197576	-6.40584	1.49541e-10	1.75305e-09	177	393	458	679	736	1006	190	Pfam	PF01565	FAD binding domain	79	170	1.3e-18	T	15-01-2026	IPR006094	FAD linked oxidase, N-terminal	GO:0050660	K21836	-	48	2.9e-13	D-lactate dehydrogenase (acceptor) [EC:1.1.99.6]
DN12211_c0_g1	L	S	0	3	0	98.6684	49.3342	-9.05959	1.52053	-5.95817	2.55079e-09	2.51686e-08	0	0	0	42	167	97
DN12212_c0_g1	L	S	3	3	119.035	9.84313	64.4389	3.56023	0.467892	7.60908	2.76047e-14	5.18416e-13	90	115	155	5	10	17
DN12216_c0_g1	L	S	0	3	0	19.3187	9.65937	-6.70679	2.2189	-3.02258	0.00250633	0.00892471	0	0	0	4	43	12
DN12217_c0_g1	L	S	3	3	189.249	562.239	375.744	-1.57497	0.239013	-6.58946	4.41418e-11	5.50698e-10	149	223	197	593	497	617													K01702	1104.53	1343.5	0	3-isopropylmalate dehydratase [EC:4.2.1.33]
DN12218_c0_g1	L	S	0	3	0	50.2223	25.1111	-8.08664	1.3235	-6.11004	9.96074e-10	1.04427e-08	0	0	0	40	46	72
DN1222_c0_g1	L	S	3	3	67.5285	3571.65	1819.59	-5.71934	0.271464	-21.0685	1.54798e-98	1.55737e-95	43	102	66	3772	3372	3638	625	Pfam	PF00732	GMC oxidoreductase	297	373	9.4e-07	T	15-01-2026	IPR000172	Glucose-methanol-choline oxidoreductase, N-terminal	GO:0016614|GO:0050660	K20441	-	334.2	7.2e-100	5-epi-valiolone oxidase [EC:1.1.3.-]
DN1222_c1_g1	L	S	0	3	0	66.329	33.1645	-8.48778	1.50258	-5.64881	1.61565e-08	1.43122e-07	0	0	0	27	88	98
DN12221_c0_g1	L	S	3	3	350.185	776.773	563.479	-1.15001	0.323933	-3.55014	0.000385032	0.0016633	274	449	332	897	714	704
DN12221_c0_g2	L	S	0	3	0	6.82765	3.41383	-5.20223	2.20029	-2.36434	0.0180622	0.0494713	0	0	0	7	9	4
DN12224_c0_g2	L	S	1	3	0.844285	13.6689	7.25658	-3.89351	1.4724	-2.64433	0.00818516	0.0251638	0	0	3	10	14	19	115	Pfam	PF04053	Coatomer WD associated region	51	108	1e-12	T	15-01-2026	IPR006692	Coatomer, WD associated region	GO:0005198|GO:0006886|GO:0016192|GO:0030117
DN12226_c0_g1	L	S	3	3	37.8725	169.956	103.914	-2.17297	0.753851	-2.88249	0.00394544	0.0133618	36	30	43	83	328	100
DN12227_c0_g1	L	S	3	0	99.1507	0	49.5753	9.10505	1.421	6.4075	1.47928e-10	1.73485e-09	45	189	90	0	0	0
DN12230_c0_g1	L	S	3	3	85.3128	34.4881	59.9004	1.30456	0.520794	2.50495	0.012247	0.0355521	67	116	74	20	53	33
DN12232_c0_g1	L	S	3	0	23.3349	0	11.6674	7.00868	1.98644	3.52825	0.000418309	0.00179248	32	19	9	0	0	0
DN12232_c0_g2	L	S	3	0	162.028	0	81.0142	9.81203	1.24928	7.85412	4.02592e-15	8.35127e-14	106	236	162	0	0	0
DN12246_c0_g1	L	S	3	0	34.8207	0	17.4103	7.59778	1.61261	4.71147	2.45932e-06	1.58933e-05	12	43	61	0	0	0
DN12247_c0_g1	L	S	3	3	278.43	21.6753	150.053	3.68038	0.459214	8.01452	1.1057e-15	2.46421e-14	163	237	476	20	16	32
DN12250_c0_g1	L	S	0	3	0	70.8922	35.4461	-8.58144	1.35903	-6.31437	2.71263e-10	3.0664e-09	0	0	0	57	93	65
DN12253_c3_g1	L	S	0	2	0	114.511	57.2557	-9.2743	3.19965	-2.89853	0.00374912	0.0127752	0	0	0	0	185	195
DN12255_c0_g1	L	S	0	3	0	82.4283	41.2142	-8.79853	1.27996	-6.87405	6.24049e-12	8.65557e-11	0	0	0	75	90	86
DN12256_c0_g1	L	S	0	3	0	61.2823	30.6412	-8.3702	1.57552	-5.31264	1.08046e-07	8.47816e-07	0	0	0	86	55	35
DN12258_c0_g1	L	S	2	0	66.5597	0	33.2798	8.52736	3.37209	2.52881	0.0114451	0.0335703	69	120	0	0	0	0
DN1226_c0_g1	L	S	3	3	144.941	681.181	413.061	-2.23781	0.667547	-3.35229	0.000801456	0.00321702	185	129	69	860	530	633													K01861	-	38.4	4.5e-10	(+)-cis,cis-nepetalactol synthase [EC:5.5.1.35]
DN12263_c0_g1	L	S	3	2	117.904	10.9392	64.4213	3.43768	1.31269	2.61881	0.0088238	0.0268852	38	158	199	20	0	12
DN12264_c0_g2	L	S	0	3	0	37.1622	18.5811	-7.65181	1.65373	-4.62699	3.71017e-06	2.32878e-05	0	0	0	14	56	48
DN12265_c0_g1	L	S	3	3	27.2192	6.26996	16.7446	2.14955	0.870824	2.46841	0.0135715	0.0387424	17	29	39	11	2	5
DN12269_c0_g1	L	S	3	3	345.132	791.374	568.253	-1.19422	0.291688	-4.09418	4.23662e-05	0.000221585	189	402	507	621	988	812
DN12272_c1_g1	L	S	3	2	42.6503	3.62777	23.139	3.5328	1.13196	3.12097	0.00180259	0.00667005	17	36	87	0	6	6
DN12275_c0_g1	L	S	3	0	47.3355	0	23.6677	8.03067	1.45169	5.53196	3.16678e-08	2.70059e-07	47	47	41	0	0	0
DN12275_c0_g2	L	S	3	0	58.0365	0	29.0182	8.32653	2.0909	3.98226	6.82616e-05	0.000344056	98	15	22	0	0	0
DN12276_c0_g1	L	S	3	3	140.556	13.81	77.1829	3.33849	0.752548	4.43624	9.15419e-06	5.35752e-05	41	270	165	5	17	23
DN12279_c0_g1	L	S	3	3	19.535	87.8321	53.6836	-2.1454	0.574976	-3.73129	0.000190501	0.000877724	7	29	29	61	64	160
DN12279_c2_g1	L	S	0	3	0	195.556	97.7779	-10.047	1.66004	-6.05229	1.42802e-09	1.45909e-08	0	0	0	37	193	436
DN12280_c0_g1	L	S	3	0	65.0116	0	32.5058	8.49381	1.43989	5.89891	3.65914e-09	3.53855e-08	44	47	109	0	0	0
DN12284_c0_g1	L	S	2	3	5.01821	50.9394	27.9788	-3.29457	1.18622	-2.77737	0.00548003	0.0178115	0	7	11	59	17	84
DN12286_c0_g1	L	S	3	0	71.3664	0	35.6832	8.62433	1.60179	5.38419	7.27717e-08	5.85708e-07	89	59	42	0	0	0
DN1229_c0_g1	L	S	3	3	529.3	1073.55	801.427	-1.01696	0.255773	-3.97601	7.00799e-05	0.00035215	283	703	705	1105	1057	1080													K13975	-	14.4	0.0027	phagosome-associated TMK96
DN12291_c0_g1	L	S	0	3	0	180.192	90.0958	-9.929	1.22262	-8.1211	4.61986e-16	1.07289e-14	0	0	0	155	160	248
DN12293_c0_g1	L	S	2	0	77.0495	0	38.5248	8.73941	3.24947	2.68949	0.00715615	0.0224411	0	175	103	0	0	0
DN12294_c0_g1	L	S	0	3	0	4003.86	2001.93	-14.4019	1.23624	-11.6498	2.29968e-31	1.91097e-29	0	0	0	4448	4093	3358
DN12297_c0_g1	L	S	3	0	44.7816	0	22.3908	7.95998	1.53776	5.17633	2.26287e-07	1.69851e-06	18	84	46	0	0	0
DN12300_c0_g1	L	S	3	3	105.352	5.87624	55.6139	4.13053	0.591652	6.98135	2.92348e-12	4.26044e-11	94	96	118	5	3	11
DN12300_c0_g2	L	S	3	3	12327.6	3447.04	7887.3	1.83815	0.166782	11.0213	3.01593e-28	2.03251e-26	9579	14984	12605	2589	3790	4362
DN12300_c0_g3	L	S	3	3	91.3261	21.7962	56.5611	2.06129	0.624438	3.30102	0.000963334	0.00380285	47	117	129	7	32	31
DN12300_c1_g1	L	S	3	0	21.9586	0	10.9793	6.92314	1.7252	4.01295	5.99639e-05	0.000304852	21	13	29	0	0	0
DN12304_c0_g1	L	S	0	3	0	81.0489	40.5244	-8.77734	1.5349	-5.71852	1.07453e-08	9.76754e-08	0	0	0	30	81	158
DN12310_c0_g1	L	S	0	3	0	12.2655	6.13274	-6.05356	1.87015	-3.23694	0.00120819	0.00466166	0	0	0	6	16	17
DN12312_c0_g1	L	S	3	0	24.8989	0	12.4494	7.10187	1.90914	3.71993	0.000199276	0.000914567	34	15	15	0	0	0
DN12316_c0_g1	L	S	3	3	32.8068	5.0524	18.9296	2.68175	1.0746	2.49558	0.0125751	0.0363509	9	83	20	2	4	11
DN12320_c0_g1	L	S	3	3	347.903	38.9772	193.44	3.16808	0.556226	5.69567	1.22887e-08	1.10528e-07	247	548	274	56	29	28
DN12320_c0_g3	L	S	3	3	97.4039	17.5698	57.4868	2.46506	0.862611	2.85767	0.00426761	0.0143407	137	40	70	12	24	18
DN12326_c0_g1	L	S	0	3	0	82.7818	41.3909	-8.80584	1.75485	-5.018	5.2213e-07	3.73184e-06	0	0	0	35	172	41
DN12327_c0_g1	L	S	0	3	0	157.326	78.6632	-9.7327	1.38154	-7.04481	1.85709e-12	2.79009e-11	0	0	0	166	80	248
DN1233_c0_g1	L	S	3	3	193.572	5.90514	99.7387	5.0527	0.43234	11.6869	1.48801e-31	1.255e-29	130	213	255	5	7	6
DN12331_c0_g1	L	S	3	3	76.7665	2.75986	39.7632	4.82932	1.02116	4.72927	2.25326e-06	1.46389e-05	98	75	30	4	2	2
DN12332_c0_g1	L	S	0	3	0	9.32137	4.66069	-5.65443	2.29532	-2.46346	0.0137602	0.0391976	0	0	0	4	19	5
DN12337_c0_g1	L	S	2	0	64.3933	0	32.1967	8.479	3.49717	2.42453	0.015328	0.0429409	112	0	35	0	0	0
DN1234_c0_g1	L	S	3	3	407.63	188.411	298.02	1.11456	0.256379	4.34731	1.37819e-05	7.85265e-05	215	523	566	139	190	264
DN12342_c0_g1	L	S	3	2	110.334	11.9901	61.1618	3.19209	1.26489	2.52361	0.0116156	0.0339831	66	214	69	0	15	26
DN12343_c0_g1	L	S	0	3	0	45.0774	22.5387	-7.92666	1.50967	-5.25059	1.51615e-07	1.16918e-06	0	0	0	55	45	32
DN12346_c0_g1	L	S	3	3	94.9288	7.57405	51.2514	3.67047	0.493721	7.43431	1.05112e-13	1.84486e-12	51	122	130	9	5	9
DN1235_c0_g2	L	S	3	3	103.759	588.181	345.97	-2.49309	0.384791	-6.47906	9.2298e-11	1.11208e-09	45	132	162	644	552	570
DN12350_c0_g1	L	S	0	3	0	13.3587	6.67933	-6.17406	1.73926	-3.54982	0.00038549	0.00166451	0	0	0	10	17	14
DN12351_c0_g1	L	S	0	3	0	364.579	182.289	-10.9457	1.25372	-8.73058	2.53375e-18	7.53003e-17	0	0	0	299	269	593
DN12352_c0_g1	L	S	3	3	138.683	41.4897	90.0862	1.74346	0.361823	4.81855	1.44602e-06	9.67563e-06	72	158	214	36	35	59
DN12355_c0_g1	L	S	3	0	41.5987	0	20.7993	7.85003	1.45959	5.37824	7.52173e-08	6.02809e-07	28	68	33	0	0	0
DN12356_c0_g1	L	S	3	3	3.13598	13.4573	8.29665	-2.15011	0.91101	-2.36014	0.018268	0.0499232	3	2	4	9	20	12
DN12357_c0_g1	L	S	3	3	1888.92	787.393	1338.16	1.26187	0.21196	5.95337	2.62674e-09	2.58816e-08	1609	1964	2011	739	785	884	1150	Pfam	PF00069	Protein kinase domain	842	1108	4.5e-43	T	15-01-2026	IPR000719	Protein kinase domain	GO:0004672|GO:0005524|GO:0006468	K19847	-	36.8	8.9e-10	MPK-like protein 1
DN12359_c0_g2	L	S	3	3	33.3255	3.79844	18.5619	3.10795	0.692335	4.48908	7.15324e-06	4.27646e-05	28	43	28	2	5	5
DN1236_c0_g2	L	S	3	3	9319.24	29003	19161.1	-1.63797	0.521074	-3.14345	0.00166969	0.00622816	9078	10651	7011	33937	34459	15674
DN12365_c0_g1	L	S	3	0	80.085	0	40.0425	8.79768	1.55872	5.64416	1.65993e-08	1.4663e-07	21	115	136	0	0	0
DN12367_c0_g1	L	S	3	1	52.6046	2.37381	27.4892	4.47844	1.82113	2.45915	0.0139266	0.0396394	12	118	51	0	7	0
DN12368_c0_g1	L	S	0	3	0	68.4764	34.2382	-8.53144	1.63148	-5.22926	1.70191e-07	1.29997e-06	0	0	0	55	114	32
DN1237_c0_g1	L	S	3	3	516.308	232.437	374.372	1.14823	0.25929	4.42837	9.49499e-06	5.54925e-05	376	707	494	188	191	357													K01861	-	25.1	5.1e-06	(+)-cis,cis-nepetalactol synthase [EC:5.5.1.35]
DN12370_c0_g1	L	S	3	0	107.255	0	53.6275	9.21892	1.35273	6.81502	9.42487e-12	1.27951e-10	50	183	116	0	0	0
DN12371_c0_g1	L	S	2	0	71.4856	0	35.7428	8.63132	3.25457	2.65206	0.00800021	0.0247085	0	124	133	0	0	0
DN12374_c0_g1	L	S	0	3	0	61.4862	30.7431	-8.37498	1.49462	-5.60342	2.10169e-08	1.83922e-07	0	0	0	85	45	50
DN12375_c0_g1	L	S	0	2	0	171.73	85.8651	-9.85891	3.13027	-3.14954	0.00163526	0.00611187	0	0	0	0	277	293
DN1238_c0_g1	L	S	3	3	526.956	2487.2	1507.08	-2.23626	0.369817	-6.04693	1.4763e-09	1.5057e-08	206	665	867	2477	2291	2825
DN12381_c0_g1	L	S	3	0	101.968	0	50.9839	9.14305	1.38097	6.62074	3.57405e-11	4.51281e-10	70	75	168	0	0	0
DN12382_c0_g1	L	S	3	0	108.95	0	54.4748	9.2409	1.59576	5.79091	7.00056e-09	6.52136e-08	24	141	208	0	0	0
DN12387_c0_g1	L	S	0	3	0	49.6631	24.8316	-8.07132	1.60245	-5.03686	4.7324e-07	3.40508e-06	0	0	0	19	48	98
DN12392_c0_g3	L	S	3	0	40.6823	0	20.3411	7.82212	1.47054	5.31923	1.04209e-07	8.19075e-07	18	66	49	0	0	0
DN12394_c0_g2	L	S	1	3	0.486994	23.1596	11.8233	-6.01094	2.11202	-2.84606	0.00442642	0.0148108	1	0	0	4	5	75
DN12394_c1_g1	L	S	3	0	77.181	0	38.5905	8.74397	1.66028	5.26657	1.38995e-07	1.07539e-06	17	90	157	0	0	0
DN12395_c0_g1	L	S	0	3	0	59.0088	29.5044	-8.31901	1.30704	-6.36478	1.95565e-10	2.25136e-09	0	0	0	43	63	79
DN12398_c0_g1	L	S	3	0	24.3503	0	12.1752	7.07883	1.9491	3.63184	0.000281407	0.00124799	12	10	56	0	0	0
DN12399_c0_g1	L	S	3	2	102.281	4.3606	53.3208	4.58903	1.0603	4.32804	1.50439e-05	8.52004e-05	101	97	94	6	6	0
DN12400_c0_g1	L	S	3	0	16.9462	0	8.4731	6.55483	1.92519	3.40478	0.000662174	0.00270653	11	34	8	0	0	0
DN12402_c1_g1	L	S	0	3	0	20.5327	10.2664	-6.79139	1.99406	-3.40581	0.000659691	0.00269756	0	0	0	36	10	12
DN12404_c0_g1	L	S	3	3	81.9162	782.626	432.271	-3.25953	0.372142	-8.75883	1.97289e-18	5.95672e-17	61	103	85	407	997	1080
DN12405_c0_g1	L	S	3	3	1388.91	6543.08	3966	-2.23538	0.24571	-9.09765	9.23037e-20	3.14033e-18	854	1931	1573	7316	5136	7402	505	Pfam	PF00155	Aminotransferase class I and II	119	482	1e-41	T	15-01-2026	IPR004839	Aminotransferase, class I/classII	GO:0009058|GO:0030170	K00814	396.17	627.7	8.7e-189	alanine transaminase [EC:2.6.1.2]
DN1241_c0_g1	L	S	3	3	192.682	649.623	421.153	-1.76078	0.181847	-9.68277	3.5691e-22	1.49393e-20	150	245	186	567	656	781
DN12411_c0_g1	L	S	3	0	48.6977	0	24.3488	8.07525	1.3984	5.77464	7.7116e-09	7.14826e-08	37	41	69	0	0	0
DN12412_c0_g1	L	S	0	3	0	91.6254	45.8127	-8.95178	1.60233	-5.58672	2.31396e-08	2.01e-07	0	0	0	72	155	42
DN12414_c0_g1	L	S	0	3	0	82.8296	41.4148	-8.80631	1.25775	-7.00167	2.52934e-12	3.73436e-11	0	0	0	72	86	97
DN12415_c0_g1	L	S	3	3	119.81	23.4499	71.6299	2.35335	0.371077	6.34193	2.269e-10	2.59722e-09	91	114	157	18	29	25
DN1242_c0_g1	L	S	3	3	255.729	523.339	389.534	-1.02632	0.174621	-5.87744	4.16656e-09	3.99496e-08	147	319	343	432	499	703	401	Pfam	PF04176	TIP41-like family	134	350	2e-55	T	15-01-2026	IPR007303	TIP41-like protein	GO:0043666	K17607	50.5	243.7	1.5e-72	type 2A phosphatase activator TIP41
DN12422_c0_g1	L	S	0	2	0	65.5105	32.7553	-8.46804	3.48783	-2.42788	0.0151874	0.0426124	0	0	0	141	32	0
DN12423_c0_g1	L	S	0	3	0	18.8177	9.40886	-6.6715	1.81464	-3.67649	0.000236463	0.00106545	0	0	0	7	24	30
DN12426_c0_g1	L	S	3	3	346.709	16.7777	181.744	4.39058	0.494242	8.88347	6.4806e-19	2.05816e-17	320	364	323	20	18	11
DN12428_c0_g1	L	S	3	0	46.7263	0	23.3632	8.01427	1.61419	4.96488	6.87445e-07	4.81485e-06	46	65	23	0	0	0
DN12429_c0_g1	L	S	3	3	67.8502	287.98	177.915	-2.08363	0.280022	-7.44094	9.99746e-14	1.76348e-12	46	104	60	254	295	337
DN12430_c0_g1	L	S	3	3	1007.5	4.71712	506.108	7.71056	0.50151	15.3747	2.42011e-53	5.72895e-51	868	874	1225	3	5	7
DN12431_c0_g2	L	S	3	3	1197.62	36.049	616.835	5.04769	0.336109	15.018	5.59367e-51	1.20285e-48	1108	1112	1253	26	39	48	1158	Pfam	PF00069	Protein kinase domain	56	319	6.4e-64	T	15-01-2026	IPR000719	Protein kinase domain	GO:0004672|GO:0005524|GO:0006468	K19847	-	57	6.6e-16	MPK-like protein 1
DN12433_c0_g1	L	S	3	3	11717.2	95948.8	53833	-3.03373	0.70201	-4.32148	1.54985e-05	8.76691e-05	16767	6663	6118	49809	135739	115283
DN12439_c0_g1	L	S	0	3	0	7.71519	3.8576	-5.38643	2.07252	-2.59897	0.00935031	0.028298	0	0	0	4	8	13
DN12440_c0_g1	L	S	3	3	6.25327	20.5663	13.4098	-1.65751	0.648274	-2.5568	0.0105639	0.0313808	2	10	9	16	22	26
DN12441_c0_g1	L	S	1	3	0.844285	25.0315	12.9379	-4.75865	1.37717	-3.45539	0.000549507	0.00228853	0	0	3	15	23	43
DN12442_c1_g1	L	S	3	3	122.751	12.4187	67.5851	3.31056	1.1819	2.80105	0.0050937	0.0167159	23	26	371	11	17	9
DN12443_c0_g1	L	S	0	3	0	70.8479	35.424	-8.58082	1.53988	-5.57239	2.51267e-08	2.16953e-07	0	0	0	94	31	90
DN12444_c0_g1	L	S	0	2	0	90.7844	45.3922	-8.93908	3.28422	-2.72183	0.00649222	0.0206301	0	0	0	152	0	120
DN12446_c0_g1	L	S	3	3	80.5343	18.1538	49.3441	2.1708	0.538089	4.03427	5.47717e-05	0.000280528	33	122	110	21	17	16
DN12452_c1_g1	L	S	0	2	0	78.0075	39.0037	-8.72047	3.30449	-2.63897	0.00831573	0.0255123	0	0	0	0	158	92
DN12454_c0_g1	L	S	0	2	0	56.442	28.221	-8.25329	3.47063	-2.37804	0.0174049	0.0479226	0	0	0	38	123	0
DN12454_c0_g5	L	S	0	3	0	22.2662	11.1331	-6.91512	1.75192	-3.94718	7.90786e-05	0.000393299	0	0	0	13	14	47
DN12456_c0_g1	L	S	3	0	109.821	0	54.9105	9.25069	1.44926	6.38303	1.73617e-10	2.01515e-09	67	71	205	0	0	0
DN12457_c0_g2	L	S	3	0	141.994	0	70.9971	9.62282	1.22899	7.82989	4.8829e-15	1.0011e-13	89	185	170	0	0	0
DN12457_c0_g3	L	S	0	3	0	15.5929	7.79646	-6.39569	1.95225	-3.27606	0.00105267	0.00411687	0	0	0	12	26	8
DN12462_c0_g1	L	S	3	0	33.0745	0	16.5372	7.52136	1.39805	5.37988	7.45373e-08	5.98508e-07	20	45	39	0	0	0
DN12465_c0_g1	L	S	3	0	45.3732	0	22.6866	7.97923	1.60108	4.98366	6.23916e-07	4.39722e-06	14	83	56	0	0	0
DN12465_c0_g2	L	S	0	3	0	69.9673	34.9836	-8.56157	1.45676	-5.87711	4.17485e-09	4.00019e-08	0	0	0	79	80	46
DN12466_c0_g1	L	S	3	0	34.3466	0	17.1733	7.57283	1.93438	3.91487	9.04542e-05	0.000444151	25	9	70	0	0	0
DN12469_c0_g1	L	S	0	3	0	39.3867	19.6933	-7.73226	1.70061	-4.54677	5.44753e-06	3.32662e-05	0	0	0	62	21	31
DN12470_c0_g1	L	S	2	0	199.32	0	99.66	10.1103	3.1076	3.25341	0.00114029	0.00442573	0	529	192	0	0	0
DN12475_c0_g2	L	S	1	3	0.973988	151.047	76.0104	-7.62403	1.47934	-5.15365	2.5546e-07	1.90328e-06	2	0	0	41	148	320
DN12479_c0_g1	L	S	3	3	63.5112	4.83542	34.1733	3.69271	1.22483	3.01487	0.00257088	0.00912455	107	20	21	3	3	10
DN12481_c0_g2	L	S	3	3	147.959	48.7946	98.3766	1.59113	0.598836	2.65704	0.00788312	0.0244003	121	151	169	16	52	94
DN12484_c2_g1	L	S	0	2	0	156.303	78.1514	-9.72286	3.20627	-3.03245	0.00242578	0.00866198	0	0	0	209	222	0
DN12489_c0_g3	L	S	0	3	0	206.153	103.076	-10.1235	1.22727	-8.24879	1.6001e-16	3.89248e-15	0	0	0	150	218	279
DN12489_c0_g4	L	S	0	3	0	15.5656	7.78281	-6.39426	1.91456	-3.33981	0.000838351	0.00335222	0	0	0	9	27	11
DN1249_c0_g1	L	S	3	3	125.863	290.833	208.348	-1.20688	0.146052	-8.26333	1.41661e-16	3.47613e-15	85	160	144	248	286	368
DN12492_c0_g1	L	S	1	3	0.274642	278.223	139.249	-9.59402	1.3063	-7.34445	2.06601e-13	3.50178e-12	0	1	0	136	333	424
DN12492_c0_g2	L	S	3	0	37.9835	0	18.9917	7.71345	1.42826	5.40059	6.64234e-08	5.37686e-07	34	36	41	0	0	0
DN12493_c0_g1	L	S	0	3	0	395.44	197.72	-11.0623	1.27575	-8.67116	4.27723e-18	1.23486e-16	0	0	0	249	544	431
DN12496_c1_g1	L	S	2	0	55.2514	0	27.6257	8.25972	3.4543	2.39114	0.016796	0.0464823	0	28	169	0	0	0
DN12500_c0_g1	L	S	3	3	250.286	108.313	179.299	1.21532	0.387091	3.13964	0.00169158	0.00630148	113	340	362	104	123	99
DN12504_c0_g1	L	S	1	3	0.823927	29.688	15.2559	-5.07551	1.98938	-2.5513	0.0107322	0.0318172	0	3	0	5	74	10
DN12505_c0_g1	L	S	2	0	99.2863	0	49.6432	9.10504	3.31451	2.74702	0.00601393	0.0193437	0	50	304	0	0	0
DN12505_c0_g2	L	S	2	0	61.7374	0	30.8687	8.41989	3.2885	2.5604	0.010455	0.0311051	0	109	113	0	0	0
DN12505_c1_g1	L	S	3	0	8.78446	0	4.39223	5.60598	1.98723	2.821	0.00478735	0.0158398	6	7	14	0	0	0
DN12507_c1_g1	L	S	2	0	57.4597	0	28.7298	8.31496	3.42108	2.43051	0.0150777	0.0423697	74	78	0	0	0	0
DN1251_c0_g1	L	S	3	3	161.794	64.6561	113.225	1.32686	0.22919	5.78932	7.06732e-09	6.58137e-08	104	210	190	50	74	76													K15869	-	13.2	0.02	3alpha-hydroxy bile acid-CoA-ester 3-dehydrogenase [EC:1.1.1.395]
DN12510_c0_g1	L	S	3	3	11.9085	2.25007	7.0793	2.4211	0.932224	2.59712	0.00940094	0.0284177	5	14	20	2	2	3
DN12511_c0_g1	L	S	3	3	69.3884	14.7811	42.0847	2.22229	0.464987	4.77925	1.75953e-06	1.16215e-05	39	80	101	8	18	21
DN12512_c0_g1	L	S	3	3	106.564	6.96336	56.7635	3.91999	1.19841	3.27099	0.00107171	0.00418492	184	31	30	4	5	14
DN12515_c0_g1	L	S	2	3	3.07535	50.4243	26.7498	-3.97335	1.30469	-3.04545	0.00232336	0.00834384	0	3	8	16	103	35
DN12518_c0_g1	L	S	3	0	244.732	0	122.366	10.4071	1.22803	8.47467	2.35756e-17	6.22421e-16	156	263	343	0	0	0
DN12520_c0_g1	L	S	0	3	0	74.3729	37.1865	-8.65241	1.52303	-5.68107	1.33858e-08	1.19897e-07	0	0	0	29	111	96													K13405	-	10.5	0.068	(S)-N-methylcoclaurine 3'-hydroxylase
DN12525_c0_g1	L	S	3	1	360.226	4.77922	182.502	6.20549	1.58301	3.92005	8.85293e-05	0.000435535	338	369	335	0	0	18
DN1253_c0_g1	L	S	3	3	216.459	503.395	359.927	-1.2201	0.194837	-6.26214	3.79722e-10	4.22798e-09	152	244	268	359	562	654
DN1253_c0_g4	L	S	0	2	0	71.0776	35.5388	-8.58584	3.36667	-2.55025	0.0107647	0.0318966	0	0	0	95	101	0
DN12533_c1_g1	L	S	0	3	0	51.057	25.5285	-8.10899	1.32984	-6.09772	1.07593e-09	1.12173e-08	0	0	0	39	59	60
DN12538_c0_g1	L	S	2	0	117.498	0	58.7489	9.34795	3.274	2.8552	0.00430092	0.0144458	0	62	357	0	0	0
DN12539_c0_g1	L	S	2	0	55.726	0	27.863	8.27209	3.39779	2.43455	0.0149102	0.0419979	0	41	158	0	0	0
DN1254_c0_g1	L	S	3	3	1035.2	451.328	743.263	1.20022	0.187502	6.4011	1.54265e-10	1.80392e-09	576	1425	1291	415	411	569	589	Pfam	PF00667	FAD binding domain	125	358	4.7e-55	T	15-01-2026	IPR003097	Sulfite reductase [NADPH] flavoprotein alpha-component-like, FAD-binding	GO:0016491
DN12541_c0_g1	L	S	3	0	36.4682	0	18.2341	7.65566	1.42355	5.37788	7.53695e-08	6.03513e-07	31	44	33	0	0	0
DN12547_c0_g1	L	S	3	0	26.6098	0	13.3049	7.20845	1.76069	4.09411	4.23798e-05	0.000221615	11	20	56	0	0	0
DN12550_c0_g1	L	S	3	3	15.4692	53.7281	34.5986	-1.78784	0.459815	-3.88818	0.000101	0.000491736	10	14	24	50	59	54
DN12555_c0_g1	L	S	3	0	204.543	0	102.272	10.1459	1.34587	7.53851	4.75374e-14	8.72965e-13	185	138	272	0	0	0
DN12567_c0_g1	L	S	3	1	271.477	5.31025	138.394	5.6542	1.81902	3.10838	0.00188113	0.00692248	387	126	172	0	0	20
DN1257_c0_g1	L	S	3	3	134.072	614.03	374.051	-2.20744	0.186367	-11.8446	2.29537e-32	2.00809e-30	106	167	130	511	590	813	310	Pfam	PF11563	Protoglobin	123	310	7.6e-40	T	15-01-2026	IPR044398	Globin-sensor domain	GO:0019825|GO:0020037
DN12571_c0_g1	L	S	3	3	274.946	702.582	488.764	-1.35862	0.26195	-5.18656	2.14218e-07	1.61178e-06	239	274	296	717	636	787	255	Pfam	PF10584	Proteasome subunit A N-terminal signature	9	31	6.4e-08	T	15-01-2026	IPR000426	Proteasome alpha-subunit, N-terminal domain	GO:0006511|GO:0019773	K02726	282.33	457.2	3.2e-137	20S proteasome subunit alpha 2 [EC:3.4.25.1]
DN1258_c0_g1	L	S	3	3	1027.33	3483.2	2255.27	-1.76127	0.222837	-7.90385	2.70425e-15	5.73204e-14	711	1407	1047	3642	3378	3487
DN12581_c0_g1	L	S	3	0	96.0093	0	48.0046	9.05301	1.61695	5.59882	2.1582e-08	1.88458e-07	127	67	56	0	0	0
DN12582_c0_g1	L	S	3	0	111.29	0	55.6449	9.26923	1.67715	5.52676	3.262e-08	2.77699e-07	82	226	33	0	0	0
DN12582_c1_g1	L	S	3	0	71.6596	0	35.8298	8.63358	1.46836	5.87972	4.10951e-09	3.94783e-08	53	45	119	0	0	0
DN12591_c0_g1	L	S	0	3	0	146.344	73.1721	-9.62979	1.26397	-7.61867	2.56311e-14	4.8423e-13	0	0	0	102	138	226
DN12596_c0_g2	L	S	2	0	83.0577	0	41.5289	8.8477	3.24379	2.72758	0.00638003	0.0203424	0	202	98	0	0	0
DN126_c0_g1	L	S	3	3	320.639	764.667	542.653	-1.25027	0.210144	-5.94961	2.68788e-09	2.64469e-08	201	435	367	797	683	844													K08968	74.4	214.4	1.2e-63	L-methionine (R)-S-oxide reductase [EC:1.8.4.14]
DN12600_c0_g1	L	S	3	3	96.6642	242.096	169.38	-1.33362	0.378675	-3.52181	0.000428615	0.00183259	89	105	87	195	307	235
DN12602_c0_g1	L	S	3	3	84.0297	11.9575	47.9936	2.81311	0.664853	4.23118	2.3247e-05	0.000126716	95	75	61	10	16	10
DN12604_c0_g1	L	S	0	3	0	16.3831	8.19153	-6.46709	1.96359	-3.2935	0.000989487	0.00389681	0	0	0	24	6	19
DN12608_c0_g1	L	S	3	0	106.364	0	53.1822	9.20628	1.40746	6.54105	6.10873e-11	7.52439e-10	49	201	97	0	0	0
DN1261_c0_g2	L	S	3	0	40.8469	0	20.4235	7.82225	1.46154	5.35205	8.6961e-08	6.90054e-07	30	32	62	0	0	0
DN12610_c0_g1	L	S	3	3	145.208	57.2789	101.243	1.34171	0.373972	3.58774	0.000333556	0.00146018	76	230	160	45	47	90
DN12611_c0_g1	L	S	0	3	0	91.0081	45.504	-8.94091	1.3508	-6.61897	3.61713e-11	4.56517e-10	0	0	0	109	78	84
DN12612_c0_g1	L	S	3	2	13.1855	1.4497	7.31761	3.12567	1.24474	2.5111	0.0120356	0.0349924	6	22	15	1	0	4
DN12614_c0_g1	L	S	3	0	56.0054	0	28.0027	8.2756	2.27276	3.64121	0.000271359	0.00120757	98	24	6	0	0	0
DN12615_c0_g1	L	S	3	0	34.8391	0	17.4195	7.59583	2.08826	3.63739	0.00027541	0.00122409	11	10	95	0	0	0
DN12617_c1_g1	L	S	0	3	0	14.9038	7.45191	-6.33194	1.72133	-3.67853	0.000234584	0.00105918	0	0	0	16	10	20
DN12620_c0_g1	L	S	3	0	56.4838	0	28.2419	8.29023	1.61095	5.14616	2.65871e-07	1.97458e-06	44	101	26	0	0	0
DN12621_c0_g1	L	S	3	3	2.44342	20.6527	11.548	-3.03039	1.07693	-2.81392	0.00489407	0.0161644	1	2	5	33	13	13
DN12624_c4_g1	L	S	0	2	0	110.836	55.4181	-9.22722	3.21323	-2.87163	0.00408357	0.0137865	0	0	0	0	200	162
DN12627_c0_g2	L	S	0	3	0	11.4095	5.70476	-5.95018	2.21844	-2.68214	0.00731524	0.0228586	0	0	0	9	3	26
DN1263_c0_g1	L	S	3	3	505.399	1183.82	844.608	-1.22984	0.213989	-5.74721	9.07279e-09	8.34684e-08	374	678	487	972	1019	1738	577	Pfam	PF13520	Amino acid permease	66	504	2e-65	T	15-01-2026	IPR002293	Amino acid/polyamine transporter I	GO:0016020|GO:0022857|GO:0055085
DN12636_c0_g1	L	S	3	3	94.999	11.2852	53.1421	3.05697	0.942661	3.24291	0.00118315	0.00457568	25	112	185	4	6	29	564	Pfam	PF12937	F-box-like	73	130	6.4e-08	T	15-01-2026	IPR001810	F-box domain	GO:0005515
DN12636_c1_g1	L	S	2	0	50.5717	0	25.2859	8.13219	3.39219	2.39733	0.0165152	0.0458042	0	137	46	0	0	0
DN12646_c0_g1	L	S	0	3	0	251.715	125.858	-10.4103	1.76395	-5.9017	3.59778e-09	3.4828e-08	0	0	0	174	505	49
DN12651_c0_g1	L	S	3	3	93.9161	26.6207	60.2684	1.80038	0.593499	3.03349	0.00241742	0.00863625	93	92	83	14	21	53
DN12654_c0_g1	L	S	3	3	76.2971	27.123	51.7101	1.48019	0.372271	3.97611	7.00504e-05	0.000352064	67	76	81	25	24	35
DN12658_c0_g1	L	S	0	3	0	16.3802	8.1901	-6.46931	1.60022	-4.04277	5.28237e-05	0.000271491	0	0	0	13	17	21
DN12659_c0_g1	L	S	3	3	14.8775	124.596	69.7368	-3.09857	0.54061	-5.73162	9.94731e-09	9.08748e-08	14	15	14	102	77	222
DN12664_c0_g1	L	S	3	2	49.6186	4.306	26.9623	3.50182	0.953741	3.67167	0.000240974	0.00108338	38	60	52	0	8	6
DN12664_c1_g1	L	S	2	0	84.4341	0	42.217	8.87092	3.3486	2.64914	0.0080697	0.0248713	51	217	0	0	0	0
DN12666_c0_g1	L	S	3	0	46.8685	0	23.4342	8.02373	1.695	4.73376	2.20402e-06	1.43389e-05	22	105	26	0	0	0
DN12672_c1_g1	L	S	3	0	494.797	0	247.399	11.4205	1.19517	9.55557	1.22908e-21	4.91111e-20	363	580	564	0	0	0
DN12673_c0_g3	L	S	3	3	32.7584	2.65896	17.7087	3.56243	0.854694	4.16808	3.07175e-05	0.00016432	18	31	55	1	2	6
DN1268_c0_g1	L	S	3	3	251.773	74.3973	163.085	1.7577	0.669515	2.62534	0.00865633	0.0264536	98	330	403	64	28	151
DN12684_c0_g1	L	S	0	3	0	393.641	196.821	-11.0558	1.22536	-9.02248	1.83878e-19	6.10831e-18	0	0	0	369	306	553
DN12689_c0_g1	L	S	0	3	0	48.6264	24.3132	-8.03723	1.82023	-4.41549	1.00781e-05	5.86933e-05	0	0	0	81	14	47
DN12697_c0_g1	L	S	0	3	0	70.753	35.3765	-8.58166	1.33989	-6.40473	1.50635e-10	1.76514e-09	0	0	0	44	73	109
DN12703_c0_g2	L	S	3	3	3.26735	86.7179	44.9926	-4.69127	1.20341	-3.89832	9.6863e-05	0.000473392	1	5	5	14	199	52
DN12713_c0_g1	L	S	3	0	56.8522	0	28.4261	8.29802	1.35794	6.11076	9.91585e-10	1.03995e-08	45	77	49	0	0	0
DN12717_c0_g1	L	S	3	0	186.83	0	93.4152	10.016	1.38756	7.21843	5.25893e-13	8.43645e-12	150	112	295	0	0	0
DN1272_c0_g1	L	S	3	3	213.612	540.574	377.093	-1.33418	0.375278	-3.55518	0.000377717	0.0016337	89	248	363	508	488	671	463	Pfam	PF07992	Pyridine nucleotide-disulphide oxidoreductase	30	154	7.5e-08	T	15-01-2026	IPR023753	FAD/NAD(P)-binding domain	GO:0016491	K17218	239.1	430.3	7.3e-129	sulfide:quinone oxidoreductase [EC:1.8.5.4]
DN12725_c0_g1	L	S	0	3	0	140.856	70.428	-9.57246	1.22754	-7.7981	6.28477e-15	1.2764e-13	0	0	0	120	149	165
DN12726_c0_g1	L	S	3	0	28.3213	0	14.1606	7.29006	1.49306	4.88263	1.04682e-06	7.15229e-06	25	26	32	0	0	0
DN12726_c1_g1	L	S	2	0	66.493	0	33.2465	8.52533	3.47859	2.4508	0.014254	0.0404243	114	0	39	0	0	0
DN12726_c3_g1	L	S	2	0	289.727	0	144.864	10.6498	3.03929	3.50405	0.000458236	0.00194405	0	353	685	0	0	0
DN12733_c0_g1	L	S	2	3	5.73625	103.251	54.4938	-4.18482	1.54672	-2.70561	0.00681796	0.0215582	6	0	10	218	31	31
DN12734_c0_g1	L	S	3	0	70.178	0	35.089	8.60695	1.69025	5.09212	3.54086e-07	2.58744e-06	15	149	78	0	0	0
DN12735_c0_g1	L	S	0	2	0	62.0347	31.0174	-8.38947	3.46362	-2.42217	0.0154281	0.0431803	0	0	0	134	0	38
DN12738_c0_g4	L	S	3	0	225.999	0	112.999	10.293	1.34151	7.67269	1.68424e-14	3.26084e-13	97	241	400	0	0	0
DN1274_c0_g2	L	S	0	2	0	71.95	35.975	-8.60344	3.36434	-2.55725	0.0105504	0.0313474	0	0	0	99	99	0
DN12741_c0_g1	L	S	0	3	0	11.0857	5.54287	-5.90224	1.85538	-3.18115	0.0014669	0.00554856	0	0	0	13	10	10
DN12742_c0_g1	L	S	3	0	141.031	0	70.5156	9.6094	1.32441	7.25563	3.99811e-13	6.49895e-12	116	108	195	0	0	0
DN12744_c0_g1	L	S	1	3	0.274642	102.02	51.1473	-8.1439	1.43738	-5.66578	1.46355e-08	1.30304e-07	0	1	0	150	73	72
DN12744_c0_g2	L	S	0	3	0	64.3241	32.1621	-8.44307	1.32565	-6.36899	1.90272e-10	2.19491e-09	0	0	0	58	49	95
DN12746_c0_g2	L	S	0	3	0	9.97133	4.98566	-5.75005	1.8715	-3.07242	0.00212329	0.00769201	0	0	0	11	9	10
DN12748_c0_g2	L	S	0	2	0	75.8834	37.9417	-8.68063	3.31717	-2.61688	0.00887381	0.0270156	0	0	0	0	158	84
DN12748_c1_g1	L	S	3	0	127.686	0	63.8428	9.46748	1.56843	6.03627	1.5772e-09	1.6057e-08	94	247	50	0	0	0
DN12749_c0_g1	L	S	3	0	67.674	0	33.837	8.5534	2.10467	4.064	4.82378e-05	0.000249653	6	38	193	0	0	0
DN1275_c0_g1	L	S	3	3	377.933	60.7062	219.32	2.64295	0.280802	9.41215	4.86104e-21	1.84053e-19	227	452	509	64	44	79	509	Pfam	PF01936	NYN domain	2	61	7.6e-08	T	15-01-2026	IPR021139	NYN domain, MARF1-type	GO:0004540
DN12751_c2_g1	L	S	0	3	0	78.2363	39.1181	-8.72443	1.91326	-4.55997	5.116e-06	3.13913e-05	0	0	0	24	179	31
DN12754_c0_g1	L	S	0	3	0	149.685	74.8424	-9.66185	1.24091	-7.7861	6.91077e-15	1.39954e-13	0	0	0	108	159	203
DN12758_c0_g1	L	S	0	3	0	83.8175	41.9088	-8.82536	1.44113	-6.12392	9.12981e-10	9.62526e-09	0	0	0	37	107	125
DN12759_c0_g1	L	S	0	3	0	51.4023	25.7011	-8.12091	1.77066	-4.58638	4.50995e-06	2.79117e-05	0	0	0	18	30	129
DN1276_c0_g1	L	S	3	3	395.546	145.674	270.61	1.439	0.154472	9.31565	1.21205e-20	4.45737e-19	266	448	508	122	139	193
DN12760_c0_g1	L	S	0	3	0	34.2269	17.1134	-7.53418	1.53352	-4.91299	8.96973e-07	6.18095e-06	0	0	0	17	40	53
DN12761_c0_g1	L	S	0	3	0	24.9089	12.4544	-7.07225	1.66217	-4.25483	2.09207e-05	0.000114947	0	0	0	18	38	19
DN12762_c0_g1	L	S	3	1	23.5577	1.16295	12.3603	4.43368	1.72613	2.56857	0.0102119	0.0304929	6	28	46	3	0	0
DN12772_c0_g1	L	S	0	3	0	83.0749	41.5375	-8.81182	1.3	-6.77834	1.21565e-11	1.62452e-10	0	0	0	77	63	120
DN12774_c0_g1	L	S	0	3	0	192.868	96.4342	-10.0267	1.3616	-7.36394	1.78563e-13	3.05412e-12	0	0	0	190	101	320
DN12774_c1_g1	L	S	0	3	0	94.4725	47.2363	-8.99536	1.33486	-6.73882	1.59674e-11	2.1068e-10	0	0	0	85	118	81
DN12778_c1_g1	L	S	0	3	0	125.709	62.8546	-9.40785	1.23263	-7.63235	2.30509e-14	4.38746e-13	0	0	0	116	123	147
DN12783_c0_g1	L	S	0	3	0	24.1653	12.0827	-7.02701	1.77472	-3.9595	7.51073e-05	0.000375204	0	0	0	27	31	12
DN12785_c0_g1	L	S	3	0	33.4276	0	16.7138	7.53614	2.49009	3.02646	0.00247438	0.00881985	6	108	3	0	0	0
DN12785_c1_g1	L	S	3	0	15.159	0	7.57949	6.38719	1.70552	3.74502	0.000180381	0.00083437	14	15	15	0	0	0
DN12789_c0_g1	L	S	3	0	356.241	0	178.12	10.9459	1.21546	9.00563	2.14441e-19	7.08182e-18	282	421	367	0	0	0
DN12790_c0_g1	L	S	3	3	151.944	30.7851	91.3647	2.3001	0.594575	3.86848	0.000109515	0.000529077	168	158	95	23	41	30
DN12796_c0_g1	L	S	3	0	121.761	0	60.8804	9.39588	1.45566	6.45473	1.08413e-10	1.29613e-09	141	97	94	0	0	0
DN12802_c0_g1	L	S	2	3	1.66143	149.636	75.6489	-6.30037	0.732415	-8.60218	7.82173e-18	2.17941e-16	0	4	2	120	124	230													K28367	-	141.1	2.3e-41	(3R)-beta-phenylalanine---CoA ligase [EC:6.2.1.78]
DN12805_c0_g1	L	S	0	2	0	92.7868	46.3934	-8.97081	3.24684	-2.76293	0.00572846	0.0185164	0	0	0	0	164	140
DN12807_c0_g1	L	S	0	3	0	83.8593	41.9297	-8.82643	1.31689	-6.70248	2.04917e-11	2.66899e-10	0	0	0	67	65	135
DN12808_c0_g2	L	S	3	3	116.605	51.6198	84.1121	1.18928	0.313673	3.79148	0.000149755	0.000706633	65	172	134	50	52	55
DN12809_c0_g1	L	S	3	0	71.2746	0	35.6373	8.62337	1.40717	6.12818	8.88896e-10	9.3889e-09	65	92	51	0	0	0
DN12812_c0_g1	L	S	3	3	100.784	16.1343	58.4589	2.64395	0.62022	4.26291	2.01777e-05	0.000111234	33	124	180	14	12	25
DN12816_c0_g1	L	S	3	0	22.1857	0	11.0928	6.9485	1.87588	3.70413	0.000212114	0.000968281	5	34	37	0	0	0
DN12820_c0_g1	L	S	3	0	85.4387	0	42.7194	8.89022	1.53001	5.81055	6.22685e-09	5.82953e-08	32	74	176	0	0	0
DN12823_c1_g1	L	S	3	0	7.55574	0	3.77787	5.38326	2.16746	2.48367	0.0130037	0.0373562	7	11	4	0	0	0
DN12827_c0_g1	L	S	0	3	0	87.2081	43.6041	-8.88294	1.58967	-5.58792	2.29805e-08	1.99741e-07	0	0	0	45	46	204
DN12836_c0_g1	L	S	2	3	1.94285	16.378	9.16041	-2.95323	1.0284	-2.87167	0.00408304	0.0137863	0	4	3	9	20	23
DN12838_c0_g1	L	S	3	0	59.4633	0	29.7316	8.36027	1.54367	5.41583	6.10046e-08	4.98694e-07	69	46	47	0	0	0
DN1284_c3_g1	L	S	3	3	66.0508	12.983	39.5169	2.32627	0.617264	3.76867	0.000164116	0.000767457	40	63	104	8	8	27
DN12840_c0_g1	L	S	0	3	0	58.9626	29.4813	-8.31865	1.77782	-4.67913	2.88095e-06	1.84488e-05	0	0	0	20	32	152
DN12841_c0_g1	L	S	0	3	0	71.5385	35.7692	-8.59377	1.43618	-5.98376	2.18038e-09	2.17113e-08	0	0	0	74	88	49
DN12846_c0_g2	L	S	3	3	100.896	15.5151	58.2055	2.70838	0.979644	2.76466	0.00569825	0.0184273	97	97	96	28	2	15
DN12847_c0_g2	L	S	3	3	7.62481	40.2089	23.9169	-2.41471	0.76058	-3.17483	0.00149925	0.00565533	6	12	5	29	22	81
DN12852_c0_g1	L	S	0	3	0	44.642	22.321	-7.91585	1.35876	-5.82578	5.68454e-09	5.36101e-08	0	0	0	32	52	55
DN1286_c0_g1	L	S	3	3	159.477	401.759	280.618	-1.32573	0.210017	-6.3125	2.7456e-10	3.10119e-09	91	199	215	326	365	571	512	Pfam	PF00172	Fungal Zn(2)-Cys(6) binuclear cluster domain	25	57	6.8e-06	T	15-01-2026	IPR001138	Zn(2)-C6 fungal-type DNA-binding domain	GO:0000981|GO:0006355|GO:0008270
DN12861_c0_g1	L	S	3	3	207.734	59.5328	133.634	1.80775	0.528799	3.4186	0.000629431	0.00258848	125	297	232	46	94	37
DN12861_c1_g1	L	S	3	3	166.224	46.1108	106.168	1.85003	0.49922	3.70585	0.00021068	0.000962981	70	186	288	27	55	64
DN12867_c0_g1	L	S	0	3	0	162.428	81.214	-9.77991	1.23238	-7.93577	2.09191e-15	4.49154e-14	0	0	0	122	161	228
DN1287_c0_g1	L	S	3	3	687.276	1973.93	1330.6	-1.52086	0.458234	-3.31896	0.000903529	0.0035899	270	627	1363	1840	2049	2131
DN12870_c0_g1	L	S	3	3	123.24	55.8439	89.5418	1.14334	0.333653	3.42672	0.000610928	0.00252011	76	191	120	41	63	70
DN12873_c1_g1	L	S	3	0	83.0958	0	41.5479	8.84544	1.27511	6.937	4.00516e-12	5.70401e-11	64	103	84	0	0	0
DN12875_c0_g1	L	S	0	3	0	49.4372	24.7186	-8.06167	1.31455	-6.13265	8.6426e-10	9.16304e-09	0	0	0	43	52	57
DN12888_c0_g1	L	S	3	0	16.3639	0	8.18194	6.51002	1.87111	3.47923	0.00050285	0.00211426	5	21	29	0	0	0
DN12890_c0_g1	L	S	0	3	0	24.0349	12.0174	-7.02103	1.62066	-4.33221	1.4762e-05	8.36714e-05	0	0	0	17	35	21
DN12892_c0_g2	L	S	3	0	128.389	0	64.1944	9.4786	1.34421	7.05145	1.77067e-12	2.67166e-11	53	187	182	0	0	0
DN12894_c0_g1	L	S	3	3	13.4166	2.39344	7.90501	2.41769	0.889686	2.71746	0.00657849	0.0208777	11	15	14	1	2	5
DN12895_c0_g2	L	S	1	3	6.47285	152.215	79.344	-4.53781	1.79759	-2.52439	0.0115899	0.0339173	0	0	23	120	141	218
DN12898_c0_g1	L	S	3	0	74.3141	0	37.157	8.69	1.36378	6.372	1.86579e-10	2.15496e-09	37	123	80	0	0	0
DN12900_c0_g1	L	S	3	0	97.5904	0	48.7952	9.07713	1.84803	4.91179	9.02467e-07	6.21577e-06	153	41	42	0	0	0
DN12904_c0_g1	L	S	3	3	37.2792	201.969	119.624	-2.42976	0.687423	-3.53459	0.000408402	0.0017551	17	81	24	222	103	305
DN12905_c0_g2	L	S	3	0	18.3191	0	9.15955	6.67071	1.99857	3.33774	0.000844635	0.0033759	6	12	43	0	0	0
DN12908_c0_g1	L	S	0	3	0	42.3598	21.1799	-7.83918	1.62309	-4.8298	1.36673e-06	9.18431e-06	0	0	0	23	72	34
DN12909_c0_g1	L	S	3	3	170.628	56.7643	113.696	1.59271	0.64517	2.46866	0.0135619	0.0387188	127	227	165	91	25	49	354	Pfam	PF10391	Fingers domain of DNA polymerase lambda	85	120	4.2e-09	T	15-01-2026	IPR018944	DNA polymerase lambda, fingers domain	GO:0003677|GO:0034061
DN12914_c0_g1	L	S	0	3	0	72.8163	36.4081	-8.62193	1.64634	-5.23703	1.63185e-07	1.25018e-06	0	0	0	20	112	102
DN12916_c0_g1	L	S	3	3	73.8365	333.753	203.795	-2.17989	0.785563	-2.77494	0.00552115	0.0179328	66	118	33	117	246	772
DN12925_c0_g1	L	S	3	1	33.9082	1.69558	17.8019	4.33189	1.65384	2.61929	0.00881135	0.0268603	31	48	20	0	5	0
DN12926_c0_g1	L	S	3	0	64.2785	0	32.1393	8.48161	1.35509	6.2591	3.87212e-10	4.29778e-09	31	93	84	0	0	0
DN12929_c0_g1	L	S	3	3	5.61455	70.6423	38.1284	-3.62174	0.569593	-6.35847	2.03778e-10	2.34208e-09	3	10	5	46	79	98
DN1293_c2_g1	L	S	3	0	187.572	0	93.7859	10.021	1.55653	6.43802	1.21039e-10	1.43868e-09	218	72	219	0	0	0
DN12930_c1_g1	L	S	0	2	0	152.106	76.0529	-9.6838	3.17927	-3.04592	0.00231969	0.0083328	0	0	0	0	317	168
DN12931_c0_g1	L	S	3	3	51.5658	11.3937	31.4798	2.16323	0.524228	4.12651	3.68304e-05	0.000194436	40	41	74	9	10	17
DN12934_c1_g2	L	S	0	2	0	64.2474	32.1237	-8.44002	3.39973	-2.48256	0.0130443	0.037446	0	0	0	101	74	0
DN12935_c0_g1	L	S	0	3	0	13.0141	6.50705	-6.13803	1.76797	-3.47179	0.000517009	0.002166	0	0	0	12	9	20
DN12936_c0_g1	L	S	0	3	0	15.3012	7.6506	-6.37316	2.11607	-3.0118	0.00259706	0.00920208	0	0	0	12	4	35
DN1294_c0_g1	L	S	3	3	738.782	1565.37	1152.08	-1.08065	0.156714	-6.89572	5.35914e-12	7.4996e-11	453	903	960	1512	1364	1946
DN12943_c0_g1	L	S	3	1	20.2543	1.32756	10.7909	3.83703	1.55371	2.4696	0.0135265	0.0386453	12	33	19	0	0	5
DN12943_c1_g1	L	S	0	3	0	96.043	48.0215	-9.02	1.56213	-5.77418	7.73306e-09	7.1658e-08	0	0	0	60	170	57
DN12944_c0_g1	L	S	0	3	0	95.1331	47.5666	-9.00533	1.61803	-5.56561	2.6123e-08	2.24903e-07	0	0	0	157	58	55
DN12945_c0_g2	L	S	2	0	73.6656	0	36.8328	8.67464	3.2669	2.65532	0.00792344	0.0245009	0	176	90	0	0	0
DN12947_c0_g1	L	S	3	3	29.0307	4.56991	16.8003	2.62842	0.676248	3.88677	0.000101587	0.000494249	19	30	41	3	3	9
DN12947_c0_g2	L	S	3	3	22.3256	5.56603	13.9458	2.01622	0.587401	3.43244	0.000598175	0.00247149	15	26	28	5	6	6
DN12947_c0_g3	L	S	0	3	0	48.3094	24.1547	-8.02746	2.02392	-3.96629	7.29987e-05	0.000365643	0	0	0	97	12	25
DN1295_c0_g1	L	S	3	3	439.72	2342.24	1390.98	-2.41585	0.28815	-8.384	5.11592e-17	1.30895e-15	378	566	356	2296	2321	2505	484	Pfam	PF07690	Major Facilitator Superfamily	1	253	8.8e-11	T	15-01-2026	IPR011701	Major facilitator superfamily	GO:0022857|GO:0055085
DN12953_c0_g1	L	S	3	0	18.5474	0	9.27372	6.69073	1.86179	3.59372	0.000325994	0.0014313	5	31	27	0	0	0
DN12959_c1_g1	L	S	0	3	0	14.5663	7.28316	-6.29916	1.64456	-3.83031	0.000127982	0.000611267	0	0	0	13	14	18
DN12961_c0_g1	L	S	3	3	294.44	50.1001	172.27	2.56039	0.716274	3.57459	0.000350774	0.0015289	279	189	379	78	39	25
DN12964_c0_g1	L	S	3	3	121.466	49.1335	85.2998	1.2974	0.322002	4.02916	5.59776e-05	0.000285927	95	157	114	44	39	71
DN1297_c0_g1	L	S	3	3	659.075	51.2057	355.14	3.6797	0.627372	5.86526	4.48437e-09	4.2764e-08	693	676	483	38	23	108
DN12975_c1_g1	L	S	3	0	6.25839	0	3.12919	5.109	2.14704	2.37956	0.0173333	0.0477676	6	6	6	0	0	0
DN12975_c1_g2	L	S	3	3	29289.8	1289.35	15289.6	4.50575	0.422618	10.6615	1.5407e-26	9.45565e-25	32078	26513	22693	1385	963	1604
DN12975_c1_g3	L	S	3	0	36.6664	0	18.3332	7.66288	1.8485	4.14547	3.39119e-05	0.000180449	46	13	38	0	0	0
DN12977_c0_g1	L	S	3	3	41.0668	84.0609	62.5638	-1.04814	0.39807	-2.63307	0.00846175	0.0259275	33	49	41	49	94	125
DN12979_c0_g1	L	S	3	0	68.7328	0	34.3664	8.5736	1.27834	6.70685	1.98877e-11	2.59489e-10	48	76	87	0	0	0
DN1298_c0_g2	L	S	3	3	246.744	22.5318	134.638	3.47028	0.345093	10.0561	8.63937e-24	4.16731e-22	152	260	360	24	21	23													K21663	-	24.5	8.3e-06	KSHV cyclin homolog
DN12981_c0_g1	L	S	2	0	57.1643	0	28.5821	8.30715	3.50571	2.36961	0.017807	0.048915	96	0	37	0	0	0
DN1299_c0_g1	L	S	3	3	364.017	4707.36	2535.69	-3.69547	0.419536	-8.80847	1.26869e-18	3.92304e-17	353	472	222	4660	3581	6352
DN12990_c0_g2	L	S	0	3	0	96.6745	48.3372	-9.029	1.41087	-6.39958	1.55809e-10	1.82122e-09	0	0	0	123	56	113
DN12990_c0_g3	L	S	0	3	0	14.6672	7.33361	-6.30672	1.70203	-3.70542	0.000211043	0.000964016	0	0	0	16	14	14
DN12990_c2_g1	L	S	2	3	4.61053	46.0306	25.3206	-3.36941	1.2725	-2.64787	0.00810007	0.0249512	6	0	6	28	27	98
DN12991_c0_g1	L	S	2	0	1695.33	0	847.666	13.1983	3.90682	3.37828	0.000729417	0.00295532	0	1243	4811	0	0	0
DN12993_c0_g3	L	S	3	3	198.388	732.138	465.263	-1.88584	0.354951	-5.31296	1.0786e-07	8.46831e-07	161	235	197	884	645	643
DN12999_c0_g1	L	S	3	3	8.40169	65.1122	36.7569	-2.92683	0.937679	-3.12136	0.00180018	0.00666197	3	14	11	116	32	35
DN13002_c0_g1	L	S	0	3	0	291.777	145.888	-10.6242	1.33856	-7.93705	2.07045e-15	4.45227e-14	0	0	0	133	367	436
DN13004_c0_g1	L	S	0	3	0	34.094	17.047	-7.52568	1.37431	-5.47599	4.35068e-08	3.63676e-07	0	0	0	31	33	41
DN13005_c0_g2	L	S	3	3	14.8101	3.96528	9.38771	1.86102	0.78426	2.37296	0.017646	0.0485248	11	17	17	3	2	8
DN13006_c0_g1	L	S	0	3	0	34.5671	17.2835	-7.54895	1.71625	-4.39852	1.0899e-05	6.31999e-05	0	0	0	20	18	78
DN13006_c0_g2	L	S	0	3	0	216.978	108.489	-10.195	1.29174	-7.89249	2.96226e-15	6.26477e-14	0	0	0	249	208	188
DN13011_c0_g1	L	S	3	0	259.095	0	129.548	10.4891	1.35036	7.76762	7.99751e-15	1.61152e-13	155	480	184	0	0	0
DN13011_c2_g1	L	S	3	0	71.1434	0	35.5717	8.62039	1.51901	5.675	1.38686e-08	1.23946e-07	75	41	83	0	0	0
DN13015_c0_g1	L	S	2	0	166.209	0	83.1047	9.8475	3.32763	2.95932	0.00308322	0.0107413	302	0	68	0	0	0
DN13023_c1_g1	L	S	2	0	60.0421	0	30.021	8.37974	3.29515	2.54305	0.010989	0.0324657	0	110	106	0	0	0
DN13024_c0_g2	L	S	3	1	114.781	2.71356	58.7472	5.4409	1.74461	3.11869	0.00181654	0.00671283	148	52	101	7	0	0
DN1303_c0_g2	L	S	3	3	193.037	407.239	300.138	-1.06924	0.272151	-3.92884	8.5357e-05	0.000421252	100	254	265	420	352	471
DN13030_c0_g1	L	S	3	0	48.444	0	24.222	8.07395	1.39751	5.77736	7.58798e-09	7.04062e-08	23	69	65	0	0	0
DN13035_c1_g1	L	S	3	0	86.4997	0	43.2499	8.90575	1.35033	6.59527	4.24497e-11	5.30527e-10	59	72	135	0	0	0
DN13036_c0_g2	L	S	0	3	0	25.8697	12.9348	-7.12615	1.5887	-4.48552	7.27358e-06	4.34288e-05	0	0	0	32	17	29
DN13037_c0_g1	L	S	3	0	272.091	0	136.046	10.5602	1.37582	7.67561	1.64636e-14	3.19188e-13	116	245	527	0	0	0
DN13048_c0_g1	L	S	3	0	27.3892	0	13.6946	7.24321	1.44951	4.997	5.82276e-07	4.12855e-06	22	31	29	0	0	0
DN1305_c0_g1	L	S	3	3	982.491	2087.45	1534.97	-1.08856	0.232963	-4.67266	2.97319e-06	1.8992e-05	822	1092	1003	2137	2009	2176
DN13071_c0_g1	L	S	0	3	0	31.7822	15.8911	-7.42482	1.74451	-4.25611	2.08011e-05	0.000114357	0	0	0	15	57	25
DN13073_c0_g1	L	S	0	3	0	118.037	59.0184	-9.31974	1.3653	-6.82612	8.72392e-12	1.19124e-10	0	0	0	65	107	213
DN13076_c0_g1	L	S	3	3	320.344	30.4464	175.395	3.38773	0.544098	6.22633	4.77495e-10	5.24797e-09	127	352	575	19	25	55
DN1308_c0_g1	L	S	0	3	0	8.93212	4.46606	-5.59254	2.05109	-2.72662	0.00639866	0.0203926	0	0	0	6	14	7
DN1308_c0_g2	L	S	3	3	1023.46	3030.29	2026.87	-1.56366	0.182918	-8.5484	1.24805e-17	3.40674e-16	563	1434	1263	2727	2711	3969													K02903	40.27	114.8	3.8e-33	large subunit ribosomal protein L28e
DN13083_c0_g1	L	S	0	3	0	131.691	65.8454	-9.47557	1.32465	-7.15329	8.47228e-13	1.32961e-11	0	0	0	145	84	177
DN13089_c0_g1	L	S	3	0	399.243	0	199.622	11.1108	1.31889	8.42433	3.62815e-17	9.41115e-16	415	311	397	0	0	0
DN13091_c0_g1	L	S	0	3	0	41.9532	20.9766	-7.82544	1.37148	-5.70584	1.1577e-08	1.04662e-07	0	0	0	41	33	56
DN13091_c0_g2	L	S	3	0	14.5084	0	7.25418	6.32814	1.69637	3.73041	0.000191172	0.000880527	11	20	13	0	0	0
DN13092_c0_g1	L	S	3	3	6.42369	59.7409	33.0823	-3.21771	1.25746	-2.5589	0.0105004	0.0312218	4	4	12	5	35	173	328	Pfam	PF01612	3'-5' exonuclease	36	232	6e-08	T	15-01-2026	IPR002562	3'-5' exonuclease domain	GO:0003676|GO:0006139|GO:0008408
DN13093_c0_g1	L	S	0	3	0	51.0332	25.5166	-8.107	1.35166	-5.99779	2.00019e-09	2.00731e-08	0	0	0	54	41	61
DN13093_c0_g2	L	S	3	3	186.799	22.3061	104.553	3.07178	0.873542	3.51646	0.000437341	0.00186524	188	148	194	20	39	5
DN13093_c0_g4	L	S	0	3	0	167.992	83.9959	-9.82754	1.22044	-8.05245	8.1155e-16	1.82891e-14	0	0	0	134	177	211
DN13093_c0_g5	L	S	0	3	0	20.105	10.0525	-6.76553	1.53406	-4.41022	1.03264e-05	6.00028e-05	0	0	0	15	21	27
DN13093_c2_g1	L	S	0	3	0	15.4462	7.72309	-6.38826	1.94121	-3.29086	0.000998805	0.0039302	0	0	0	8	9	35
DN13095_c0_g1	L	S	3	3	145.065	472.596	308.83	-1.71524	0.26595	-6.44947	1.12239e-10	1.33974e-09	130	145	149	454	426	573	249	Pfam	PF01088	Ubiquitin carboxyl-terminal hydrolase, family 1	15	231	1.4e-55	T	15-01-2026	IPR001578	Peptidase C12, ubiquitin carboxyl-terminal hydrolase	GO:0004843|GO:0006511
DN13099_c0_g1	L	S	0	3	0	148.98	74.4901	-9.65507	1.42844	-6.75916	1.38798e-11	1.84692e-10	0	0	0	99	85	308
DN1310_c0_g1	L	S	3	3	2931.92	171.506	1551.71	4.0922	0.227462	17.9908	2.30218e-72	1.24716e-69	2519	3027	3105	131	172	235
DN1310_c1_g1	L	S	3	3	70.56	220.441	145.501	-1.63609	0.31065	-5.26666	1.38931e-07	1.07519e-06	43	70	108	220	213	237	442	Pfam	PF02666	Phosphatidylserine decarboxylase	209	431	1e-40	T	15-01-2026	IPR003817	Phosphatidylserine decarboxylase-related	GO:0004609|GO:0008654	K22433	-	212.4	5.4e-63	L-tryptophan decarboxylase [EC:4.1.1.105]
DN13116_c1_g1	L	S	3	0	87.9315	0	43.9657	8.93074	1.50893	5.91858	3.24724e-09	3.15975e-08	45	59	177	0	0	0
DN1312_c0_g1	L	S	3	3	160.629	717.891	439.26	-2.17086	0.200926	-10.8043	3.28503e-27	2.0984e-25	132	193	154	658	693	858
DN1312_c0_g2	L	S	3	2	90.3711	6.18645	48.2788	3.85155	1.18968	3.23745	0.00120602	0.00465455	57	63	161	5	0	16
DN13123_c0_g1	L	S	0	3	0	638.287	319.143	-11.7531	1.37475	-8.54926	1.23883e-17	3.38808e-16	0	0	0	257	1020	726
DN13124_c0_g1	L	S	3	0	124.831	0	62.4154	9.43245	1.53099	6.16102	7.22772e-10	7.73575e-09	148	64	125	0	0	0
DN13126_c0_g1	L	S	0	3	0	54.7713	27.3856	-8.21166	1.44257	-5.6924	1.25267e-08	1.12525e-07	0	0	0	28	70	76
DN13127_c0_g1	L	S	2	0	610.174	0	305.087	11.7243	2.97753	3.93757	8.23104e-05	0.00040786	0	658	1526	0	0	0
DN1313_c0_g1	L	S	3	3	606.68	2233.94	1420.31	-1.87975	0.19412	-9.68345	3.5453e-22	1.48618e-20	397	799	689	2178	1738	3014
DN13132_c0_g1	L	S	3	3	152.264	4.76949	78.5169	5.04504	0.590557	8.54285	1.30946e-17	3.57091e-16	73	219	201	5	6	3
DN13135_c0_g1	L	S	0	3	0	15.7395	7.86975	-6.41051	2.29103	-2.79809	0.00514057	0.0168442	0	0	0	5	36	6
DN13135_c1_g1	L	S	0	3	0	11.7949	5.89747	-5.99972	2.09342	-2.866	0.00415698	0.0140125	0	0	0	6	6	28
DN13135_c2_g1	L	S	0	3	0	17.5005	8.75026	-6.56819	1.90876	-3.44108	0.000579403	0.00240097	0	0	0	9	10	40
DN13138_c0_g2	L	S	3	3	109.708	44.3406	77.0242	1.30906	0.351522	3.72397	0.000196117	0.000900947	57	158	137	37	36	67
DN1314_c0_g2	L	S	0	2	0	122.249	61.1244	-9.36824	3.30325	-2.83607	0.0045672	0.0152204	0	0	0	241	85	0
DN13140_c0_g1	L	S	3	0	98.3508	0	49.1754	9.09324	1.25014	7.27377	3.49583e-13	5.72212e-12	61	128	119	0	0	0
DN13141_c0_g1	L	S	3	0	70.7513	0	35.3756	8.61887	1.65122	5.2197	1.79214e-07	1.36481e-06	15	106	122	0	0	0
DN13144_c0_g1	L	S	3	3	449.06	195.695	322.378	1.19192	0.189851	6.27817	3.42582e-10	3.83719e-09	331	503	532	139	206	271													K24104	47.27	359	2.1e-107	GPN-loop GTPase
DN1315_c0_g1	L	S	3	3	526.778	1592.05	1059.41	-1.59547	0.241816	-6.59787	4.17104e-11	5.22215e-10	373	732	512	1682	1484	1645	524	Pfam	PF07156	Prenylcysteine lyase	160	492	2.2e-70	T	15-01-2026	IPR010795	Prenylcysteine lyase	GO:0016670|GO:0030328	K19884	-	15.2	0.0032	7-chloro-L-tryptophan oxidase [EC:1.4.3.23]
DN13150_c0_g1	L	S	3	3	46.2229	344.663	195.443	-2.91619	0.538482	-5.41558	6.10904e-08	4.98961e-07	50	53	26	232	308	566
DN13151_c0_g2	L	S	2	0	104.551	0	52.2754	9.1785	3.42157	2.68254	0.00730664	0.0228368	191	42	0	0	0	0
DN13153_c0_g1	L	S	3	3	341.153	831.785	586.469	-1.2798	0.210959	-6.06659	1.30659e-09	1.34428e-08	182	486	423	768	752	1051
DN13153_c0_g3	L	S	0	2	0	52.9699	26.485	-8.16189	3.3979	-2.40204	0.0163041	0.0452766	0	0	0	75	0	90
DN13155_c0_g1	L	S	3	0	147.34	0	73.67	9.67709	1.28036	7.5581	4.09012e-14	7.58017e-13	74	187	213	0	0	0
DN13158_c0_g1	L	S	3	0	38.7045	0	19.3523	7.74004	1.77674	4.35632	1.32268e-05	7.55934e-05	51	30	20	0	0	0
DN13161_c0_g1	L	S	3	3	88.0121	9.09289	48.5525	3.24914	0.77281	4.20432	2.61863e-05	0.000141478	91	72	85	2	12	16
DN13162_c0_g1	L	S	3	0	94.0068	0	47.0034	9.02302	1.75286	5.14759	2.63861e-07	1.96121e-06	134	35	68	0	0	0
DN13163_c0_g1	L	S	3	0	11.5987	0	5.79937	6.0099	2.03905	2.9474	0.00320454	0.0111255	6	7	24	0	0	0
DN13163_c1_g1	L	S	3	0	33.1983	0	16.5992	7.52739	1.57581	4.77685	1.78062e-06	1.17498e-05	16	30	61	0	0	0
DN13169_c0_g1	L	S	3	0	134.023	0	67.0115	9.53498	1.46287	6.518	7.12486e-11	8.73021e-10	148	78	144	0	0	0
DN1317_c0_g1	L	S	3	3	784.68	3310.23	2047.46	-2.07652	0.394471	-5.26407	1.40903e-07	1.08925e-06	534	1072	818	4492	2424	2813
DN1317_c0_g2	L	S	3	3	499.272	212.259	355.765	1.23402	0.22489	5.48724	4.08262e-08	3.43306e-07	404	582	507	210	205	231	196	Pfam	PF11807	Mycotoxin biosynthesis protein UstYa	84	190	8.6e-16	T	15-01-2026	IPR021765	Mycotoxin biosynthesis protein UstYa-like	GO:0043386
DN13170_c0_g1	L	S	3	0	145.416	0	72.7078	9.65751	1.38115	6.99239	2.70241e-12	3.96082e-11	59	265	156	0	0	0
DN13174_c1_g1	L	S	0	2	0	58.4301	29.215	-8.30318	3.425	-2.42429	0.0153384	0.0429549	0	0	0	58	106	0
DN13176_c0_g1	L	S	0	3	0	134.273	67.1364	-9.50379	1.35662	-7.00551	2.46095e-12	3.64102e-11	0	0	0	85	197	130
DN13178_c0_g1	L	S	0	3	0	20.1438	10.0719	-6.76432	1.75496	-3.8544	0.000116015	0.000558085	0	0	0	21	26	12
DN1318_c0_g1	L	S	3	3	1233.65	236.71	735.181	2.38232	0.181109	13.154	1.61326e-39	2.04709e-37	871	1272	1635	223	209	299	418	Pfam	PF00268	Ribonucleotide reductase, small chain	101	369	1.2e-119	T	15-01-2026	IPR000358	Ribonucleotide reductase small subunit family	GO:0009263	K10808	609.97	658	2.9e-198	ribonucleoside-diphosphate reductase subunit M2 [EC:1.17.4.1]
DN13181_c0_g1	L	S	3	3	52.0482	199.478	125.763	-1.92792	0.765455	-2.51866	0.0117802	0.034399	7	90	85	171	161	296
DN13185_c0_g1	L	S	3	0	85.4087	0	42.7044	8.88661	1.27936	6.94615	3.754e-12	5.37076e-11	61	86	114	0	0	0
DN13189_c0_g1	L	S	3	0	185.071	0	92.5353	10.0044	1.36762	7.31516	2.57071e-13	4.27239e-12	91	160	344	0	0	0
DN13193_c0_g1	L	S	2	0	240.105	0	120.053	10.3784	3.15154	3.29313	0.000990803	0.0039009	334	282	0	0	0	0
DN13195_c1_g1	L	S	0	2	0	83.4545	41.7273	-8.81793	3.26318	-2.70225	0.00688722	0.0217284	0	0	0	0	131	147
DN13199_c0_g3	L	S	3	3	91.4053	7.8608	49.6331	3.53228	0.591373	5.97301	2.32919e-09	2.30951e-08	38	123	139	7	5	13	200	Pfam	PF08618	Transcription factor Opi1	1	200	2.5e-27	T	15-01-2026	IPR013927	Transcription factor Opi1	GO:0003714
DN1320_c0_g1	L	S	3	3	67.1446	299.119	183.132	-2.15095	0.327867	-6.56042	5.36571e-11	6.62657e-10	41	98	72	185	348	412													K21850	110.7	804.3	4.7e-242	beta-glucan synthesis-associated protein KRE6
DN13202_c0_g1	L	S	3	3	107.008	7.44585	57.2267	3.82262	1.03916	3.67855	0.00023456	0.00105918	160	68	37	3	6	16
DN13203_c0_g1	L	S	2	0	92.914	0	46.457	9.00817	3.48762	2.5829	0.00979736	0.0294297	175	28	0	0	0	0
DN13205_c0_g3	L	S	0	3	0	180.595	90.2976	-9.93248	1.34637	-7.37725	1.6159e-13	2.7807e-12	0	0	0	87	217	276
DN13207_c0_g1	L	S	0	3	0	120.279	60.1393	-9.34616	1.42344	-6.56591	5.17158e-11	6.39243e-10	0	0	0	99	63	228
DN13209_c0_g1	L	S	0	3	0	125.727	62.8637	-9.40735	1.26678	-7.4262	1.11763e-13	1.95429e-12	0	0	0	131	120	129
DN13212_c0_g1	L	S	3	3	56.2852	18.477	37.3811	1.5812	0.526436	3.0036	0.00266803	0.00943018	51	52	61	10	18	32
DN13212_c0_g3	L	S	0	3	0	13.055	6.52749	-6.14406	2.10138	-2.92382	0.00345762	0.0119029	0	0	0	11	4	28
DN13214_c0_g1	L	S	0	3	0	116.107	58.0536	-9.29241	1.30768	-7.10601	1.19449e-12	1.8468e-11	0	0	0	130	110	107
DN13216_c0_g1	L	S	0	3	0	41.9589	20.9795	-7.8249	1.82835	-4.27976	1.87092e-05	0.000103911	0	0	0	63	11	52
DN13220_c0_g1	L	S	3	0	60.8897	0	30.4449	8.40117	1.99041	4.22082	2.43415e-05	0.000132426	11	28	170	0	0	0
DN13222_c0_g1	L	S	2	0	56.8594	0	28.4297	8.29994	3.41492	2.43049	0.0150783	0.0423697	66	90	0	0	0	0
DN13224_c0_g1	L	S	0	3	0	28.3905	14.1953	-7.26482	1.57267	-4.6194	3.84849e-06	2.40648e-05	0	0	0	21	19	52
DN13224_c0_g2	L	S	0	3	0	24.555	12.2775	-7.05388	1.47533	-4.78121	1.74246e-06	1.15169e-05	0	0	0	21	21	35
DN13225_c0_g1	L	S	1	3	0.274642	13.6197	6.94717	-5.2437	1.925	-2.724	0.00644961	0.0205138	0	1	0	2	23	19
DN13227_c0_g1	L	S	0	3	0	40.5322	20.2661	-7.77837	1.46439	-5.31169	1.08612e-07	8.51786e-07	0	0	0	29	30	72
DN13228_c0_g1	L	S	3	2	30.4442	2.153	16.2986	3.77645	0.874684	4.3175	1.57807e-05	8.91763e-05	22	37	34	0	4	3
DN13229_c0_g1	L	S	3	3	538.201	2245.13	1391.67	-2.05767	0.281116	-7.31965	2.48616e-13	4.14654e-12	261	757	722	2293	1793	2818
DN13230_c0_g2	L	S	0	2	0	137.679	68.8396	-9.5401	3.16644	-3.01288	0.00258785	0.00917325	0	0	0	0	222	235
DN13231_c0_g1	L	S	3	2	45.3933	2.53682	23.9651	4.1175	1.58329	2.60059	0.0093063	0.0281921	76	9	21	0	2	7
DN13233_c0_g1	L	S	3	3	185.429	75.5253	130.477	1.30031	0.455997	2.85158	0.00435025	0.0145941	148	175	232	99	61	62
DN13234_c0_g1	L	S	0	3	0	108.427	54.2137	-9.1938	1.31973	-6.96642	3.25119e-12	4.70154e-11	0	0	0	127	90	108
DN13235_c0_g1	L	S	3	0	29.7801	0	14.8901	7.3617	1.75783	4.18795	2.81481e-05	0.000151323	35	31	15	0	0	0
DN13244_c0_g2	L	S	3	3	14.6385	1.3314	7.98495	3.48502	1.05771	3.29488	0.000984636	0.00387933	10	12	23	1	2	1													K01861	-	16.7	0.0018	(+)-cis,cis-nepetalactol synthase [EC:5.5.1.35]
DN13252_c0_g2	L	S	3	3	116.728	479.131	297.93	-2.02068	0.21081	-9.5853	9.21906e-22	3.74209e-20	61	157	156	424	478	575													K19299	-	18.2	0.00068	aminoglycoside 3'-phosphotransferase III [EC:2.7.1.95]
DN13253_c0_g1	L	S	2	0	1160.04	0	580.021	12.6509	3.90684	3.23815	0.00120308	0.00464511	0	2821	1369	0	0	0
DN13255_c0_g4	L	S	2	3	1.95643	16.4985	9.22746	-2.95763	1.03366	-2.86132	0.00421876	0.014202	0	2	5	13	15	24
DN1326_c0_g1	L	S	3	3	2010.78	558.396	1284.59	1.8495	0.28508	6.48767	8.7176e-11	1.05474e-09	947	3186	2397	524	516	679
DN13269_c0_g1	L	S	0	3	0	48.9598	24.4799	-8.04832	2.25983	-3.56147	0.000368785	0.00159899	0	0	0	5	123	20
DN1327_c0_g1	L	S	3	3	2619.68	6674.8	4647.24	-1.34906	0.332328	-4.05943	4.91917e-05	0.000254076	1604	3157	3452	7681	6962	5033
DN13271_c0_g1	L	S	3	2	75.0211	9.33494	42.178	2.99706	1.17356	2.55381	0.0106552	0.0316198	33	105	107	0	15	16
DN13273_c0_g1	L	S	3	3	74.4114	13.0703	43.7409	2.52486	0.646494	3.90546	9.40467e-05	0.000460667	38	56	144	15	12	12
DN1328_c0_g1	L	S	3	2	88.9522	6.78295	47.8676	3.73074	1.19797	3.11421	0.00184436	0.00680494	42	108	138	7	12	0
DN1328_c0_g2	L	S	3	2	72.7227	8.72121	40.722	3.07517	1.23701	2.48597	0.0129199	0.0371494	46	91	90	12	12	0
DN1328_c1_g2	L	S	3	0	29.3197	0	14.6599	7.34456	1.56551	4.69147	2.71243e-06	1.74331e-05	21	48	21	0	0	0													K25664	-	13.1	0.038	HIV-1 nucleocapsid protein
DN1328_c1_g3	L	S	3	3	175.423	2.37221	88.8976	6.25652	0.708127	8.8353	9.98297e-19	3.12467e-17	164	185	159	3	2	2
DN1328_c2_g1	L	S	0	3	0	262.861	131.431	-10.4731	1.33937	-7.81939	5.30793e-15	1.0843e-13	0	0	0	288	139	392
DN13280_c0_g1	L	S	3	1	48.3633	0.678232	24.5208	6.19354	1.49942	4.13063	3.61775e-05	0.000191312	28	25	99	0	2	0
DN13280_c0_g2	L	S	3	2	23.5204	1.40117	12.4608	3.95103	1.04616	3.77669	0.000158929	0.000745798	14	27	33	0	1	4
DN13280_c2_g1	L	S	2	0	110.739	0	55.3694	9.26251	3.30692	2.80095	0.00509526	0.0167171	0	353	49	0	0	0
DN13282_c0_g1	L	S	3	1	89.9961	3.73028	46.8632	4.59762	1.73259	2.65361	0.00796354	0.0246114	45	128	117	0	11	0
DN13292_c0_g1	L	S	0	3	0	69.4117	34.7058	-8.54994	1.32873	-6.43465	1.23757e-10	1.46851e-09	0	0	0	76	63	70
DN133_c1_g2	L	S	0	3	0	172.456	86.228	-9.86408	1.23261	-8.00262	1.21798e-15	2.69313e-14	0	0	0	171	151	207
DN133_c5_g1	L	S	0	3	0	3468.08	1734.04	-14.1947	1.29175	-10.9887	4.33011e-28	2.88367e-26	0	0	0	4389	3412	2296
DN1330_c0_g1	L	S	3	3	2670.94	696.604	1683.77	1.93877	0.321773	6.02527	1.68825e-09	1.71256e-08	2028	3968	2109	503	863	787
DN13300_c0_g1	L	S	3	0	16.7955	0	8.39775	6.53348	2.14758	3.04225	0.00234817	0.00842327	23	5	15	0	0	0
DN13301_c0_g1	L	S	3	0	28.5535	0	14.2768	7.30068	1.58427	4.60824	4.06095e-06	2.52867e-05	29	30	22	0	0	0
DN13301_c0_g3	L	S	3	3	32.8303	4.01542	18.4229	3.01539	0.857214	3.51767	0.000435356	0.00185842	12	46	51	1	6	6
DN13303_c0_g1	L	S	3	0	65.5125	0	32.7563	8.50712	1.58782	5.35772	8.42782e-08	6.70465e-07	26	50	139	0	0	0
DN1331_c0_g2	L	S	3	3	70036.8	30145.8	50091.3	1.21617	0.367676	3.30771	0.000940621	0.00372153	59944	86156	61054	36494	28406	23976
DN13310_c0_g1	L	S	0	3	0	7190.51	3595.25	-15.2467	1.41531	-10.7727	4.63214e-27	2.9323e-25	0	0	0	12264	3052	5278
DN13311_c0_g1	L	S	0	3	0	46.9317	23.4658	-7.9897	1.77626	-4.49805	6.85808e-06	4.1166e-05	0	0	0	21	22	118
DN13312_c0_g1	L	S	3	0	21.0029	0	10.5015	6.85574	1.83724	3.73153	0.000190317	0.000877021	26	15	15	0	0	0
DN13318_c0_g1	L	S	3	0	14.6296	0	7.3148	6.33542	2.07671	3.0507	0.00228309	0.00821492	17	18	5	0	0	0
DN13319_c0_g1	L	S	0	3	0	119.591	59.7957	-9.33698	1.76562	-5.28821	1.23521e-07	9.62275e-07	0	0	0	25	245	101
DN1332_c0_g1	L	S	0	3	0	2687.29	1343.64	-13.8268	1.32922	-10.4022	2.42323e-25	1.36252e-23	0	0	0	1846	4426	1773
DN1332_c0_g2	L	S	0	3	0	9.58751	4.79376	-5.69198	2.01694	-2.82209	0.0047712	0.0157914	0	0	0	11	11	6
DN1332_c0_g4	L	S	0	3	0	1612.44	806.221	-13.0898	1.28227	-10.2083	1.81988e-24	9.30417e-23	0	0	0	1367	2273	1174
DN1332_c0_g6	L	S	0	3	0	2083.67	1041.83	-13.4597	1.29053	-10.4296	1.81675e-25	1.03599e-23	0	0	0	1709	3043	1466
DN13321_c0_g1	L	S	3	0	27.9181	0	13.9591	7.27156	1.46413	4.96648	6.81801e-07	4.78008e-06	22	36	26	0	0	0
DN13334_c0_g1	L	S	3	3	64.5905	386.35	225.47	-2.59181	0.753904	-3.43786	0.000586337	0.00242625	90	51	24	437	343	379
DN13335_c0_g1	L	S	3	3	188.842	44.5992	116.721	2.08139	0.523117	3.97882	6.92572e-05	0.000348513	200	169	160	53	31	51	521	Pfam	PF00734	Fungal cellulose binding domain	489	516	1.3e-09	T	15-01-2026	IPR000254	Cellulose-binding domain, fungal	GO:0005576|GO:0005975|GO:0030248	K19888	-	11	0.053	4'-demethylrebeccamycin synthase [EC:4.3.3.5]
DN13337_c0_g1	L	S	3	1	32.2574	1.5506	16.904	4.46329	1.54247	2.89359	0.00380862	0.0129498	20	41	40	4	0	0
DN1334_c0_g1	L	S	3	3	66.1529	221.319	143.736	-1.74515	0.346178	-5.04118	4.62664e-07	3.33075e-06	45	75	84	146	189	379
DN13340_c0_g1	L	S	0	3	0	89.7024	44.8512	-8.9232	1.27015	-7.0253	2.13599e-12	3.18758e-11	0	0	0	75	77	130
DN13344_c0_g1	L	S	0	3	0	12.8238	6.4119	-6.11642	1.73505	-3.52521	0.00042315	0.00181157	0	0	0	9	15	16
DN13345_c0_g1	L	S	3	0	21.3653	0	10.6827	6.88056	1.95518	3.51914	0.000432945	0.00184929	29	11	15	0	0	0
DN13346_c0_g2	L	S	2	0	46.7674	0	23.3837	8.01943	3.39018	2.36549	0.0180064	0.04937	0	117	52	0	0	0
DN13349_c0_g1	L	S	3	3	116.052	8.32428	62.1883	3.81419	0.799325	4.77176	1.82622e-06	1.20282e-05	67	231	71	12	3	10
DN1335_c0_g2	L	S	3	3	496.823	72.8145	284.819	2.77117	0.264488	10.4775	1.09621e-25	6.34091e-24	324	676	545	51	93	81
DN13352_c0_g1	L	S	0	3	0	13.4072	6.7036	-6.17887	1.71581	-3.60113	0.000316832	0.00139477	0	0	0	11	16	14
DN13353_c0_g1	L	S	2	0	273.068	0	136.534	10.5644	3.02834	3.48852	0.000485706	0.00205009	0	527	456	0	0	0
DN13356_c0_g1	L	S	3	0	133.977	0	66.9883	9.53675	1.57391	6.05925	1.36757e-09	1.4014e-08	99	52	254	0	0	0
DN13361_c0_g1	L	S	0	3	0	72.0949	36.0475	-8.60574	1.49435	-5.75884	8.46921e-09	7.81197e-08	0	0	0	56	111	48
DN13367_c1_g1	L	S	2	0	77.4531	0	38.7266	8.74695	3.2388	2.70068	0.00691988	0.0218168	0	157	122	0	0	0
DN13368_c0_g1	L	S	3	2	80.3624	5.75633	43.0594	3.80049	1.20024	3.16644	0.00154319	0.00580706	94	46	78	8	0	10
DN1337_c0_g1	L	S	3	3	96.2161	223.777	159.997	-1.23221	0.221114	-5.57273	2.50777e-08	2.16633e-07	76	109	104	181	204	318
DN13375_c0_g1	L	S	3	0	43.3943	0	21.6971	7.9049	1.5515	5.09501	3.48718e-07	2.5502e-06	48	36	36	0	0	0
DN13376_c0_g1	L	S	0	3	0	175.942	87.971	-9.8929	1.22377	-8.08393	6.27124e-16	1.43394e-14	0	0	0	169	162	209
DN13376_c0_g2	L	S	0	2	0	64.9243	32.4622	-8.45519	3.38867	-2.49513	0.0125911	0.0363822	0	0	0	87	92	0
DN13380_c0_g1	L	S	3	0	8.81794	0	4.40897	5.60358	2.03732	2.75046	0.00595112	0.019174	9	10	6	0	0	0
DN13384_c1_g1	L	S	3	0	102.867	0	51.4334	9.15795	1.24692	7.34447	2.06574e-13	3.50178e-12	64	134	124	0	0	0
DN13387_c0_g1	L	S	0	3	0	100.722	50.3608	-9.08821	1.37509	-6.60917	3.86482e-11	4.86253e-10	0	0	0	81	141	81
DN13387_c0_g2	L	S	0	3	0	25.7892	12.8946	-7.1207	2.01999	-3.52511	0.000423302	0.00181195	0	0	0	48	11	13
DN1339_c0_g1	L	S	3	3	1661.75	662.009	1161.88	1.32656	0.226794	5.84916	4.94065e-09	4.69562e-08	1050	1918	2216	444	646	1020	866	Pfam	PF08407	Chitin synthase N-terminal	123	191	8.5e-26	T	15-01-2026	IPR013616	Chitin synthase N-terminal	GO:0004100	K00698	137.43	548.8	1.4e-164	chitin synthase [EC:2.4.1.16]
DN13391_c0_g1	L	S	1	3	0.844285	15.4282	8.13622	-4.09355	1.73234	-2.36303	0.0181264	0.0495845	0	0	3	4	19	28
DN13392_c0_g1	L	S	3	3	117.43	13.5293	65.4798	3.11676	0.792049	3.93506	8.31771e-05	0.000411431	147	46	118	12	16	13
DN13398_c0_g1	L	S	0	3	0	355.169	177.584	-10.9081	1.2507	-8.72155	2.74416e-18	8.13717e-17	0	0	0	218	391	520
DN134_c0_g1	L	S	3	3	1686.74	4042.27	2864.5	-1.26163	0.404431	-3.11953	0.00181141	0.00669565	1734	1953	1087	3773	4227	4317	188	Pfam	PF04145	Ctr copper transporter family	23	168	3.5e-36	T	15-01-2026	IPR007274	Ctr copper transporter	GO:0005375|GO:0016021|GO:0035434	K14686	54.87	155.5	8.9e-46	solute carrier family 31 (copper transporter), member 1
DN134_c0_g2	L	S	3	3	135.084	823.24	479.162	-2.61922	0.220262	-11.8914	1.31215e-32	1.16972e-30	113	147	141	774	846	890
DN13402_c0_g2	L	S	3	3	9.45666	86.0601	47.7584	-3.21446	0.58556	-5.48955	4.02948e-08	3.3904e-07	8	10	10	50	69	163													K22774	-	9.7	0.13	HCMV immediate-early protein 1
DN13403_c0_g1	L	S	3	0	103.432	0	51.7162	9.16708	1.36223	6.72944	1.70314e-11	2.23775e-10	43	161	136	0	0	0
DN1341_c0_g1	L	S	3	3	4819.43	59.896	2439.66	6.33911	0.519978	12.1911	3.46636e-34	3.43829e-32	3568	5611	5475	96	34	42													K01386	-	39.1	2.2e-10	mucorpepsin [EC:3.4.23.23]
DN13410_c0_g1	L	S	2	0	65.5557	0	32.7779	8.50542	3.38016	2.51627	0.0118603	0.0345864	67	0	117	0	0	0
DN13413_c0_g3	L	S	3	3	190.844	578.751	384.798	-1.59374	0.213898	-7.45091	9.2701e-14	1.64342e-12	110	258	236	440	665	688
DN13414_c0_g1	L	S	0	2	0	57.0062	28.5031	-8.26836	3.42925	-2.41113	0.0159033	0.0443297	0	0	0	0	35	170
DN13419_c0_g1	L	S	3	3	132.971	40.5982	86.7848	1.70747	0.548991	3.11019	0.00186969	0.00688754	57	172	206	27	27	79
DN1343_c0_g1	L	S	3	3	159.74	665.745	412.742	-2.05203	0.297298	-6.90228	5.11762e-12	7.18303e-11	82	178	252	668	592	776	428	Pfam	PF01112	Asparaginase	66	310	7.7e-51	T	15-01-2026	IPR000246	Peptidase T2, asparaginase 2	GO:0016787	K13051	288.83	316.9	1.8e-94	L-asparaginase / beta-aspartyl-peptidase [EC:3.5.1.1 3.4.19.5]
DN13431_c0_g1	L	S	0	3	0	10.378	5.18899	-5.81268	1.88164	-3.08916	0.00200725	0.00732817	0	0	0	6	12	15
DN13431_c0_g2	L	S	0	3	0	39.8943	19.9472	-7.75266	1.73186	-4.47649	7.58799e-06	4.51624e-05	0	0	0	19	74	28
DN13436_c0_g1	L	S	0	3	0	36.6704	18.3352	-7.6334	1.57329	-4.85187	1.22305e-06	8.26419e-06	0	0	0	16	46	56
DN13439_c0_g1	L	S	3	0	52.5483	0	26.2741	8.19034	1.70865	4.79344	1.63943e-06	1.08793e-05	11	96	74	0	0	0
DN13440_c0_g1	L	S	0	3	0	17.0458	8.52292	-6.52546	2.13325	-3.05893	0.00222129	0.00801509	0	0	0	7	36	8
DN13444_c0_g1	L	S	3	3	138.4	3.75214	71.0759	5.25777	0.643298	8.17315	3.00446e-16	7.09435e-15	73	230	141	5	3	3	372	Pfam	PF00724	NADH:flavin oxidoreductase / NADH oxidase family	10	338	1.8e-83	T	15-01-2026	IPR001155	NADH:flavin oxidoreductase/NADH oxidase, N-terminal	GO:0010181|GO:0016491	K00354	448.63	483.9	2.2e-145	NADPH2 dehydrogenase [EC:1.6.99.1]
DN13445_c0_g2	L	S	2	3	0.768422	18.7813	9.77487	-4.80788	1.27608	-3.76769	0.000164768	0.00077012	1	0	1	16	23	18
DN13445_c0_g4	L	S	3	1	21.5169	0.265512	10.8912	5.94287	1.45785	4.07645	4.57276e-05	0.000237709	11	24	34	0	0	1
DN13447_c0_g1	L	S	3	0	17.2303	0	8.61516	6.57317	1.8949	3.46887	0.000522643	0.0021883	17	8	24	0	0	0
DN13447_c2_g1	L	S	3	0	15.9948	0	7.99741	6.46231	1.8282	3.53479	0.0004081	0.00175407	18	13	13	0	0	0
DN13447_c3_g1	L	S	2	0	45.8724	0	22.9362	7.99157	3.36551	2.37455	0.0175702	0.0483399	0	83	82	0	0	0
DN13448_c0_g1	L	S	0	3	0	238.33	119.165	-10.3313	1.56334	-6.60848	3.88294e-11	4.88096e-10	0	0	0	371	72	264
DN13449_c0_g1	L	S	3	3	19.1545	1.67051	10.4125	3.54733	0.965013	3.67594	0.000236977	0.00106759	13	18	28	1	3	1
DN13450_c0_g2	L	S	0	3	0	48.5788	24.2894	-8.03675	2.06685	-3.8884	0.000100906	0.000491362	0	0	0	16	114	14
DN13453_c0_g1	L	S	3	2	67.0913	1.47477	34.283	5.47248	1.67893	3.25951	0.00111606	0.00434247	5	218	17	0	2	3
DN13455_c0_g1	L	S	3	1	132.842	1.32756	67.0848	6.4705	1.0096	6.40899	1.46487e-10	1.71868e-09	76	186	159	0	0	5
DN13457_c0_g1	L	S	0	3	0	135.767	67.8837	-9.52103	1.23713	-7.69608	1.40303e-14	2.73897e-13	0	0	0	112	122	192
DN13457_c0_g2	L	S	1	3	3.40896	91.0676	47.2383	-4.81535	1.78376	-2.69956	0.00694317	0.0218829	7	0	0	119	55	99
DN13457_c0_g4	L	S	0	3	0	37.7526	18.8763	-7.67615	1.78904	-4.29065	1.78147e-05	9.97101e-05	0	0	0	13	26	90
DN13461_c0_g4	L	S	0	3	0	15.323	7.66148	-6.37258	2.1832	-2.91892	0.00351251	0.0120682	0	0	0	4	32	11
DN13463_c0_g1	L	S	0	3	0	86.5112	43.2556	-8.86882	2.30446	-3.84854	0.000118823	0.000570522	0	0	0	190	34	5
DN13464_c0_g1	L	S	3	3	2.84098	43.8337	23.3373	-4.0226	0.863761	-4.65708	3.20728e-06	2.03672e-05	3	4	1	46	25	66
DN13469_c0_g2	L	S	3	3	63.1462	13.7773	38.4617	2.17146	0.728326	2.98145	0.0028689	0.0100644	47	81	64	4	11	32
DN13469_c1_g1	L	S	0	3	0	234.736	117.368	-10.3108	1.31288	-7.85357	4.04369e-15	8.37579e-14	0	0	0	122	256	379
DN13470_c0_g3	L	S	0	3	0	36.6923	18.3462	-7.63484	1.47039	-5.1924	2.07603e-07	1.56704e-06	0	0	0	21	38	59
DN13474_c0_g1	L	S	2	3	4.20741	81.964	43.0857	-4.28545	1.1749	-3.64751	0.000264796	0.00118195	3	10	0	54	50	166
DN13476_c0_g1	L	S	3	3	1753.13	7817.15	4785.14	-2.15692	0.245167	-8.79779	1.39537e-18	4.29591e-17	1299	2340	1698	8601	6328	8802
DN1348_c0_g1	L	S	3	3	3290.89	651.809	1971.35	2.33718	0.114472	20.4171	1.17896e-92	8.97607e-90	2285	3796	4035	622	580	806
DN1349_c0_g1	L	S	3	3	218.612	89.2079	153.91	1.29543	0.183359	7.06502	1.6059e-12	2.43348e-11	141	257	282	77	85	115	615	Pfam	PF00149	Calcineurin-like phosphoesterase	63	296	8.3e-07	T	15-01-2026	IPR004843	Calcineurin-like phosphoesterase domain, ApaH type	GO:0016787	K23362	99.8	286.8	1.2e-85	ethanolamine phosphate phosphodiesterase [EC:3.1.-.-]
DN13491_c0_g1	L	S	2	3	11.8707	145.563	78.7166	-3.59517	1.28702	-2.79341	0.00521553	0.0170601	0	34	9	188	147	86
DN13494_c0_g1	L	S	1	3	0.823927	222.176	111.5	-7.93244	1.46474	-5.41561	6.10812e-08	4.98961e-07	0	3	0	395	58	186
DN13495_c0_g1	L	S	3	3	14.0621	57.1087	35.5854	-2.02701	0.490941	-4.12882	3.64631e-05	0.00019275	10	14	19	37	76	64
DN13497_c0_g1	L	S	3	2	215.861	1.45353	108.657	7.35766	0.841066	8.74802	2.17135e-18	6.50711e-17	115	331	245	2	2	0
DN13497_c1_g2	L	S	0	2	0	65.723	32.8615	-8.47325	3.35518	-2.52542	0.0115558	0.0338281	0	0	0	0	139	70
DN13497_c1_g3	L	S	2	0	71.3532	0	35.6766	8.6278	3.35675	2.57028	0.0101615	0.0303745	67	141	0	0	0	0
DN13497_c2_g1	L	S	3	0	44.7154	0	22.3577	7.94847	1.6913	4.69963	2.6063e-06	1.67931e-05	57	31	30	0	0	0
DN13501_c0_g1	L	S	3	0	8.73574	0	4.36787	5.59574	2.26655	2.46883	0.0135555	0.0387083	7	3	16	0	0	0
DN13501_c0_g2	L	S	3	0	6.58854	0	3.29427	5.18926	2.13044	2.43576	0.0148604	0.0418828	5	10	5	0	0	0
DN13504_c0_g1	L	S	3	3	775.315	123.336	449.326	2.65139	0.51795	5.11902	3.07135e-07	2.26374e-06	915	681	507	123	108	147
DN13505_c0_g1	L	S	3	0	712.201	0	356.1	11.9465	1.28207	9.31813	1.18405e-20	4.36022e-19	668	882	514	0	0	0
DN13507_c0_g1	L	S	3	2	48.481	6.5409	27.5109	2.91038	1.21556	2.39427	0.0166533	0.0461418	34	65	50	9	9	0
DN13516_c0_g1	L	S	0	3	0	34.7574	17.3787	-7.55284	2.10468	-3.58859	0.000332466	0.00145586	0	0	0	62	5	34
DN13517_c0_g1	L	S	3	3	917.766	17.0257	467.396	5.7195	0.319437	17.9049	1.07935e-71	5.42949e-69	649	952	1209	12	13	30
DN13517_c1_g1	L	S	2	0	386.026	0	193.013	11.0638	3.00796	3.67817	0.000234915	0.00106017	0	470	913	0	0	0
DN1352_c0_g1	L	S	3	3	44.006	131.516	87.7611	-1.5651	0.603864	-2.59182	0.0095471	0.0287946	12	58	79	88	169	151
DN1352_c0_g2	L	S	3	3	136.862	65.5398	101.201	1.05462	0.292072	3.61082	0.00030523	0.00134665	101	185	131	46	71	89	462	Pfam	PF01585	G-patch domain	262	302	1.8e-13	T	15-01-2026	IPR000467	G-patch domain	GO:0003676	K13103	131.47	154.8	1.6e-45	tuftelin-interacting protein 11
DN1353_c0_g1	L	S	3	3	504.222	217.955	361.088	1.20593	0.204287	5.90311	3.56712e-09	3.4555e-08	356	638	553	181	179	328
DN13530_c0_g1	L	S	3	0	57.7126	0	28.8563	8.32396	1.33163	6.25097	4.07924e-10	4.51521e-09	35	62	84	0	0	0
DN13533_c0_g1	L	S	3	0	71.5563	0	35.7782	8.63506	1.57218	5.4924	3.96503e-08	3.33717e-07	22	75	143	0	0	0
DN13535_c0_g1	L	S	2	3	5.37896	243.273	124.326	-5.55576	1.07058	-5.18947	2.10889e-07	1.58843e-06	7	0	7	136	374	240
DN13536_c0_g1	L	S	3	3	76.7522	12.7213	44.7367	2.57414	0.450753	5.71076	1.12475e-08	1.01878e-07	45	89	108	9	10	22
DN13538_c0_g1	L	S	3	0	17.0848	0	8.5424	6.57223	1.78732	3.67715	0.000235856	0.00106373	6	28	23	0	0	0
DN1354_c0_g1	L	S	3	3	572.889	1352.28	962.586	-1.24039	0.19985	-6.20664	5.41304e-10	5.91258e-09	437	728	569	1359	1266	1492	261	Pfam	PF03357	Snf7	23	174	9e-36	T	15-01-2026	IPR005024	Snf7 family	GO:0007034	K12194	121.63	218.5	7.7e-65	charged multivesicular body protein 4A/B
DN13540_c0_g1	L	S	3	3	14.6062	2.25007	8.42815	2.71509	0.896043	3.03009	0.00244484	0.00872118	6	20	22	2	2	3
DN13541_c0_g1	L	S	3	3	21.4168	78.284	49.8504	-1.85027	0.655499	-2.82269	0.00476228	0.0157698	7	42	23	63	50	139	245	Pfam	PF00067	Cytochrome P450	4	215	3.1e-44	T	15-01-2026	IPR001128	Cytochrome P450	GO:0004497|GO:0005506|GO:0016705|GO:0020037	K15093	-	54.1	5.6e-15	(+)-menthofuran synthase [EC:1.14.14.143]
DN13542_c0_g1	L	S	3	2	39.7508	2.68403	21.2174	3.82311	0.811438	4.71152	2.45874e-06	1.58932e-05	28	50	44	0	4	5
DN13551_c0_g1	L	S	3	0	35.7056	0	17.8528	7.62464	2.32207	3.28355	0.00102508	0.00402069	63	6	12	0	0	0
DN13555_c0_g2	L	S	3	3	164.379	569.024	366.701	-1.78423	0.34986	-5.09982	3.39972e-07	2.48869e-06	71	198	268	532	492	738	560	Pfam	PF00118	TCP-1/cpn60 chaperonin family	33	540	8.2e-148	T	15-01-2026	IPR002423	Chaperonin Cpn60/GroEL/TCP-1 family	GO:0005524	K09493	584	991.2	1.4e-298	T-complex protein 1 subunit alpha
DN13560_c0_g1	L	S	2	0	99.7652	0	49.8826	9.11116	3.29546	2.76476	0.00569646	0.0184236	128	0	133	0	0	0
DN13562_c0_g2	L	S	0	3	0	20105	10052.5	-16.7301	1.20501	-13.8838	7.94544e-44	1.21643e-41	0	0	0	19829	21431	19399
DN13562_c0_g3	L	S	0	3	0	1656.43	828.213	-13.1285	1.29341	-10.1503	3.30384e-24	1.65309e-22	0	0	0	2118	1545	1173
DN13562_c2_g1	L	S	0	3	0	5144.29	2572.14	-14.7636	1.38683	-10.6456	1.82851e-26	1.11011e-24	0	0	0	8350	3329	2932
DN13564_c0_g1	L	S	3	3	139.153	23.0022	81.0776	2.58978	0.683264	3.79031	0.000150459	0.000709125	100	66	257	13	24	37
DN13565_c0_g1	L	S	3	0	21.7588	0	10.8794	6.91903	1.69092	4.09188	4.27888e-05	0.000223505	10	41	20	0	0	0
DN1357_c0_g1	L	S	0	3	0	760.346	380.173	-12.0047	1.20896	-9.92975	3.09029e-23	1.4155e-21	0	0	0	757	752	798
DN1357_c0_g3	L	S	3	3	46.4876	14.8994	30.6935	1.63452	0.520262	3.14172	0.00167958	0.00626257	23	67	60	8	16	24
DN13570_c0_g1	L	S	3	0	116.947	0	58.4737	9.34422	1.27359	7.3369	2.18598e-13	3.68958e-12	62	155	157	0	0	0
DN13574_c0_g1	L	S	3	2	149.465	5.00003	77.2326	4.85703	1.10012	4.415	1.01008e-05	5.87893e-05	147	136	144	0	3	15
DN13578_c0_g1	L	S	2	0	68.6464	0	34.3232	8.57174	3.37116	2.54267	0.0110011	0.0324945	84	101	0	0	0	0
DN13579_c0_g1	L	S	0	3	0	149.42	74.7099	-9.65925	1.2294	-7.85689	3.9378e-15	8.18052e-14	0	0	0	115	151	202
DN13586_c0_g1	L	S	3	0	11.6153	0	5.80766	5.99804	2.24412	2.67278	0.0075225	0.0234024	17	6	6	0	0	0
DN13588_c0_g1	L	S	3	3	458.302	26.667	242.485	4.11542	0.832271	4.94481	7.62201e-07	5.30022e-06	310	537	568	50	16	7
DN13588_c1_g1	L	S	3	0	231.11	0	115.555	10.321	1.27882	8.07073	6.98799e-16	1.58623e-14	216	231	222	0	0	0
DN13591_c1_g1	L	S	2	0	146.13	0	73.065	9.6619	3.22499	2.99595	0.00273594	0.00963831	192	0	187	0	0	0
DN13593_c0_g1	L	S	3	0	8.45553	0	4.22776	5.55068	2.03142	2.73242	0.00628717	0.0200896	6	14	6	0	0	0
DN13594_c1_g1	L	S	3	2	43.2308	3.77498	23.5029	3.50241	1.37475	2.54768	0.0108442	0.0320986	62	28	19	0	8	4
DN13594_c2_g1	L	S	0	3	0	38.5279	19.2639	-7.7011	1.62963	-4.72568	2.29342e-06	1.48724e-05	0	0	0	54	19	42
DN13599_c0_g1	L	S	3	3	303.636	28.6423	166.139	3.41005	1.11716	3.05241	0.00227009	0.00817337	409	325	54	53	9	19
DN13603_c0_g1	L	S	3	3	4.17905	48.1296	26.1543	-3.54869	1.16302	-3.05127	0.00227878	0.00820256	4	3	5	66	61	7
DN13604_c0_g1	L	S	0	3	0	95.2262	47.6131	-9.00789	1.38962	-6.48228	9.03439e-11	1.08993e-09	0	0	0	108	54	132
DN13605_c0_g1	L	S	1	3	0.823927	32.1867	16.5053	-5.16849	1.72366	-2.99855	0.00271264	0.00956752	0	3	0	58	20	11
DN13605_c0_g2	L	S	0	3	0	11.5628	5.7814	-5.9662	2.06745	-2.88577	0.00390457	0.0132377	0	0	0	14	4	18
DN13607_c1_g1	L	S	0	3	0	120.478	60.2392	-9.34922	1.31603	-7.10409	1.21114e-12	1.8705e-11	0	0	0	71	123	193
DN13607_c3_g1	L	S	0	3	0	9.13982	4.56991	-5.63122	2.02999	-2.77401	0.00553699	0.0179759	0	0	0	6	6	18
DN13608_c0_g1	L	S	2	0	76.3449	0	38.1724	8.72556	3.35881	2.59781	0.00938191	0.0283754	53	184	0	0	0	0
DN13616_c0_g1	L	S	1	3	3.65857	86.3426	45.0006	-4.53121	1.83267	-2.47247	0.0134184	0.0383753	0	0	13	142	32	77
DN13618_c0_g1	L	S	3	0	20.4251	0	10.2126	6.82644	1.65159	4.13325	3.5767e-05	0.000189469	11	19	35	0	0	0
DN13620_c0_g1	L	S	1	3	1.09857	114.463	57.7807	-6.56337	1.29536	-5.06683	4.04487e-07	2.9284e-06	0	4	0	170	79	82
DN13622_c0_g2	L	S	3	1	36.0509	1.85859	18.9548	4.21608	1.68129	2.50765	0.0121538	0.0353036	15	77	27	0	0	7
DN13624_c0_g1	L	S	1	3	19.225	789.432	404.329	-5.35372	1.92445	-2.78195	0.00540332	0.0175991	0	70	0	595	727	1176
DN13635_c0_g1	L	S	2	0	69.2438	0	34.6219	8.58443	3.36257	2.55293	0.010682	0.0316815	70	128	0	0	0	0
DN13636_c0_g1	L	S	3	0	165.15	0	82.5752	9.83991	1.72455	5.70578	1.15811e-08	1.04665e-07	39	442	88	0	0	0
DN1364_c0_g1	L	S	3	3	526.443	1289.54	907.991	-1.29041	0.232725	-5.5448	2.9429e-08	2.51751e-07	309	543	806	1117	1349	1503
DN13640_c0_g1	L	S	3	0	19.4728	0	9.73642	6.74635	1.85486	3.63711	0.000275713	0.00122525	24	14	14	0	0	0
DN13646_c0_g1	L	S	3	3	7.56419	137.634	72.5993	-4.15161	0.764688	-5.42915	5.66224e-08	4.64759e-07	3	13	9	212	68	122
DN13648_c0_g1	L	S	3	3	32.7546	172.796	102.775	-2.42327	0.392143	-6.17956	6.42804e-10	6.94317e-09	29	33	34	111	165	278	469	Pfam	PF07690	Major Facilitator Superfamily	67	389	2.1e-18	T	15-01-2026	IPR011701	Major facilitator superfamily	GO:0022857|GO:0055085	K23630	-	176.8	3.4e-52	MFS transporter, MCT family, aspergillic acid transporter
DN13652_c1_g1	L	S	0	2	0	73.5203	36.7602	-8.63521	3.30459	-2.61309	0.00897272	0.0272843	0	0	0	0	79	176
DN13653_c0_g2	L	S	1	3	0.823927	14.5799	7.7019	-4.01852	1.57774	-2.54702	0.0108648	0.0321459	0	3	0	9	10	29
DN13656_c0_g1	L	S	0	3	0	307.973	153.986	-10.7011	1.40137	-7.63617	2.23778e-14	4.27378e-13	0	0	0	272	461	174
DN13657_c0_g1	L	S	0	3	0	36.0345	18.0173	-7.60418	1.4262	-5.33177	9.726e-08	7.67455e-07	0	0	0	40	30	39
DN13659_c1_g1	L	S	0	3	0	593.026	296.513	-11.6464	1.29125	-9.01947	1.88994e-19	6.25613e-18	0	0	0	564	765	433
DN13662_c0_g1	L	S	0	3	0	178.214	89.107	-9.91336	1.46345	-6.77397	1.25298e-11	1.67124e-10	0	0	0	113	91	390
DN13663_c0_g1	L	S	3	3	8.29746	61.5922	34.9448	-2.88177	0.855802	-3.36733	0.000758992	0.00306184	5	7	14	103	31	42
DN13664_c0_g1	L	S	2	0	72.6453	0	36.3226	8.65364	3.35618	2.57842	0.00992537	0.0297539	70	0	137	0	0	0
DN13665_c0_g1	L	S	3	3	18.0249	3.5291	10.777	2.31587	0.955032	2.42492	0.0153119	0.042915	8	33	18	1	3	8
DN13668_c0_g1	L	S	3	2	53.5357	1.57184	27.5538	5.07616	1.56658	3.24029	0.0011941	0.00461359	91	10	23	2	0	3
DN1367_c0_g2	L	S	3	3	85.5166	8.81444	47.1655	3.31019	0.78378	4.22337	2.40678e-05	0.000131038	32	104	147	13	8	4
DN13670_c2_g1	L	S	0	3	0	25.0848	12.5424	-7.08539	1.8499	-3.83015	0.000128068	0.000611572	0	0	0	7	37	37
DN13670_c3_g1	L	S	3	0	13.6322	0	6.81612	6.24724	1.93807	3.22343	0.00126664	0.00486252	4	20	22	0	0	0
DN13674_c0_g1	L	S	3	3	67.17	270.209	168.69	-2.00516	0.357604	-5.6072	2.05627e-08	1.80004e-07	45	91	72	323	206	283	549	Pfam	PF12937	F-box-like	92	156	7e-08	T	15-01-2026	IPR001810	F-box domain	GO:0005515
DN13679_c0_g1	L	S	3	0	80.7997	0	40.3999	8.80684	1.35501	6.49948	8.05973e-11	9.80948e-10	59	124	64	0	0	0
DN1368_c0_g1	L	S	3	3	86.8631	566.187	326.525	-2.69545	0.231657	-11.6355	2.71862e-31	2.23928e-29	53	127	93	472	636	631
DN13680_c0_g1	L	S	3	0	13.4182	0	6.70912	6.22168	1.73222	3.59174	0.000328479	0.00144064	7	18	18	0	0	0
DN13680_c0_g2	L	S	0	3	0	9.70519	4.85259	-5.71401	2.12652	-2.68703	0.00720915	0.0225923	0	0	0	4	17	9
DN13680_c0_g3	L	S	0	3	0	53.3417	26.6709	-8.17227	1.63366	-5.00242	5.66154e-07	4.02379e-06	0	0	0	22	93	50
DN13680_c0_g4	L	S	3	0	16.236	0	8.11799	6.48716	1.76778	3.66967	0.000242864	0.00109082	15	11	21	0	0	0
DN13693_c1_g1	L	S	3	0	151.696	0	75.8482	9.71344	1.29679	7.49037	6.86771e-14	1.23698e-12	136	179	129	0	0	0
DN13705_c0_g1	L	S	3	3	75.6335	16.0122	45.8228	2.22078	0.552772	4.01753	5.88118e-05	0.000299752	77	62	75	13	12	26
DN1371_c0_g1	L	S	3	3	224.555	489.272	356.914	-1.12156	0.122468	-9.15794	5.28998e-20	1.84429e-18	150	276	269	432	451	636
DN13710_c0_g1	L	S	0	3	0	44.6279	22.3139	-7.91453	1.46532	-5.40125	6.61789e-08	5.36015e-07	0	0	0	29	64	44
DN13711_c0_g3	L	S	0	3	0	15.7717	7.88587	-6.41614	1.64563	-3.89891	9.66272e-05	0.000472322	0	0	0	12	14	24
DN13711_c0_g4	L	S	3	2	972.726	1.50207	487.114	9.53506	0.785937	12.1321	7.14006e-34	6.91187e-32	822	1121	940	3	1	0
DN13711_c0_g6	L	S	3	0	56.7409	0	28.3704	8.29643	1.41242	5.8739	4.25648e-09	4.06872e-08	42	44	86	0	0	0
DN13711_c0_g7	L	S	2	0	207.477	0	103.738	10.1677	3.16196	3.21563	0.00130159	0.00497839	267	282	0	0	0	0
DN13720_c0_g1	L	S	2	0	55.4713	0	27.7357	8.26556	3.32209	2.48806	0.0128442	0.0369808	0	120	80	0	0	0
DN13721_c0_g1	L	S	3	3	256.589	57.775	157.182	2.1494	0.676619	3.17668	0.0014897	0.00562228	290	294	123	38	87	51													K28065	-	12.3	0.024	MTHB methyltransferase / DMSHB decarboxylase
DN13723_c0_g1	L	S	3	0	283.704	0	141.852	10.6177	1.3146	8.07675	6.65165e-16	1.51722e-14	274	334	208	0	0	0
DN13723_c0_g3	L	S	3	0	14.4613	0	7.23065	6.32896	1.68376	3.75883	0.000170711	0.00079329	8	19	19	0	0	0
DN13728_c0_g1	L	S	3	3	193.289	15.89	104.59	3.5833	0.369093	9.7084	2.77652e-22	1.17088e-20	118	223	265	12	12	27
DN13729_c0_g1	L	S	0	3	0	18.423	9.21151	-6.64198	1.78834	-3.71405	0.000203967	0.000934724	0	0	0	11	12	38
DN1373_c0_g2	L	S	3	3	955.709	148.881	552.295	2.68015	0.356937	7.50876	5.96912e-14	1.08274e-12	915	1096	743	130	126	210	500	Pfam	PF00171	Aldehyde dehydrogenase family	30	492	2.7e-182	T	15-01-2026	IPR015590	Aldehyde dehydrogenase domain	GO:0016491	K19629	-	247.4	1.1e-73	4-(hydroxymethyl)benzenesulfonate dehydrogenase [EC:1.1.1.257]
DN13734_c0_g1	L	S	3	0	33.9046	0	16.9523	7.55098	1.72992	4.36492	1.2717e-05	7.29081e-05	34	15	47	0	0	0
DN13736_c0_g2	L	S	2	3	1.53684	24.6424	13.0896	-4.14597	1.12769	-3.67651	0.00023645	0.00106545	2	0	2	28	25	20
DN13736_c0_g3	L	S	3	0	39.0302	0	19.5151	7.75657	1.74447	4.44637	8.73316e-06	5.13062e-05	32	70	15	0	0	0
DN13737_c0_g1	L	S	2	3	1.79792	86.8631	44.3305	-5.64021	1.59839	-3.52868	0.00041763	0.00179039	2	3	0	73	168	6
DN13738_c0_g1	L	S	3	0	51.2895	0	25.6447	8.15311	1.94763	4.18616	2.83712e-05	0.000152464	20	15	133	0	0	0
DN1374_c0_g1	L	S	3	3	847.193	2225.58	1536.39	-1.39464	0.177996	-7.83525	4.67911e-15	9.61418e-14	642	979	944	2274	1916	2615
DN13740_c0_g1	L	S	0	3	0	15.9025	7.95126	-6.42627	2.07361	-3.09908	0.00194125	0.00711766	0	0	0	5	31	13
DN13742_c0_g1	L	S	3	0	58.5525	0	29.2762	8.34452	2.06814	4.03479	5.46523e-05	0.000280072	14	173	15	0	0	0
DN13744_c0_g1	L	S	0	3	0	92.51	46.255	-8.96525	1.30365	-6.87704	6.1108e-12	8.48405e-11	0	0	0	101	72	109
DN1375_c0_g1	L	S	3	3	669.371	286.349	477.86	1.22146	0.188946	6.46457	1.01584e-10	1.21772e-09	517	836	668	220	304	369
DN13754_c0_g1	L	S	0	3	0	257.959	128.979	-10.4463	1.55187	-6.73147	1.6796e-11	2.20785e-10	0	0	0	59	355	432
DN13761_c0_g1	L	S	0	3	0	11.1147	5.55733	-5.90532	2.07153	-2.8507	0.00436234	0.0146277	0	0	0	13	14	5
DN13762_c0_g1	L	S	3	0	92.7326	0	46.3663	9.00471	1.87669	4.79818	1.6011e-06	1.06526e-05	109	129	15	0	0	0
DN13766_c0_g1	L	S	0	3	0	14.2331	7.11655	-6.27027	2.15878	-2.90454	0.0036779	0.0125629	0	0	0	7	5	37
DN13766_c0_g2	L	S	0	3	0	9.21566	4.60783	-5.63965	2.07952	-2.71199	0.00668803	0.0211997	0	0	0	10	4	15
DN13767_c0_g2	L	S	3	0	162.457	0	81.2286	9.81361	1.62313	6.0461	1.4839e-09	1.5129e-08	191	52	196	0	0	0
DN13769_c0_g1	L	S	2	0	117.074	0	58.537	9.3418	3.36318	2.77767	0.00547504	0.0178001	206	61	0	0	0	0
DN1377_c0_g1	L	S	3	3	577.404	1271.31	924.355	-1.13937	0.382046	-2.98227	0.00286115	0.0100422	489	767	457	1489	1173	1116
DN1377_c0_g2	L	S	3	3	8.95609	25.9382	17.4471	-1.55239	0.567896	-2.73358	0.00626497	0.0200301	7	12	8	17	32	32
DN1377_c0_g4	L	S	3	3	81.2865	36.8282	59.0574	1.12976	0.34956	3.23195	0.00122948	0.00473341	71	84	84	29	41	44													K12920	-	23.3	1.5e-05	GA4 desaturase
DN13774_c0_g2	L	S	3	0	38.7917	0	19.3959	7.74425	1.61782	4.78686	1.69412e-06	1.12185e-05	41	46	22	0	0	0
DN1378_c0_g1	L	S	3	3	295.639	779.386	537.512	-1.39553	0.204402	-6.82741	8.64615e-12	1.18119e-10	191	374	355	821	670	881	984	Pfam	PF01411	tRNA synthetases class II (A)	41	620	1.4e-216	T	15-01-2026	IPR018164	Alanyl-tRNA synthetase, class IIc, N-terminal	GO:0000166|GO:0004813|GO:0005524|GO:0006419	K01872	204.97	1263	0	alanyl-tRNA synthetase [EC:6.1.1.7]
DN13782_c0_g1	L	S	3	0	43.4956	0	21.7478	7.90848	1.619	4.88481	1.03531e-06	7.0771e-06	51	29	38	0	0	0
DN13786_c0_g2	L	S	3	0	41.2951	0	20.6475	7.843	1.58724	4.94128	7.76112e-07	5.39031e-06	16	81	40	0	0	0
DN13788_c0_g1	L	S	3	3	55.6805	180.576	118.128	-1.68369	0.451774	-3.72684	0.000193894	0.000891898	25	100	57	195	171	177
DN1379_c0_g2	L	S	3	3	1057.84	3250.11	2153.97	-1.62093	0.289614	-5.59685	2.18282e-08	1.90372e-07	977	1237	861	2876	3405	3693													K11254	51.2	163.1	3.2e-48	histone H4
DN13795_c0_g1	L	S	3	3	6.33425	55.0656	30.6999	-3.13041	0.943137	-3.31914	0.000902944	0.00358809	5	6	8	15	110	45
DN13796_c1_g1	L	S	3	0	33.6039	0	16.8019	7.54604	1.44988	5.20462	1.94399e-07	1.47408e-06	17	42	49	0	0	0
DN13799_c0_g2	L	S	0	2	0	55.2822	27.6411	-8.22321	3.42973	-2.39763	0.0165017	0.0457758	0	0	0	70	83	0
DN138_c0_g2	L	S	3	3	220.371	84.9711	152.671	1.37906	0.234875	5.87146	4.31973e-09	4.12638e-08	123	282	295	69	84	112
DN13808_c0_g1	L	S	3	2	257.172	13.4084	135.29	4.26837	1.20971	3.52842	0.000418048	0.0017918	169	358	272	25	0	14
DN13809_c0_g1	L	S	3	3	18.6811	69.1961	43.9386	-1.88467	0.426241	-4.4216	9.79713e-06	5.7199e-05	12	16	30	63	60	92
DN1381_c0_g1	L	S	3	3	414.048	105.028	259.538	1.97635	0.26667	7.41122	1.25138e-13	2.17736e-12	261	556	477	66	127	137													K22786	-	14.4	0.0096	HCMV membrane glycoprotein US11
DN13812_c0_g1	L	S	3	3	26.3988	83.6082	55.0035	-1.68192	0.590177	-2.84985	0.00437393	0.0146596	25	19	32	40	110	116
DN13821_c0_g1	L	S	0	3	0	96.4636	48.2318	-9.02654	2.03302	-4.43998	8.99687e-06	5.27125e-05	0	0	0	32	233	19
DN13822_c0_g3	L	S	2	0	64.4906	0	32.2453	8.48281	3.27802	2.58779	0.00965941	0.0290937	0	118	114	0	0	0
DN13824_c0_g3	L	S	0	3	0	11.3551	5.67755	-5.93602	1.95891	-3.03027	0.00244332	0.00871797	0	0	0	14	12	7
DN1383_c0_g1	L	S	3	3	328.136	98.0744	213.105	1.73477	0.378559	4.58255	4.59333e-06	2.83759e-05	298	361	298	70	80	165
DN13830_c0_g1	L	S	3	0	97.4032	0	48.7016	9.07454	1.31462	6.90278	5.09945e-12	7.16466e-11	81	127	82	0	0	0
DN13831_c0_g1	L	S	3	0	72.5306	0	36.2653	8.65052	1.43163	6.04242	1.51821e-09	1.54676e-08	56	49	113	0	0	0
DN13833_c0_g1	L	S	3	3	55.813	2.973	29.393	4.16246	0.77116	5.39767	6.75129e-08	5.45565e-07	49	61	54	2	1	7	103	Pfam	PF08264	Anticodon-binding domain of tRNA ligase	8	50	1.5e-06	T	15-01-2026	IPR013155	Methionyl/Valyl/Leucyl/Isoleucyl-tRNA synthetase, anticodon-binding	GO:0004812|GO:0006418
DN13833_c0_g4	L	S	3	0	13.2614	0	6.63069	6.20697	1.86026	3.33661	0.000848062	0.00338816	5	22	17	0	0	0
DN13843_c0_g1	L	S	3	0	34.0376	0	17.0188	7.558	1.59018	4.75293	2.00488e-06	1.31343e-05	28	21	52	0	0	0
DN13844_c0_g1	L	S	3	1	55.3706	1.06205	28.2163	5.63118	2.10486	2.67532	0.00746581	0.0232569	104	9	8	0	0	4
DN1385_c2_g1	L	S	3	2	84.3683	2.73479	43.5516	4.97936	1.01665	4.89781	9.6911e-07	6.652e-06	90	81	65	5	0	3
DN13852_c0_g1	L	S	0	3	0	173.004	86.5018	-9.87055	1.26933	-7.77618	7.47485e-15	1.51052e-13	0	0	0	109	200	237
DN13853_c0_g1	L	S	0	3	0	143.993	71.9964	-9.60325	1.24227	-7.73039	1.07215e-14	2.13446e-13	0	0	0	140	144	154
DN13854_c0_g1	L	S	0	3	0	20.2909	10.1454	-6.78081	1.69007	-4.01214	6.01698e-05	0.000305623	0	0	0	10	21	35
DN13858_c0_g1	L	S	0	3	0	23.9237	11.9619	-7.0157	1.6404	-4.27681	1.89587e-05	0.000105152	0	0	0	25	13	37
DN13858_c0_g2	L	S	0	3	0	12.7258	6.36288	-6.10365	2.07545	-2.94088	0.00327281	0.0113455	0	0	0	17	4	18
DN1386_c0_g1	L	S	3	3	167.336	539.97	353.653	-1.6843	0.23915	-7.04284	1.88356e-12	2.82835e-11	100	226	201	556	429	674
DN13863_c0_g1	L	S	3	0	10.1628	0	5.0814	5.80893	1.93242	3.00603	0.00264679	0.00935743	10	8	11	0	0	0
DN13865_c0_g1	L	S	0	3	0	35.0055	17.5027	-7.56648	1.74044	-4.34744	1.37733e-05	7.85094e-05	0	0	0	26	14	76
DN1387_c0_g1	L	S	3	3	55.3628	449.341	252.352	-3.03679	0.204784	-14.8292	9.48025e-50	1.89403e-47	43	70	54	413	427	544
DN1387_c0_g2	L	S	3	3	58.5354	3.60493	31.0702	4.02032	1.39724	2.87734	0.00401043	0.0135623	103	10	20	5	1	5
DN13870_c0_g1	L	S	3	0	24.435	0	12.2175	7.08665	1.55619	4.55385	5.26727e-06	3.22283e-05	12	39	28	0	0	0
DN13872_c2_g1	L	S	3	0	77.271	0	38.6355	8.74539	1.54195	5.67166	1.41419e-08	1.26188e-07	29	67	159	0	0	0
DN13874_c0_g1	L	S	0	2	0	59.4487	29.7243	-8.32807	3.41134	-2.44129	0.0146349	0.0413381	0	0	0	72	93	0
DN13876_c0_g1	L	S	3	2	78.1046	1.83735	39.971	5.38093	1.08204	4.97297	6.59353e-07	4.62845e-06	24	83	155	2	0	4
DN13879_c0_g1	L	S	3	3	123.429	559.677	341.553	-2.17799	0.253065	-8.60644	7.53659e-18	2.10621e-16	82	179	122	557	558	582	245	Pfam	PF03595	Voltage-dependent anion channel	17	208	3.6e-30	T	15-01-2026	IPR004695	Transporter protein SLAC1/Mae1/ Ssu1/TehA	GO:0016021|GO:0055085
DN13879_c0_g5	L	S	2	3	4.08282	35.541	19.8119	-3.16631	1.24432	-2.5446	0.0109403	0.0323388	5	6	0	32	51	22
DN1388_c0_g1	L	S	3	3	903.584	25.8832	464.734	5.12222	0.38692	13.2385	5.2619e-40	6.83078e-38	730	1058	915	28	13	40
DN13880_c0_g1	L	S	3	3	84.2362	6.58114	45.4086	3.66716	1.29137	2.83974	0.00451504	0.015059	141	28	28	1	12	8
DN13881_c0_g1	L	S	2	3	1.25542	40.585	20.9202	-5.16398	1.60801	-3.21142	0.00132082	0.00504781	2	0	1	12	95	14
DN13888_c0_g1	L	S	0	3	0	38.508	19.254	-7.70103	1.47107	-5.23498	1.65006e-07	1.26345e-06	0	0	0	29	53	35
DN13890_c0_g1	L	S	3	0	22.3413	0	11.1706	6.95718	1.82003	3.82257	0.00013207	0.000630152	8	19	47	0	0	0
DN13892_c0_g1	L	S	0	3	0	181.447	90.7235	-9.93822	1.30691	-7.60439	2.86253e-14	5.3651e-13	0	0	0	193	114	256
DN13898_c0_g1	L	S	0	3	0	20.6276	10.3138	-6.79808	1.91251	-3.55453	0.000378653	0.00163725	0	0	0	34	11	14
DN1390_c0_g1	L	S	3	3	616.435	2785.3	1700.87	-2.17482	0.434002	-5.01107	5.4127e-07	3.86014e-06	319	897	763	2238	4144	1930
DN13900_c0_g2	L	S	0	3	0	323.228	161.614	-10.7718	1.2354	-8.71928	2.79972e-18	8.29318e-17	0	0	0	220	383	407
DN13903_c0_g1	L	S	0	3	0	15.8907	7.94533	-6.42531	2.06556	-3.11068	0.00186655	0.00687868	0	0	0	19	4	27
DN13907_c0_g1	L	S	3	3	83.205	209.586	146.396	-1.32496	0.275097	-4.81634	1.46212e-06	9.77637e-06	50	119	93	161	250	235
DN13912_c0_g1	L	S	0	3	0	110.724	55.3618	-9.22626	1.69763	-5.43478	5.48633e-08	4.50977e-07	0	0	0	22	180	155
DN13916_c1_g1	L	S	0	3	0	20.9895	10.4948	-6.82302	1.74378	-3.91277	9.12445e-05	0.000447797	0	0	0	29	17	15
DN1392_c1_g2	L	S	3	3	106.564	31.2947	68.9291	1.75373	0.466713	3.75762	0.000171539	0.00079648	74	141	113	14	34	54
DN1392_c1_g3	L	S	3	3	173.763	47.8124	110.788	1.85443	0.458763	4.04224	5.29437e-05	0.000272053	176	171	146	32	59	58
DN1393_c0_g1	L	S	3	3	2218.09	5827.94	4023.02	-1.39483	0.202702	-6.88117	5.93629e-12	8.25397e-11	1862	2303	2412	4343	5869	8113	476	Pfam	PF00004	ATPase family associated with various cellular activities (AAA)	244	393	8.2e-37	T	15-01-2026	IPR003959	ATPase, AAA-type, core	GO:0005524|GO:0016887	K03065	449.5	875	2.1e-263	26S proteasome regulatory subunit T5
DN13933_c0_g1	L	S	0	3	0	18.7971	9.39855	-6.66843	1.56416	-4.26327	2.01454e-05	0.0001111	0	0	0	16	16	27
DN13934_c1_g1	L	S	0	2	0	86.6788	43.3394	-8.87217	3.32069	-2.67178	0.00754497	0.0234563	0	0	0	116	123	0
DN13935_c0_g1	L	S	2	0	129.452	0	64.7261	9.48705	3.24492	2.92366	0.00345944	0.0119055	167	0	171	0	0	0
DN13946_c0_g1	L	S	0	3	0	65.1836	32.5918	-8.45973	1.5767	-5.36546	8.07446e-08	6.43654e-07	0	0	0	71	86	32
DN13947_c0_g1	L	S	0	3	0	21.2985	10.6492	-6.84685	1.62815	-4.20531	2.60729e-05	0.00014092	0	0	0	15	30	20
DN13957_c0_g1	L	S	2	0	63.1624	0	31.5812	8.45152	3.39928	2.48627	0.012909	0.0371219	80	0	86	0	0	0
DN13959_c0_g1	L	S	0	3	0	114.146	57.073	-9.26832	1.26595	-7.32126	2.45659e-13	4.10451e-12	0	0	0	119	98	131
DN1396_c0_g1	L	S	3	3	5649.23	2127.86	3888.55	1.40862	0.151122	9.32105	1.15196e-20	4.25864e-19	4397	6607	6017	2055	1951	2522
DN13961_c0_g1	L	S	3	3	49.5002	103.522	76.5112	-1.05064	0.310371	-3.38512	0.000711478	0.00289128	27	76	55	86	95	143
DN13961_c1_g1	L	S	3	2	11.4974	1.11442	6.30591	3.47264	1.464	2.37203	0.0176909	0.0486387	3	14	22	2	1	0
DN13962_c0_g1	L	S	2	0	57.2924	0	28.6462	8.3121	3.34738	2.48317	0.0130221	0.0373936	0	59	146	0	0	0
DN13963_c0_g1	L	S	0	3	0	33.9416	16.9708	-7.51992	2.30497	-3.26248	0.00110441	0.0042995	0	0	0	3	81	20
DN13966_c0_g1	L	S	3	0	59.7821	0	29.8911	8.37625	1.44847	5.78284	7.34511e-09	6.82426e-08	26	65	104	0	0	0
DN13967_c1_g1	L	S	2	0	103.813	0	51.9064	9.16855	3.28789	2.78858	0.00529396	0.0172805	134	0	137	0	0	0
DN13969_c0_g1	L	S	0	3	0	11.6647	5.83234	-5.97905	1.87859	-3.18273	0.00145893	0.00552466	0	0	0	7	17	12
DN13970_c1_g1	L	S	2	0	194.739	0	97.3694	10.0761	3.25645	3.09421	0.0019734	0.00722332	334	0	114	0	0	0
DN13971_c0_g1	L	S	3	0	56.9067	0	28.4533	8.30283	1.52475	5.44536	5.1702e-08	4.26609e-07	34	109	37	0	0	0
DN13973_c0_g1	L	S	2	0	861.13	0	430.565	26.0681	3.90687	6.67238	2.51687e-11	3.24486e-10	1669	176	0	0	0	0
DN1398_c0_g1	L	S	3	3	393.901	2533.55	1463.72	-2.68819	0.165455	-16.2472	2.33667e-59	7.39594e-57	293	430	473	2491	2176	3126	567	Pfam	PF09286	Pro-kumamolisin, activation domain	42	180	3.3e-28	T	15-01-2026	IPR015366	Peptidase S53, activation domain	GO:0008236	K01279	306.73	606.9	3e-182	tripeptidyl-peptidase I [EC:3.4.14.9]
DN13982_c0_g1	L	S	3	0	42.5189	0	21.2595	7.8774	1.60229	4.91633	8.81839e-07	6.07964e-06	43	55	23	0	0	0
DN13988_c1_g1	L	S	2	0	48.1035	0	24.0518	8.06005	3.35254	2.40416	0.0162095	0.0450583	0	86	87	0	0	0
DN13989_c0_g1	L	S	0	3	0	62.7612	31.3806	-8.40615	1.42516	-5.89841	3.67026e-09	3.54809e-08	0	0	0	72	37	84
DN1399_c0_g1	L	S	3	3	77.7325	180.088	128.91	-1.20683	0.320558	-3.76479	0.000166689	0.000777553	50	96	96	204	135	208
DN13990_c0_g1	L	S	0	3	0	216.407	108.203	-10.1933	1.61315	-6.3189	2.63435e-10	2.99232e-09	0	0	0	62	139	547
DN13992_c0_g1	L	S	3	3	154.03	51.8853	102.958	1.56635	0.384768	4.0709	4.6832e-05	0.000242778	146	138	160	50	52	56
DN13993_c1_g1	L	S	0	3	0	38.6274	19.3137	-7.70824	1.43581	-5.36856	7.93674e-08	6.33568e-07	0	0	0	32	28	63
DN13995_c0_g1	L	S	3	0	18.7565	0	9.37824	6.69877	1.56328	4.28507	1.8268e-05	0.000101842	14	24	19	0	0	0
DN13999_c0_g1	L	S	3	0	126.897	0	63.4483	9.46042	1.65906	5.7023	1.18205e-08	1.06589e-07	26	294	119	0	0	0
DN14_c0_g1	L	S	3	3	385.918	1720.52	1053.22	-2.16027	0.366718	-5.89084	3.84244e-09	3.70708e-08	396	372	323	1728	1667	1828
DN1400_c0_g2	L	S	3	3	1076.25	4976.57	3026.41	-2.21032	0.50916	-4.3411	1.41771e-05	8.05505e-05	1327	873	676	4786	4764	5671
DN1400_c0_g3	L	S	3	3	289.994	61.8101	175.902	2.22306	0.202432	10.9818	4.67663e-28	3.10709e-26	196	362	338	53	52	89
DN14000_c1_g1	L	S	3	0	94.5052	0	47.2526	9.03448	1.50506	6.00275	1.94005e-09	1.95044e-08	51	60	189	0	0	0
DN14002_c0_g1	L	S	0	3	0	47.432	23.716	-8.00149	1.65293	-4.84078	1.29329e-06	8.71159e-06	0	0	0	37	78	25
DN14003_c0_g1	L	S	2	0	85.6815	0	42.8407	8.89222	3.42234	2.59829	0.00936905	0.0283456	28	0	256	0	0	0
DN14010_c0_g1	L	S	3	0	182.171	0	91.0857	9.97971	1.29654	7.69719	1.39094e-14	2.7248e-13	134	148	271	0	0	0
DN14012_c0_g1	L	S	0	3	0	155.666	77.8329	-9.71832	1.51779	-6.40294	1.52415e-10	1.78376e-09	0	0	0	52	142	329
DN14016_c0_g1	L	S	3	0	131.577	0	65.7884	9.5123	1.6066	5.92078	3.20426e-09	3.12116e-08	42	89	308	0	0	0
DN14029_c0_g1	L	S	3	0	83.8338	0	41.9169	8.85926	1.90306	4.65527	3.23558e-06	2.05331e-05	92	13	126	0	0	0
DN14030_c0_g1	L	S	2	0	108.755	0	54.3777	9.23551	3.32025	2.78158	0.00540958	0.017615	172	91	0	0	0	0
DN14037_c0_g1	L	S	3	0	32.9445	0	16.4722	7.5086	1.76673	4.25	2.13768e-05	0.000117316	37	40	14	0	0	0
DN14038_c0_g1	L	S	0	3	0	11.8981	5.94904	-6.00863	2.17049	-2.76833	0.00563446	0.018244	0	0	0	13	3	22
DN1404_c0_g1	L	S	3	3	423.946	184.27	304.108	1.20481	0.221236	5.4458	5.15736e-08	4.25675e-07	234	519	595	147	189	238	1273	Pfam	PF07859	alpha/beta hydrolase fold	190	314	3.3e-31	T	15-01-2026	IPR013094	Alpha/beta hydrolase fold-3	GO:0016787	K22097	-	14.1	0.01	3-O-acetylpapaveroxine carboxylesterase [EC:3.1.1.105]
DN14040_c0_g1	L	S	3	0	77.6017	0	38.8009	8.74653	1.64698	5.31064	1.09241e-07	8.56242e-07	89	94	30	0	0	0
DN14042_c0_g1	L	S	0	3	0	240.55	120.275	-10.3457	1.25128	-8.26804	1.36175e-16	3.34734e-15	0	0	0	216	179	362
DN14043_c0_g1	L	S	3	2	76.6741	2.85853	39.7663	4.7797	1.32252	3.61407	0.000301429	0.00133092	13	85	167	3	5	0
DN14044_c0_g1	L	S	3	0	81.642	0	40.821	8.82383	1.60169	5.50908	3.60713e-08	3.04869e-07	39	182	45	0	0	0
DN14047_c0_g1	L	S	3	1	89.6147	3.98268	46.7987	4.46156	1.7658	2.52665	0.0115156	0.0337277	100	67	80	0	0	15
DN14049_c0_g1	L	S	0	3	0	10.5776	5.28878	-5.83635	1.91065	-3.05464	0.00225329	0.00811496	0	0	0	8	15	9
DN14054_c0_g1	L	S	3	3	2.84777	14.2986	8.57317	-2.41163	0.857192	-2.8134	0.00490199	0.0161829	3	3	2	9	17	19
DN14056_c0_g1	L	S	0	3	0	53.7879	26.894	-8.18218	1.77008	-4.6225	3.79146e-06	2.37398e-05	0	0	0	82	50	19
DN1406_c0_g1	L	S	3	3	799.044	2738.57	1768.81	-1.77845	0.364415	-4.8803	1.05923e-06	7.23005e-06	767	788	743	3043	2700	2423	717	Pfam	PF00722	Glycosyl hydrolases family 16	430	600	5.2e-20	T	15-01-2026	IPR000757	Glycoside hydrolase family 16	GO:0004553|GO:0005975
DN14061_c0_g1	L	S	3	3	162.639	43.4935	103.066	1.90302	0.480595	3.95972	7.50391e-05	0.000374929	157	198	113	43	47	41	521	Pfam	PF00083	Sugar (and other) transporter	14	464	6.1e-108	T	15-01-2026	IPR005828	Major facilitator, sugar transporter-like	GO:0016021|GO:0022857|GO:0055085	K08139	414.17	442.5	1.3e-132	MFS transporter, SP family, sugar:H+ symporter
DN14063_c0_g1	L	S	3	3	24.482	310.192	167.337	-3.65388	0.396339	-9.21909	2.99632e-20	1.06979e-18	15	40	22	203	382	384
DN14063_c1_g1	L	S	3	3	131.329	747.209	439.269	-2.51245	0.543436	-4.62327	3.7773e-06	2.36722e-05	125	193	62	475	908	961
DN14077_c0_g1	L	S	3	0	147.87	0	73.9349	9.68135	1.23065	7.86685	3.63688e-15	7.60926e-14	92	198	173	0	0	0
DN14081_c0_g1	L	S	0	3	0	85.3706	42.6853	-8.85087	1.32999	-6.65483	2.83622e-11	3.62342e-10	0	0	0	56	111	98
DN14083_c0_g1	L	S	0	3	0	18.7931	9.39655	-6.67076	2.28978	-2.91328	0.00357651	0.0122731	0	0	0	4	7	56
DN14085_c0_g1	L	S	3	3	43.294	18.7	30.997	1.20597	0.447651	2.694	0.00706001	0.0221965	28	67	40	14	18	27
DN14085_c0_g3	L	S	0	3	0	159.33	79.6651	-9.75163	1.48328	-6.57435	4.88677e-11	6.06166e-10	0	0	0	52	199	270
DN14088_c0_g2	L	S	3	0	53.8667	0	26.9334	8.22518	1.69505	4.85247	1.21933e-06	8.24496e-06	17	42	121	0	0	0
DN1409_c0_g2	L	S	3	3	1204.97	6339.25	3772.11	-2.39598	0.504027	-4.75368	1.99744e-06	1.30899e-05	1219	1608	603	3825	6926	9445
DN14090_c0_g1	L	S	3	0	13.9642	0	6.98209	6.26681	1.85434	3.37954	0.000726062	0.00294332	15	14	10	0	0	0
DN14092_c0_g1	L	S	2	0	162.987	0	81.4937	9.8195	3.1932	3.07513	0.00210411	0.00763332	192	253	0	0	0	0
DN14095_c0_g1	L	S	3	0	119.903	0	59.9515	9.37449	1.76782	5.30285	1.1401e-07	8.91635e-07	181	48	66	0	0	0
DN14096_c0_g1	L	S	3	3	100.135	4.83542	52.4855	4.33218	0.657251	6.59136	4.35826e-11	5.44203e-10	44	138	145	3	3	10
DN1410_c0_g1	L	S	3	3	164.285	32.7266	98.5059	2.33172	0.462318	5.04356	4.56958e-07	3.29052e-06	118	184	200	22	51	26													K23068	-	1	140	HTLV-1 accessory protein p30II
DN14105_c0_g1	L	S	0	3	0	64.0663	32.0332	-8.43508	1.56867	-5.37723	7.56395e-08	6.05331e-07	0	0	0	58	96	34
DN14109_c0_g2	L	S	3	3	57.9174	22.1594	40.0384	1.36772	0.52745	2.59308	0.00951204	0.0286981	58	65	42	16	22	32
DN14112_c0_g1	L	S	3	3	5.61288	53.8698	29.7414	-3.29402	1.28726	-2.55895	0.010499	0.0312211	7	7	1	91	47	10
DN14113_c0_g1	L	S	0	2	0	63.6668	31.8334	-8.4269	3.415	-2.46762	0.0136016	0.0388047	0	0	0	110	62	0
DN14116_c0_g1	L	S	3	0	41.0973	0	20.5487	7.8346	1.35113	5.79854	6.6896e-09	6.24407e-08	25	51	53	0	0	0
DN14118_c0_g2	L	S	0	3	0	10.0077	5.00387	-5.76255	2.30226	-2.503	0.0123145	0.0357368	0	0	0	2	10	22
DN1412_c0_g1	L	S	3	3	354.59	1066.52	710.554	-1.58467	0.283687	-5.58598	2.32389e-08	2.01738e-07	183	444	510	1141	963	1121	572	Pfam	PF00067	Cytochrome P450	72	534	2.2e-62	T	15-01-2026	IPR001128	Cytochrome P450	GO:0004497|GO:0005506|GO:0016705|GO:0020037	K15093	-	55.7	1.8e-15	(+)-menthofuran synthase [EC:1.14.14.143]
DN14120_c0_g1	L	S	2	0	188.266	0	94.133	10.0273	3.28529	3.05219	0.00227181	0.00817852	334	0	91	0	0	0
DN14123_c0_g1	L	S	3	0	12.0031	0	6.00154	6.05669	1.9176	3.15848	0.00158596	0.00595132	8	8	21	0	0	0
DN14128_c0_g1	L	S	3	3	44.36	113.449	78.9044	-1.33584	0.398149	-3.35512	0.000793295	0.00318607	19	52	74	97	107	149
DN14130_c0_g1	L	S	3	3	133.901	13.3587	73.6299	3.32793	0.361081	9.21658	3.06722e-20	1.09233e-18	102	154	149	10	17	14
DN14130_c0_g4	L	S	3	0	19.5736	0	9.78681	6.76134	1.57912	4.2817	1.85467e-05	0.000103131	14	28	18	0	0	0
DN14130_c0_g5	L	S	3	3	44.9632	2.54065	23.7519	4.12131	0.749494	5.49879	3.82397e-08	3.22423e-07	38	41	54	1	4	3
DN14131_c0_g1	L	S	3	3	185.216	26.856	106.036	2.79853	0.662827	4.22211	2.42029e-05	0.000131723	150	184	219	39	26	11
DN14133_c0_g1	L	S	3	3	76.172	17.9444	47.0582	2.08228	0.638224	3.26262	0.00110386	0.00429797	29	146	78	13	13	32
DN14144_c0_g2	L	S	0	3	0	31.1898	15.5949	-7.39671	1.57079	-4.70892	2.49037e-06	1.60903e-05	0	0	0	38	18	39
DN1415_c0_g1	L	S	3	3	332.074	679.707	505.891	-1.03312	0.116641	-8.85723	8.20259e-19	2.59044e-17	232	394	394	616	684	787
DN14152_c0_g1	L	S	3	0	47.8816	0	23.9408	8.05697	1.46068	5.51589	3.47019e-08	2.94266e-07	20	61	76	0	0	0
DN14154_c0_g1	L	S	3	0	117.986	0	58.9928	9.35526	1.54097	6.07101	1.27108e-09	1.31159e-08	43	90	257	0	0	0
DN14156_c0_g3	L	S	3	3	53.8281	13.6863	33.7572	1.95063	0.515155	3.78649	0.000152789	0.000719624	34	65	69	7	12	26	310	Pfam	PF03060	Nitronate monooxygenase	1	302	4.7e-29	T	15-01-2026	IPR004136	Nitronate monooxygenase	GO:0018580	K00459	110.73	222.1	8.3e-66	nitronate monooxygenase [EC:1.13.12.16]
DN14158_c0_g1	L	S	3	3	553.26	203.809	378.535	1.4354	0.175178	8.19393	2.52825e-16	6.02544e-15	421	689	565	164	199	274
DN1416_c0_g1	L	S	3	0	1153.34	0	576.669	12.642	1.22821	10.2931	7.57367e-25	4.01789e-23	986	1039	1378	0	0	0
DN14161_c0_g1	L	S	2	0	72.9503	0	36.4751	8.66057	3.25603	2.65986	0.00781733	0.0242287	0	157	106	0	0	0
DN14162_c0_g1	L	S	3	0	73.3563	0	36.6782	8.67054	1.6851	5.14541	2.66939e-07	1.98147e-06	17	73	160	0	0	0
DN14166_c0_g1	L	S	3	3	57.1959	117.615	87.4052	-1.04994	0.347384	-3.02243	0.00250754	0.00892787	44	79	50	81	118	174
DN14170_c0_g1	L	S	3	0	32.7329	0	16.3664	7.5084	1.54516	4.8593	1.17803e-06	7.99063e-06	14	38	55	0	0	0
DN14173_c0_g1	L	S	3	3	18.5492	3928.08	1973.32	-7.80205	0.218278	-35.7437	8.28613e-280	2.3342e-275	17	21	16	3371	3772	5055
DN14175_c0_g1	L	S	3	1	70.4999	3.05204	36.776	4.53417	1.75266	2.58703	0.0096808	0.0291479	77	72	47	0	9	0
DN14175_c1_g1	L	S	0	3	0	80.6883	40.3441	-8.76878	1.58314	-5.53887	3.04431e-08	2.6011e-07	0	0	0	45	145	53
DN14178_c0_g1	L	S	3	0	394.264	0	197.132	11.0948	1.68815	6.57217	4.9588e-11	6.1456e-10	41	498	844	0	0	0
DN14179_c0_g1	L	S	3	3	10.267	61.8194	36.0432	-2.60869	0.444949	-5.86289	4.5488e-09	4.3349e-08	8	15	8	52	61	79
DN14182_c0_g1	L	S	3	0	47.1138	0	23.5569	8.03133	2.10291	3.81916	0.000133909	0.000637954	8	18	136	0	0	0
DN14185_c0_g1	L	S	0	3	0	109.262	54.6308	-9.20757	1.25432	-7.34071	2.12471e-13	3.59262e-12	0	0	0	80	118	144
DN14191_c2_g1	L	S	0	3	0	21.0324	10.5162	-6.82969	1.88949	-3.61457	0.000300849	0.00132856	0	0	0	8	38	19
DN14195_c0_g1	L	S	0	3	0	59.2327	29.6163	-8.32313	1.68837	-4.92968	8.23661e-07	5.70928e-06	0	0	0	24	112	45
DN14195_c1_g1	L	S	0	3	0	35.7431	17.8716	-7.59731	1.49445	-5.08369	3.70181e-07	2.69876e-06	0	0	0	23	29	64
DN14196_c0_g1	L	S	0	2	0	84.937	42.4685	-8.84322	3.29619	-2.68286	0.00729961	0.0228199	0	0	0	0	180	90
DN1420_c0_g2	L	S	3	3	606.898	2233.04	1419.97	-1.8811	0.246577	-7.62885	2.36849e-14	4.50205e-13	490	764	563	2328	2072	2365	682	Pfam	PF00128	Alpha amylase, catalytic domain	207	278	3.2e-10	T	15-01-2026	IPR006047	Glycosyl hydrolase, family 13, catalytic domain	GO:0005975	K00700	301.2	764.4	7.6e-230	1,4-alpha-glucan branching enzyme [EC:2.4.1.18]
DN14204_c0_g1	L	S	3	0	99.2161	0	49.6081	9.10701	1.3323	6.83558	8.16761e-12	1.11799e-10	47	157	118	0	0	0
DN14211_c0_g1	L	S	0	3	0	217.038	108.519	-10.1967	1.37697	-7.40519	1.30962e-13	2.27168e-12	0	0	0	115	341	214
DN14214_c0_g1	L	S	3	3	67.7877	4.16486	35.9763	4.0615	0.944878	4.29844	1.72004e-05	9.65596e-05	15	128	90	5	5	2
DN14217_c0_g1	L	S	3	0	100.809	0	50.4045	9.1236	1.48659	6.13728	8.39467e-10	8.92105e-09	112	108	59	0	0	0
DN14218_c0_g1	L	S	3	3	83.4739	14.7861	49.13	2.50713	0.732176	3.42422	0.000616577	0.00254118	60	92	103	23	4	17
DN14220_c1_g1	L	S	0	3	0	17.987	8.9935	-6.60057	1.71416	-3.85061	0.000117824	0.000566303	0	0	0	20	20	13
DN14222_c0_g1	L	S	0	2	0	63.4675	31.7337	-8.42289	3.35552	-2.51016	0.0120677	0.0350779	0	0	0	0	130	73
DN14227_c1_g1	L	S	3	0	175.653	0	87.8267	9.92621	1.76524	5.62316	1.875e-08	1.64801e-07	258	137	44	0	0	0
DN14230_c0_g1	L	S	0	3	0	66.8434	33.4217	-8.49616	1.75137	-4.85116	1.22744e-06	8.2879e-06	0	0	0	87	82	20
DN14231_c1_g1	L	S	0	2	0	64.3534	32.1767	-8.44292	3.34006	-2.52777	0.0114789	0.0336463	0	0	0	0	124	84
DN14232_c1_g1	L	S	0	3	0	52.9492	26.4746	-8.1598	2.09757	-3.89012	0.000100196	0.000488158	0	0	0	110	21	12
DN14235_c0_g1	L	S	2	0	53.3466	0	26.6733	8.2079	3.43555	2.38911	0.0168892	0.0466945	61	0	84	0	0	0
DN14238_c0_g1	L	S	0	3	0	22.5649	11.2824	-6.9339	2.18518	-3.17315	0.00150796	0.00568438	0	0	0	10	5	64
DN14239_c0_g1	L	S	3	3	40.0794	5.05847	22.5689	2.99499	0.857288	3.49356	0.00047662	0.00201477	47	38	24	7	3	5
DN14242_c0_g1	L	S	3	0	91.4056	0	45.7028	8.98866	1.35109	6.65292	2.8734e-11	3.66592e-10	43	150	104	0	0	0
DN14243_c0_g2	L	S	3	3	23.5572	5.95368	14.7554	2.01688	0.696444	2.89598	0.00377981	0.0128653	9	36	33	6	6	6
DN14245_c0_g1	L	S	3	3	9.18202	28.1419	18.662	-1.65135	0.52171	-3.16526	0.00154946	0.00582912	8	9	10	22	32	33	188	Pfam	PF00067	Cytochrome P450	7	185	2.6e-09	T	15-01-2026	IPR001128	Cytochrome P450	GO:0004497|GO:0005506|GO:0016705|GO:0020037
DN14245_c0_g3	L	S	0	3	0	8.27352	4.13676	-5.4846	1.94147	-2.82498	0.00472836	0.015674	0	0	0	7	7	12
DN14247_c0_g1	L	S	2	0	73.8444	0	36.9222	8.677	3.36269	2.58038	0.00986927	0.0296078	95	0	98	0	0	0
DN14256_c0_g1	L	S	3	3	101.203	3.23852	52.2208	4.91143	0.836436	5.87185	4.30954e-09	4.11804e-08	39	161	135	2	1	8	265	Pfam	PF00172	Fungal Zn(2)-Cys(6) binuclear cluster domain	54	84	1.3e-07	T	15-01-2026	IPR001138	Zn(2)-C6 fungal-type DNA-binding domain	GO:0000981|GO:0006355|GO:0008270
DN14257_c0_g1	L	S	0	2	0	85.0847	42.5423	-8.84531	3.37834	-2.61824	0.00883848	0.0269168	0	0	0	167	60	0
DN1426_c0_g2	L	S	3	3	413.457	11.9241	212.691	5.10074	0.743688	6.85871	6.94875e-12	9.60011e-11	179	440	730	2	18	19
DN1427_c0_g1	L	S	0	3	0	636.646	318.323	-11.7485	1.23202	-9.53603	1.48412e-21	5.90504e-20	0	0	0	674	634	604
DN14271_c0_g1	L	S	0	3	0	111.245	55.6227	-9.23219	1.66559	-5.5429	2.97508e-08	2.54349e-07	0	0	0	157	28	154
DN14273_c0_g1	L	S	3	3	24.9464	126.713	75.8299	-2.36702	0.836481	-2.82974	0.00465858	0.0154828	34	8	22	155	108	113
DN14279_c0_g1	L	S	3	3	288.711	48.0847	168.398	2.57988	0.809748	3.18603	0.00144241	0.00546871	135	528	277	18	21	128
DN14281_c0_g1	L	S	3	0	215.295	0	107.648	10.2213	1.28786	7.9367	2.07638e-15	4.4616e-14	147	181	334	0	0	0
DN14282_c0_g1	L	S	3	0	309.857	0	154.929	10.7456	1.70447	6.30433	2.89449e-10	3.2589e-09	472	197	92	0	0	0
DN14286_c1_g1	L	S	0	3	0	265.98	132.99	-10.4895	1.35435	-7.74509	9.55155e-15	1.91507e-13	0	0	0	220	388	185
DN1429_c0_g1	L	S	3	3	168.434	76.7052	122.57	1.13582	0.199733	5.68668	1.29534e-08	1.16246e-07	116	217	186	64	81	92													K01952	613.87	1824.8	0	phosphoribosylformylglycinamidine synthase [EC:6.3.5.3]
DN14291_c0_g1	L	S	0	3	0	46.2775	23.1387	-7.9673	1.77254	-4.49485	6.962e-06	4.17187e-05	0	0	0	15	88	40
DN14296_c0_g1	L	S	3	0	62.3362	0	31.1681	8.43481	1.78826	4.71677	2.39622e-06	1.55034e-05	25	156	26	0	0	0
DN14301_c0_g1	L	S	0	3	0	81.6237	40.8118	-8.78423	1.36419	-6.43914	1.20152e-10	1.42893e-09	0	0	0	77	101	66
DN14305_c0_g1	L	S	3	3	8.73696	64.3115	36.5242	-2.88353	1.03192	-2.79434	0.00520062	0.0170212	6	14	7	15	30	182
DN14308_c1_g2	L	S	0	3	0	270.291	135.146	-10.5141	1.48259	-7.0917	1.32472e-12	2.02812e-11	0	0	0	100	202	614
DN14308_c1_g3	L	S	0	3	0	55.981	27.9905	-8.24344	1.92759	-4.27655	1.8981e-05	0.000105255	0	0	0	26	14	155
DN14312_c0_g1	L	S	3	0	40.4179	0	20.2089	7.80946	1.36471	5.72244	1.05006e-08	9.55745e-08	26	57	43	0	0	0
DN14313_c0_g1	L	S	0	3	0	34.2856	17.1428	-7.53714	1.97885	-3.80885	0.000139614	0.000662446	0	0	0	9	18	93
DN14314_c0_g1	L	S	0	3	0	35.4979	17.7489	-7.58614	1.64897	-4.60053	4.21427e-06	2.61835e-05	0	0	0	31	16	68
DN14322_c0_g1	L	S	0	3	0	20.0027	10.0013	-6.75378	1.92014	-3.51734	0.000435888	0.00185989	0	0	0	26	23	8
DN14331_c0_g1	L	S	0	2	0	64.6401	32.3201	-8.44949	3.32493	-2.54125	0.0110456	0.0325988	0	0	0	0	81	140
DN14332_c0_g1	L	S	3	3	6335.91	1709.02	4022.46	1.89086	0.234255	8.07179	6.92733e-16	1.57373e-14	4609	8634	6112	1759	1719	1673	313	Pfam	PF04116	Fatty acid hydroxylase superfamily	164	299	1e-23	T	15-01-2026	IPR006694	Fatty acid hydroxylase	GO:0005506|GO:0008610|GO:0016491	K04713	155.17	411.1	2.2e-123	sphinganine C4-monooxygenase [EC:1.14.18.5]
DN14339_c0_g1	L	S	2	3	6.36428	277.056	141.71	-5.38345	0.942875	-5.70962	1.13231e-08	1.0253e-07	0	16	7	311	153	394
DN1434_c0_g2	L	S	3	3	221.739	1161.15	691.443	-2.39282	0.632568	-3.78271	0.000155131	0.000730042	288	102	190	905	1421	1237
DN14340_c0_g1	L	S	0	3	0	30.6157	15.3078	-7.36869	1.47857	-4.98366	6.23914e-07	4.39722e-06	0	0	0	35	26	31
DN14341_c0_g1	L	S	0	3	0	62.3332	31.1666	-8.39844	1.48401	-5.6593	1.51989e-08	1.35064e-07	0	0	0	27	77	97
DN14344_c0_g1	L	S	3	3	159.485	39.5614	99.523	2.01505	0.707206	2.84931	0.00438139	0.0146811	40	146	355	37	36	49
DN1435_c0_g1	L	S	3	3	227.875	28.8527	128.364	2.96972	0.599866	4.95064	7.3971e-07	5.15018e-06	230	261	157	12	33	49
DN14351_c0_g3	L	S	0	3	0	10.3137	5.15683	-5.80032	2.19251	-2.64551	0.00815676	0.0250902	0	0	0	5	20	6
DN14359_c0_g1	L	S	3	0	73.9655	0	36.9827	8.68207	1.74371	4.97908	6.38888e-07	4.49487e-06	18	55	178	0	0	0
DN1436_c0_g3	L	S	3	3	179.031	59.3736	119.202	1.58445	0.299017	5.29887	1.16521e-07	9.10004e-07	148	164	220	49	58	78
DN14365_c0_g2	L	S	3	0	105.962	0	52.9808	9.19846	1.39149	6.61051	3.82996e-11	4.82298e-10	73	75	177	0	0	0
DN1437_c0_g2	L	S	3	3	247.14	651.148	449.144	-1.4068	0.216505	-6.49777	8.15183e-11	9.91097e-10	214	255	259	567	619	834	464	Pfam	PF00046	Homeodomain	123	179	3.8e-14	T	15-01-2026	IPR001356	Homeobox domain	GO:0003677
DN14370_c0_g1	L	S	0	2	0	67.5402	33.7701	-8.5122	3.37883	-2.51928	0.0117596	0.0343462	0	0	0	85	102	0
DN14378_c0_g1	L	S	3	3	38.9086	15.4638	27.1862	1.35243	0.464918	2.90897	0.00362618	0.0124179	21	45	58	16	14	17	890	Pfam	PF00004	ATPase family associated with various cellular activities (AAA)	522	674	8e-13	T	15-01-2026	IPR003959	ATPase, AAA-type, core	GO:0005524|GO:0016887	K02603	361.87	556.4	7.1e-167	origin recognition complex subunit 1
DN14378_c0_g3	L	S	3	3	14.1765	53.976	34.0763	-1.98438	0.556322	-3.56697	0.000361139	0.00157019	16	13	10	42	54	73
DN14379_c0_g3	L	S	0	3	0	101.668	50.8339	-9.1027	1.40756	-6.46702	9.99567e-11	1.20025e-09	0	0	0	57	154	103
DN1438_c0_g1	L	S	3	3	644.842	266.967	455.904	1.27038	0.429489	2.9579	0.00309747	0.010783	665	681	476	259	196	377	218	Pfam	PF00651	BTB/POZ domain	30	129	6.3e-09	T	15-01-2026	IPR000210	BTB/POZ domain	GO:0005515
DN14380_c0_g1	L	S	0	3	0	59.4136	29.7068	-8.32902	1.96731	-4.23371	2.29869e-05	0.000125371	0	0	0	32	11	163
DN14381_c0_g1	L	S	3	3	184.305	27.3226	105.814	2.75959	0.320548	8.60898	7.3711e-18	2.06406e-16	152	213	184	27	27	29
DN14381_c0_g5	L	S	2	0	54.1864	0	27.0932	8.23176	3.32123	2.47853	0.0131925	0.0378367	0	102	93	0	0	0
DN14385_c1_g1	L	S	3	0	70.9125	0	35.4562	8.62203	1.61086	5.35245	8.67726e-08	6.88947e-07	19	79	142	0	0	0
DN14388_c0_g1	L	S	0	3	0	59.0823	29.5411	-8.31871	2.24952	-3.69799	0.000217309	0.000988791	0	0	0	69	93	3
DN14395_c0_g1	L	S	3	3	97.4625	3.18998	50.3262	4.89019	1.08757	4.49642	6.91061e-06	4.14372e-05	21	84	228	1	2	8
DN14399_c0_g3	L	S	2	3	1.11214	21.6949	11.4035	-4.13535	1.1304	-3.65831	0.000253886	0.00113776	0	2	2	21	11	37
DN14399_c0_g4	L	S	0	3	0	11.9591	5.97955	-6.01376	2.02719	-2.96655	0.00301158	0.0105138	0	0	0	7	21	8
DN1440_c0_g1	L	S	3	3	402.868	956.594	679.731	-1.24991	0.107708	-11.6046	3.90348e-31	3.18728e-29	283	506	448	838	885	1249
DN14404_c0_g1	L	S	3	0	67.5377	0	33.7688	8.5443	1.41997	6.01724	1.77414e-09	1.79324e-08	68	70	54	0	0	0
DN14404_c0_g2	L	S	3	0	17.8873	0	8.94364	6.62357	1.94507	3.40532	0.000660863	0.00270196	23	10	14	0	0	0
DN14405_c0_g1	L	S	3	3	24.9814	6.36479	15.6731	1.99532	0.684599	2.91459	0.00356161	0.012228	17	27	33	9	3	7
DN14405_c1_g1	L	S	0	3	0	50.2181	25.109	-8.08515	1.54859	-5.22097	1.77986e-07	1.35656e-06	0	0	0	56	23	78
DN14406_c0_g1	L	S	3	3	54.26	135.178	94.7188	-1.31645	0.461418	-2.85305	0.00433011	0.0145369	33	54	83	70	144	223
DN14407_c0_g1	L	S	0	3	0	27.9052	13.9526	-7.23496	2.22133	-3.25704	0.00112579	0.00437341	0	0	0	50	22	4
DN14407_c0_g2	L	S	0	3	0	183.465	91.7324	-9.95318	1.43769	-6.92302	4.42101e-12	6.27405e-11	0	0	0	268	136	126
DN14407_c1_g1	L	S	0	3	0	26.4373	13.2186	-7.15621	1.65563	-4.32235	1.54376e-05	8.73425e-05	0	0	0	34	25	18
DN14409_c0_g1	L	S	3	3	71.4252	8.98226	40.2037	2.9913	0.891477	3.35545	0.000792373	0.00318388	80	68	49	4	18	5
DN14409_c0_g2	L	S	3	0	7.37053	0	3.68527	5.34907	2.00642	2.66598	0.00767646	0.0238235	6	8	8	0	0	0
DN14410_c0_g1	L	S	0	3	0	60.551	30.2755	-8.35666	1.67059	-5.00223	5.66706e-07	4.02626e-06	0	0	0	40	24	139
DN14418_c0_g1	L	S	3	1	171.287	7.96537	89.6262	4.41255	1.85328	2.38094	0.0172687	0.0476081	134	176	205	0	0	30
DN14420_c0_g1	L	S	0	3	0	37.1534	18.5767	-7.65054	1.92644	-3.97133	7.14738e-05	0.000358515	0	0	0	9	75	31
DN14424_c0_g1	L	S	3	0	22.2481	0	11.124	6.94133	1.55625	4.46029	8.18493e-06	4.8378e-05	20	23	22	0	0	0
DN14429_c0_g1	L	S	3	3	64.4113	17.7383	41.0748	1.85891	0.50559	3.67671	0.000236265	0.00106489	44	94	61	10	26	19
DN14430_c0_g1	L	S	3	0	39.9802	0	19.9901	7.78703	1.43177	5.43876	5.36539e-08	4.41939e-07	37	40	39	0	0	0
DN14431_c0_g1	L	S	0	3	0	70.2611	35.1305	-8.56794	1.49255	-5.74046	9.44193e-09	8.67229e-08	0	0	0	72	92	42
DN14435_c0_g1	L	S	0	3	0	366260	183130	-20.9174	1.26568	-16.5266	2.36088e-61	7.91737e-59	0	0	0	465844	338615	266824
DN14435_c0_g2	L	S	0	3	0	149762	74881	-19.6272	1.38597	-14.1613	1.59044e-45	2.63545e-43	0	0	0	243833	104556	74510
DN14435_c0_g3	L	S	0	3	0	384.94	192.47	-11.0227	1.33066	-8.28364	1.19464e-16	2.94943e-15	0	0	0	435	439	254
DN14435_c3_g1	L	S	0	3	0	263.025	131.512	-10.4729	1.32951	-7.87728	3.34586e-15	7.02855e-14	0	0	0	321	256	195
DN14436_c0_g1	L	S	3	0	27.2684	0	13.6342	7.24382	1.62242	4.46483	8.01311e-06	4.74022e-05	13	25	50	0	0	0
DN14441_c0_g1	L	S	3	0	67.1049	0	33.5524	8.53766	1.85146	4.61131	4.00146e-06	2.49438e-05	75	97	14	0	0	0
DN14443_c0_g1	L	S	3	0	187.223	0	93.6117	10.0211	1.59382	6.2875	3.22627e-10	3.62232e-09	42	432	171	0	0	0
DN14444_c0_g2	L	S	3	2	13.7755	1.88749	7.83151	2.85765	1.1789	2.424	0.0153505	0.0429843	6	18	21	0	4	2
DN14449_c2_g1	L	S	3	0	355.102	0	177.551	10.9441	1.54272	7.09407	1.30228e-12	1.99485e-11	74	799	354	0	0	0
DN14450_c0_g1	L	S	3	3	437.176	1134.77	785.974	-1.37248	0.26671	-5.14596	2.66157e-07	1.97619e-06	226	608	569	1198	948	1314													K01408	1033	1142.1	0	insulysin [EC:3.4.24.56]
DN14452_c0_g1	L	S	0	2	0	98.4785	49.2392	-9.05684	3.26851	-2.77094	0.0055895	0.0181172	0	0	0	0	79	270
DN14453_c0_g1	L	S	3	0	184.389	0	92.1943	9.99613	1.37255	7.2829	3.26723e-13	5.37291e-12	174	245	115	0	0	0
DN14466_c1_g1	L	S	0	2	0	55.2368	27.6184	-8.22192	3.47234	-2.36783	0.0178927	0.0491216	0	0	0	104	44	0
DN14468_c0_g2	L	S	3	1	53.6788	1.5506	27.6147	5.19095	1.58077	3.28381	0.00102413	0.0040175	61	34	52	4	0	0
DN14470_c0_g1	L	S	3	0	233.309	0	116.654	10.3397	1.23434	8.3767	5.44329e-17	1.38391e-15	129	299	314	0	0	0
DN14477_c1_g1	L	S	3	0	628.206	0	314.103	11.7665	1.42463	8.25937	1.46445e-16	3.58336e-15	317	346	1346	0	0	0
DN14485_c0_g1	L	S	0	2	0	124.005	62.0027	-9.38906	3.20775	-2.92699	0.00342261	0.0118098	0	0	0	174	0	213
DN14486_c1_g1	L	S	0	3	0	134.429	67.2144	-9.507	1.29887	-7.31941	2.49066e-13	4.1516e-12	0	0	0	105	101	224
DN14488_c0_g1	L	S	3	3	139.013	38.1572	88.5851	1.85885	0.599428	3.10104	0.00192842	0.00707798	68	237	145	15	39	72
DN14493_c0_g1	L	S	0	3	0	127.927	63.9634	-9.4334	1.30232	-7.24354	4.3712e-13	7.07276e-12	0	0	0	141	90	161
DN14494_c0_g1	L	S	3	0	27.5808	0	13.7904	7.25349	1.74039	4.16774	3.07631e-05	0.000164502	26	41	13	0	0	0
DN14495_c0_g1	L	S	2	0	57.2049	0	28.6024	8.30927	3.44595	2.41131	0.0158952	0.0443114	34	148	0	0	0	0
DN14496_c0_g1	L	S	0	2	0	343.8	171.9	-10.8603	3.03861	-3.5741	0.000351432	0.00153035	0	0	0	0	555	586
DN14499_c0_g1	L	S	3	0	129.256	0	64.6281	9.48423	1.40728	6.7394	1.59043e-11	2.10044e-10	107	202	77	0	0	0
DN145_c0_g1	L	S	3	3	504.096	1034.22	769.157	-1.03773	0.206755	-5.01915	5.19017e-07	3.71342e-06	380	637	512	1063	953	1126	617	Pfam	PF00006	ATP synthase alpha/beta family, nucleotide-binding domain	236	461	3.2e-109	T	15-01-2026	IPR000194	ATPase, F1/V1/A1 complex, alpha/beta subunit, nucleotide-binding domain	GO:0005524	K02145	883	1209.6	0	V-type H+-transporting ATPase subunit A [EC:7.1.2.2]
DN145_c0_g2	L	S	3	3	235.135	689.661	462.398	-1.54469	0.251949	-6.13097	8.7345e-10	9.25003e-09	117	330	311	667	630	819	456	Pfam	PF00004	ATPase family associated with various cellular activities (AAA)	235	367	6.5e-41	T	15-01-2026	IPR003959	ATPase, AAA-type, core	GO:0005524|GO:0016887	K03061	484.03	880.5	1.5e-265	26S proteasome regulatory subunit T1
DN1450_c0_g1	L	S	3	3	372.13	829.697	600.913	-1.15397	0.3633	-3.17635	0.0014914	0.00562795	164	477	573	782	603	1213	556	Pfam	PF00004	ATPase family associated with various cellular activities (AAA)	251	390	3.6e-14	T	15-01-2026	IPR003959	ATPase, AAA-type, core	GO:0005524|GO:0016887	K08900	163.93	583.5	2.6e-175	mitochondrial chaperone BCS1
DN14500_c1_g1	L	S	0	2	0	114.511	57.2557	-9.2743	3.19965	-2.89853	0.00374912	0.0127752	0	0	0	0	185	195
DN14508_c0_g1	L	S	2	0	63.9445	0	31.9723	8.47055	3.305	2.56295	0.0103786	0.0309316	0	157	74	0	0	0
DN14510_c0_g1	L	S	3	3	301.826	88.9568	195.392	1.76705	0.551599	3.20351	0.00135762	0.00517234	170	485	305	89	123	48
DN14511_c0_g1	L	S	3	0	117.659	0	58.8295	9.35116	1.27143	7.35484	1.91158e-13	3.25372e-12	73	176	120	0	0	0
DN14519_c0_g1	L	S	3	3	311.213	61.3091	186.261	2.34848	0.592893	3.96105	7.46207e-05	0.000372971	231	369	346	95	26	59
DN1452_c0_g1	L	S	3	3	1978.42	756.009	1367.21	1.38716	0.30491	4.54943	5.37915e-06	3.28733e-05	1841	2232	1666	731	628	978	444	Pfam	PF00171	Aldehyde dehydrogenase family	2	396	1.9e-68	T	15-01-2026	IPR015590	Aldehyde dehydrogenase domain	GO:0016491	K19629	-	110	5.4e-32	4-(hydroxymethyl)benzenesulfonate dehydrogenase [EC:1.1.1.257]
DN14522_c0_g1	L	S	0	3	0	76.8977	38.4489	-8.70146	1.69536	-5.13252	2.85885e-07	2.11653e-06	0	0	0	34	36	194
DN14522_c1_g1	L	S	0	3	0	38.0901	19.0451	-7.68899	1.77076	-4.34219	1.41067e-05	8.01826e-05	0	0	0	16	22	92
DN14523_c0_g1	L	S	3	0	50.7355	0	25.3678	8.13544	1.53207	5.31009	1.09569e-07	8.58566e-07	37	31	86	0	0	0
DN14530_c0_g1	L	S	3	0	100.047	0	50.0237	9.11844	1.48139	6.15531	7.49286e-10	8.00431e-09	33	191	112	0	0	0
DN14533_c0_g1	L	S	3	0	120.224	0	60.1121	9.38113	1.54992	6.05266	1.42473e-09	1.45626e-08	72	58	246	0	0	0
DN14536_c0_g1	L	S	3	0	228.407	0	114.204	10.3081	1.40795	7.32135	2.45491e-13	4.10414e-12	80	242	437	0	0	0
DN14539_c0_g1	L	S	3	0	169.144	0	84.5718	9.87476	1.48751	6.63844	3.17013e-11	4.02808e-10	57	150	356	0	0	0
DN14541_c0_g2	L	S	3	3	10.515	446.719	228.617	-5.37683	0.522849	-10.2837	8.34429e-25	4.4101e-23	5	12	17	505	484	327
DN14541_c0_g3	L	S	3	3	80.0031	848.088	464.045	-3.40301	0.352222	-9.66155	4.3917e-22	1.82201e-20	51	82	116	859	974	696
DN14552_c0_g1	L	S	0	2	0	82.9366	41.4683	-8.80892	3.26855	-2.69506	0.00703763	0.0221377	0	0	0	0	142	131
DN14555_c0_g1	L	S	0	3	0	17.3506	8.67531	-6.55243	1.76457	-3.71333	0.000204551	0.00093725	0	0	0	9	26	19
DN14556_c0_g1	L	S	3	3	102.654	10.6828	56.6686	3.24579	0.822905	3.94431	8.00296e-05	0.000397327	63	135	124	8	2	26
DN14559_c0_g1	L	S	0	3	0	64.76	32.38	-8.44981	1.45028	-5.82632	5.66615e-09	5.34634e-08	0	0	0	75	70	45
DN14561_c0_g1	L	S	0	3	0	8.61424	4.30712	-5.54288	2.07849	-2.66679	0.00765804	0.0237899	0	0	0	4	13	10
DN14564_c0_g1	L	S	0	3	0	171.556	85.7779	-9.85716	1.34906	-7.30671	2.73757e-13	4.53898e-12	0	0	0	114	255	154
DN1457_c0_g2	L	S	3	3	359.867	1324.54	842.204	-1.87682	0.411545	-4.56043	5.1049e-06	3.13369e-05	128	613	459	990	1303	1879
DN14572_c0_g1	L	S	3	3	37.5996	178.772	108.186	-2.26809	0.701622	-3.23264	0.00122651	0.00472459	48	19	32	136	248	158
DN14573_c0_g1	L	S	3	0	83.942	0	41.971	8.86088	1.403	6.31565	2.69028e-10	3.04725e-09	68	58	124	0	0	0
DN14578_c0_g1	L	S	0	3	0	202.82	101.41	-10.0993	1.2842	-7.86424	3.71335e-15	7.75428e-14	0	0	0	127	265	240
DN14580_c0_g1	L	S	0	3	0	103.409	51.7045	-9.12904	1.35564	-6.7341	1.64953e-11	2.17035e-10	0	0	0	62	90	184
DN14581_c0_g1	L	S	0	2	0	125.11	62.555	-9.40187	3.2053	-2.93323	0.00335457	0.0115977	0	0	0	170	0	223
DN14588_c0_g1	L	S	0	3	0	57.475	28.7375	-8.27938	1.72614	-4.79647	1.61485e-06	1.07339e-05	0	0	0	27	112	34
DN14589_c0_g1	L	S	3	2	22.0035	0.604628	11.304	5.10665	1.24198	4.11171	3.92734e-05	0.000206328	15	32	21	0	1	1
DN1459_c0_g1	L	S	3	3	159.912	7467.89	3813.9	-5.56084	0.187248	-29.6978	8.20439e-194	5.77794e-190	136	171	166	6440	7997	8510
DN14591_c1_g1	L	S	0	3	0	25.3212	12.6606	-7.09405	1.67474	-4.23592	2.27619e-05	0.000124216	0	0	0	35	19	20
DN14593_c1_g1	L	S	0	2	0	141.193	70.5963	-9.57612	3.25726	-2.93993	0.00328285	0.0113749	0	0	0	261	118	0
DN14594_c0_g1	L	S	3	0	12.9076	0	6.45378	6.15387	1.95691	3.14469	0.00166265	0.00620437	14	15	7	0	0	0
DN14599_c0_g1	L	S	3	0	73.4639	0	36.7319	8.67413	1.38675	6.25501	3.97501e-10	4.40504e-09	31	108	102	0	0	0
DN1460_c0_g1	L	S	3	3	241.901	1511.98	876.942	-2.64171	0.276508	-9.55384	1.24976e-21	4.98666e-20	153	299	303	1649	1526	1338	141	Pfam	PF05199	GMC oxidoreductase	8	89	1.5e-06	T	15-01-2026	IPR007867	Glucose-methanol-choline oxidoreductase, C-terminal	GO:0016614
DN1460_c0_g2	L	S	0	2	0	249.491	124.746	-10.3975	3.20743	-3.24169	0.00118822	0.00459339	0	0	0	522	139	0
DN14601_c0_g1	L	S	3	3	204.57	701.23	452.9	-1.77838	0.197897	-8.98639	2.55481e-19	8.35876e-18	145	208	273	626	747	773
DN14608_c1_g1	L	S	0	3	0	83.376	41.688	-8.81852	1.40901	-6.25866	3.88312e-10	4.30829e-09	0	0	0	50	65	158
DN14612_c0_g1	L	S	3	0	55.9473	0	27.9736	8.2757	1.34851	6.13693	8.41291e-10	8.93634e-09	42	78	50	0	0	0
DN14614_c0_g1	L	S	3	0	48.4965	0	24.2482	8.06608	1.69976	4.74543	2.08067e-06	1.35992e-05	62	40	26	0	0	0
DN14615_c0_g1	L	S	3	0	68.5393	0	34.2696	8.56552	1.39823	6.12599	9.0119e-10	9.51519e-09	67	58	71	0	0	0
DN14616_c0_g1	L	S	3	0	29.4045	0	14.7022	7.35433	1.52402	4.82562	1.3957e-06	9.36118e-06	13	42	41	0	0	0
DN14625_c0_g1	L	S	2	0	66.5353	0	33.2676	8.52782	3.2733	2.60527	0.0091803	0.0278411	0	107	132	0	0	0
DN14628_c0_g1	L	S	0	3	0	137.316	68.658	-9.53774	1.38472	-6.88784	5.66444e-12	7.89937e-11	0	0	0	86	96	269
DN14628_c1_g1	L	S	0	3	0	69.6876	34.8438	-8.55618	1.56923	-5.45246	4.9678e-08	4.11355e-07	0	0	0	76	92	34
DN14630_c0_g1	L	S	0	3	0	159.842	79.921	-9.75545	1.55829	-6.26036	3.84081e-10	4.26807e-09	0	0	0	58	297	138
DN14633_c0_g1	L	S	3	3	53.6714	142.167	97.919	-1.42129	0.386505	-3.67729	0.000235729	0.00106342	48	56	53	132	100	215	202	Pfam	PF07992	Pyridine nucleotide-disulphide oxidoreductase	27	186	2.1e-17	T	15-01-2026	IPR023753	FAD/NAD(P)-binding domain	GO:0016491
DN14641_c0_g1	L	S	2	0	80.2909	0	40.1455	8.79884	3.25081	2.70666	0.00679632	0.0215043	0	195	95	0	0	0
DN14643_c0_g1	L	S	0	2	0	63.1284	31.5642	-8.41516	3.35629	-2.50728	0.0121665	0.035333	0	0	0	0	129	73
DN14644_c0_g2	L	S	3	3	25.3993	80.0552	52.7272	-1.66181	0.351133	-4.73271	2.21539e-06	1.44028e-05	19	26	32	82	75	86
DN14658_c0_g1	L	S	3	3	5.90955	26.1416	16.0256	-2.1125	0.685698	-3.0808	0.00206446	0.00750883	3	8	8	20	37	22
DN14660_c0_g1	L	S	3	0	35.6019	0	17.801	7.62051	1.56969	4.8548	1.20511e-06	8.15274e-06	35	44	23	0	0	0
DN14662_c0_g1	L	S	0	3	0	43.4692	21.7346	-7.87618	1.98632	-3.96522	7.3328e-05	0.000367162	0	0	0	21	94	13
DN14665_c0_g1	L	S	3	3	100.447	11.7972	56.1221	3.08188	0.928619	3.31877	0.000904142	0.00359183	36	223	77	10	3	26
DN14669_c0_g2	L	S	0	3	0	15.4191	7.70953	-6.3787	1.7086	-3.73329	0.000188997	0.000871795	0	0	0	16	17	13
DN1467_c0_g1	L	S	3	3	8002.22	794.927	4398.57	3.33135	0.519304	6.41503	1.40797e-10	1.65744e-09	5114	14231	5697	354	1216	924
DN14682_c1_g1	L	S	3	0	26.589	0	13.2945	7.20781	1.50569	4.78705	1.69253e-06	1.12132e-05	14	31	40	0	0	0
DN14687_c0_g1	L	S	2	0	73.4259	0	36.713	8.66923	3.36477	2.57647	0.00998161	0.0299002	56	0	164	0	0	0
DN1469_c0_g1	L	S	3	3	2067.51	4459.95	3263.73	-1.10896	0.292537	-3.79083	0.000150147	0.000708009	1434	2570	2357	4830	4847	3555
DN14692_c0_g1	L	S	3	3	133.416	47.3668	90.3912	1.49993	0.556165	2.69692	0.00699844	0.0220349	84	95	236	59	37	45
DN14697_c0_g1	L	S	3	0	122.018	0	61.0089	9.40519	1.2547	7.49597	6.58123e-14	1.18614e-12	69	159	159	0	0	0
DN14699_c0_g1	L	S	3	3	164.527	40.0999	102.314	2.04083	0.7488	2.72546	0.00642115	0.0204481	93	179	249	26	76	16
DN147_c0_g1	L	S	3	3	532.748	1129.36	831.055	-1.08232	0.162885	-6.64466	3.0392e-11	3.86869e-10	355	717	579	1012	1212	1228
DN14705_c0_g1	L	S	0	3	0	24.6337	12.3169	-7.0561	1.87753	-3.75818	0.000171157	0.000794969	0	0	0	36	8	30
DN14708_c0_g1	L	S	2	0	82.2971	0	41.1485	8.83339	3.33777	2.6465	0.00813304	0.0250364	106	0	109	0	0	0
DN14710_c0_g1	L	S	3	3	127.35	23.4702	75.41	2.4474	0.623863	3.92297	8.74633e-05	0.000430666	38	176	215	26	16	30													K20929	-	39.9	9.8e-11	glyoxal/methylglyoxal oxidase [EC:1.2.3.15]
DN14713_c0_g1	L	S	3	1	25.6002	0.775302	13.1877	5.207	1.49435	3.48445	0.000493142	0.00207837	13	22	47	2	0	0
DN14715_c0_g1	L	S	3	2	374.57	10.3392	192.455	5.15825	1.13131	4.55952	5.12713e-06	3.14528e-05	320	447	341	0	7	30
DN14715_c0_g2	L	S	3	3	873.12	2.85087	437.985	8.09853	0.512645	15.7975	3.23487e-56	8.76213e-54	617	963	1095	1	1	8
DN14719_c0_g1	L	S	0	3	0	62.7877	31.3938	-8.40578	1.60584	-5.23452	1.65413e-07	1.26587e-06	0	0	0	96	30	58
DN14727_c0_g1	L	S	2	0	79.4942	0	39.7471	8.78446	3.24837	2.70427	0.00684548	0.0216282	0	188	99	0	0	0
DN14728_c0_g1	L	S	1	3	1.9225	113.858	57.8902	-5.79131	1.28917	-4.49226	7.047e-06	4.21832e-05	0	7	0	107	114	127
DN14731_c0_g1	L	S	3	0	1288.79	0	644.397	12.8036	1.21829	10.5095	7.80757e-26	4.5536e-24	727	1972	1397	0	0	0
DN14737_c0_g2	L	S	3	0	21.1841	0	10.592	6.88142	1.88753	3.64573	0.000266634	0.00118903	6	46	20	0	0	0
DN14740_c0_g1	L	S	3	0	8.92216	0	4.46108	5.62705	2.25953	2.49036	0.0127613	0.0367721	7	17	3	0	0	0
DN14743_c0_g1	L	S	0	3	0	221.291	110.645	-10.2247	1.4205	-7.19796	6.11182e-13	9.73869e-12	0	0	0	110	371	199
DN14747_c0_g1	L	S	3	0	165.335	0	82.6675	9.84291	1.3365	7.3647	1.77552e-13	3.04236e-12	68	215	260	0	0	0
DN14750_c0_g1	L	S	0	3	0	28.8888	14.4444	-7.28989	1.75798	-4.14674	3.3724e-05	0.000179484	0	0	0	20	13	63
DN14751_c0_g1	L	S	3	0	126.194	0	63.0969	9.45086	1.26632	7.46327	8.43991e-14	1.50381e-12	86	183	121	0	0	0
DN14756_c0_g1	L	S	3	0	51.7974	0	25.8987	8.16782	2.10496	3.88027	0.00010434	0.00050642	12	154	13	0	0	0
DN14760_c0_g1	L	S	3	0	24.7704	0	12.3852	7.09586	1.92762	3.68114	0.000232192	0.0010499	31	26	9	0	0	0
DN14765_c0_g1	L	S	3	3	410.304	1311.79	861.047	-1.67404	0.381389	-4.38932	1.13706e-05	6.56908e-05	168	447	731	1169	1262	1622
DN14766_c0_g1	L	S	3	0	22.6545	0	11.3273	6.97326	1.59416	4.37425	1.21852e-05	7.00526e-05	15	19	36	0	0	0
DN14773_c1_g1	L	S	0	2	0	53.7186	26.8593	-8.18246	3.42404	-2.38971	0.0168616	0.0466317	0	0	0	42	0	141
DN14774_c0_g1	L	S	0	2	0	65.9966	32.9983	-8.47944	3.31868	-2.55506	0.0106168	0.0315181	0	0	0	0	85	140
DN14775_c0_g1	L	S	2	0	68.4642	0	34.2321	8.56902	3.33857	2.56667	0.0102679	0.0306406	0	196	52	0	0	0
DN14787_c0_g1	L	S	0	3	0	50.4153	25.2076	-8.09209	1.59914	-5.06028	4.18652e-07	3.02861e-06	0	0	0	43	22	99
DN14788_c0_g2	L	S	3	0	12.783	0	6.39149	6.13774	2.03585	3.01482	0.00257129	0.00912486	16	11	7	0	0	0
DN14791_c0_g1	L	S	3	0	183.942	0	91.9708	9.99437	1.58914	6.28919	3.19131e-10	3.58449e-09	118	66	385	0	0	0
[truncated: 6,543 more rows]

## Sheet: Table S2
Table S2. InterProScan functional annotation of Trinity-derived proteins identified in the transcriptome analysis (E-value < 0.001).
Transcript ID	MD5	Length	Analysis	SignatureAcc	SignatureDesc	Start	End	E-value	Status	Date	InterProAcc	InterProDesc	GO
DN2994_c0_g1	0469a6718caa3e8d3b333d441dc9abbe	503	Pfam	PF00400	WD domain, G-beta repeat	256	291	0.0009	T	15-01-2026	IPR001680	WD40 repeat	GO:0005515
DN1069_c0_g2	aa98f59588524b6bff2807a88b54ecae	572	Pfam	PF00400	WD domain, G-beta repeat	349	388	0.00088	T	15-01-2026	IPR001680	WD40 repeat	GO:0005515
DN2437_c0_g1	4c5714725132882cec0a4ba58f06ce99	707	Pfam	PF00400	WD domain, G-beta repeat	324	358	0.00085	T	15-01-2026	IPR001680	WD40 repeat	GO:0005515
DN803_c0_g1	81c99ddce31be6afdb641a11582f6f4e	528	Pfam	PF00400	WD domain, G-beta repeat	114	151	0.00084	T	15-01-2026	IPR001680	WD40 repeat	GO:0005515
DN3991_c0_g1	880fc33bb3fb98981ff0edad13f3930d	555	Pfam	PF00400	WD domain, G-beta repeat	373	406	0.00082	T	15-01-2026	IPR001680	WD40 repeat	GO:0005515
DN8726_c0_g1	36cf5403c9aa609b079cea466bca58fe	710	Pfam	PF00646	F-box domain	106	138	0.00082	T	15-01-2026	IPR001810	F-box domain	GO:0005515
DN588_c0_g1	3f578177c27678a6e4b4c6e346e28403	1032	Pfam	PF00400	WD domain, G-beta repeat	636	666	0.00079	T	15-01-2026	IPR001680	WD40 repeat	GO:0005515
DN3035_c0_g1	4b08ab63660fd5c1f140423dbc0f1d59	708	Pfam	PF00400	WD domain, G-beta repeat	426	460	0.00073	T	15-01-2026	IPR001680	WD40 repeat	GO:0005515
DN5078_c0_g1	c2009ce88de6e899bef7fd153317dce9	387	Pfam	PF00400	WD domain, G-beta repeat	47	80	0.00061	T	15-01-2026	IPR001680	WD40 repeat	GO:0005515
DN740_c0_g1	958ab5a391b1066f876b09b06ca3b14a	1111	Pfam	PF13181	Tetratricopeptide repeat	309	339	0.00054	T	15-01-2026	IPR019734	Tetratricopeptide repeat	GO:0005515
DN464_c0_g1	63c123481e24eaa57814b56bb02dac2b	364	Pfam	PF00646	F-box domain	11	39	0.00053	T	15-01-2026	IPR001810	F-box domain	GO:0005515
DN10643_c0_g1	f6623b1775d3f84e436f377b4d91769a	405	Pfam	PF00098	Zinc knuckle	252	266	0.0005	T	15-01-2026	IPR001878	Zinc finger, CCHC-type	GO:0003676|GO:0008270
DN1014_c0_g2	b824b1b8e31a6da7b40e94427fadcd3d	193	Pfam	PF00098	Zinc knuckle	14	29	0.00043	T	15-01-2026	IPR001878	Zinc finger, CCHC-type	GO:0003676|GO:0008270
DN751_c0_g1	ad6c3f1007fb803ad8a69cd0800bbe9f	220	Pfam	PF00400	WD domain, G-beta repeat	86	126	0.00042	T	15-01-2026	IPR001680	WD40 repeat	GO:0005515
DN9040_c0_g1	58ab6f1037c973c7d29dfb0c214234fd	321	Pfam	PF00098	Zinc knuckle	248	262	0.00038	T	15-01-2026	IPR001878	Zinc finger, CCHC-type	GO:0003676|GO:0008270
DN4587_c0_g1	2a0d4889c8d8b3c236b573e96e88eaad	269	Pfam	PF00646	F-box domain	8	46	0.00037	T	15-01-2026	IPR001810	F-box domain	GO:0005515
DN7191_c0_g1	2f5cfbf467211aab5606b01e0b018312	400	Pfam	PF00400	WD domain, G-beta repeat	131	166	0.00035	T	15-01-2026	IPR001680	WD40 repeat	GO:0005515
DN8655_c0_g1	69a812bf85c9ea362feaf52ad47904e9	580	Pfam	PF04820	Tryptophan halogenase	193	283	0.00033	T	15-01-2026	IPR006905	Flavin-dependent halogenase	GO:0004497
DN3568_c0_g2	458dfaabe767ba28de011a025c59600f	117	Pfam	PF07571	TAF6 C-terminal HEAT repeat domain	1	39	0.00032	T	15-01-2026	IPR011442	TAF6, C-terminal HEAT repeat domain	GO:0006367
DN8072_c0_g3	2990a6b7d95011bf5ea60c5df8a7a704	253	Pfam	PF00583	Acetyltransferase (GNAT) family	108	190	0.00029	T	15-01-2026	IPR000182	GNAT domain	GO:0016407
DN3771_c0_g1	07fcafcba7eeec07520f3b84b22f8d49	106	Pfam	PF00583	Acetyltransferase (GNAT) family	32	77	0.00026	T	15-01-2026	IPR000182	GNAT domain	GO:0016407
DN16669_c0_g2	07c4aae49750b483e5174ff244ac8207	453	Pfam	PF13516	Leucine Rich repeat	220	239	0.00025	T	15-01-2026	IPR001611	Leucine-rich repeat	GO:0005515
DN2190_c0_g1	670dd597cb22bb0481960acb55b5896a	330	Pfam	PF00400	WD domain, G-beta repeat	217	254	0.00024	T	15-01-2026	IPR001680	WD40 repeat	GO:0005515
DN3704_c0_g1	3c7768708cc1dad56168de1bd6a1997f	499	Pfam	PF00651	BTB/POZ domain	196	253	0.00024	T	15-01-2026	IPR000210	BTB/POZ domain	GO:0005515
DN7289_c0_g1	2a4d0475f33f28bc47a94c9a09f02252	281	Pfam	PF00651	BTB/POZ domain	27	123	0.00024	T	15-01-2026	IPR000210	BTB/POZ domain	GO:0005515
DN8514_c0_g1	727fbb6345e5017f650bcc575a8abceb	424	Pfam	PF00172	Fungal Zn(2)-Cys(6) binuclear cluster domain	36	66	0.00024	T	15-01-2026	IPR001138	Zn(2)-C6 fungal-type DNA-binding domain	GO:0000981|GO:0006355|GO:0008270
DN617_c0_g2	f3ac6287852a3a2dc86ba608c1dcb12b	878	Pfam	PF00642	Zinc finger C-x8-C-x5-C-x3-H type (and similar)	35	56	0.00023	T	15-01-2026	IPR000571	Zinc finger, CCCH-type	GO:0046872
DN2916_c0_g2	42a2ede77596443b2d4e6ddd2719d989	342	Pfam	PF00400	WD domain, G-beta repeat	256	294	0.00022	T	15-01-2026	IPR001680	WD40 repeat	GO:0005515
DN7816_c0_g3	8455f382933e5800775abcfc55d09678	385	Pfam	PF00400	WD domain, G-beta repeat	119	150	0.00022	T	15-01-2026	IPR001680	WD40 repeat	GO:0005515
DN37565_c0_g1	adec85705ab6936e769ae9cfc70aa926	137	Pfam	PF00545	ribonuclease	71	127	0.00019	T	15-01-2026	IPR000026	Guanine-specific ribonuclease N1/T1/U2	GO:0003723|GO:0004521
DN649_c0_g1	b72ff2a3ec42f2f7a6330aab45d0f6f5	381	Pfam	PF01585	G-patch domain	188	209	0.00018	T	15-01-2026	IPR000467	G-patch domain	GO:0003676
DN3427_c0_g1	f769396cbf6a6dbe55f39fd3f51b2894	352	Pfam	PF01585	G-patch domain	81	108	0.00017	T	15-01-2026	IPR000467	G-patch domain	GO:0003676
DN4654_c0_g1	d4ff7318d2a835e1ade8fd3830f84ac6	176	Pfam	PF00651	BTB/POZ domain	11	106	0.00016	T	15-01-2026	IPR000210	BTB/POZ domain	GO:0005515
DN4945_c0_g1	3a825da17db00a6e403f46fc0446c07f	503	Pfam	PF00172	Fungal Zn(2)-Cys(6) binuclear cluster domain	424	465	0.00016	T	15-01-2026	IPR001138	Zn(2)-C6 fungal-type DNA-binding domain	GO:0000981|GO:0006355|GO:0008270
DN3779_c0_g1	0ce2eac5e5f1182805bff388e59b318b	523	Pfam	PF00400	WD domain, G-beta repeat	176	202	0.00015	T	15-01-2026	IPR001680	WD40 repeat	GO:0005515
DN5820_c0_g1	b15b68c0a05dbe4c50d1aebbfeaf3967	688	Pfam	PF03572	Peptidase family S41	386	580	0.00015	T	15-01-2026	IPR005151	Tail specific protease	GO:0006508|GO:0008236
DN7604_c0_g2	e176c3ac5e010e27e35e3f265158af4a	353	Pfam	PF13181	Tetratricopeptide repeat	129	161	0.00015	T	15-01-2026	IPR019734	Tetratricopeptide repeat	GO:0005515
DN1461_c0_g1	974345fe8ba610217b84268897d4aa35	1109	Pfam	PF00076	RNA recognition motif. (a.k.a. RRM, RBD, or RNP domain)	440	500	0.00014	T	15-01-2026	IPR000504	RNA recognition motif domain	GO:0003723
DN1693_c0_g1	9cbe82723a487b0444a1c53e2807aa49	696	Pfam	PF13833	EF-hand domain pair	57	104	0.00014	T	15-01-2026	IPR002048	EF-hand domain	GO:0005509
DN3131_c0_g1	edefa435ecf9ec9cd909a3284ace53f6	291	Pfam	PF00642	Zinc finger C-x8-C-x5-C-x3-H type (and similar)	126	144	0.00014	T	15-01-2026	IPR000571	Zinc finger, CCCH-type	GO:0046872
DN1525_c0_g1	f0385c76a66d14a46514fc9abd1d6894	865	Pfam	PF00400	WD domain, G-beta repeat	124	157	0.00013	T	15-01-2026	IPR001680	WD40 repeat	GO:0005515
DN5669_c0_g1	3026ca9190e7d64ce8ea2f2bc6b91ef6	927	Pfam	PF00172	Fungal Zn(2)-Cys(6) binuclear cluster domain	33	57	0.00013	T	15-01-2026	IPR001138	Zn(2)-C6 fungal-type DNA-binding domain	GO:0000981|GO:0006355|GO:0008270
DN705_c0_g1	9ca45f3c3e2d2fb9021337814b016a0d	252	Pfam	PF00400	WD domain, G-beta repeat	154	183	0.00013	T	15-01-2026	IPR001680	WD40 repeat	GO:0005515
DN7816_c0_g1	1adb46ef63bb08424457e8881faad9d0	913	Pfam	PF00400	WD domain, G-beta repeat	112	143	0.00013	T	15-01-2026	IPR001680	WD40 repeat	GO:0005515
DN1972_c0_g1	623f8f242e0a8ff7d063c747092293c1	278	Pfam	PF00010	Helix-loop-helix DNA-binding domain	175	253	0.00012	T	15-01-2026	IPR011598	Myc-type, basic helix-loop-helix (bHLH) domain	GO:0046983
DN4033_c0_g1	f4df8afa8723c405c82be2034a0b960b	320	Pfam	PF00733	Asparagine synthase	13	55	0.00012	T	15-01-2026	IPR001962	Asparagine synthase	GO:0004066|GO:0006529
DN5156_c0_g1	40bf38e2d6273e78b55121a1d044f4ee	429	Pfam	PF00400	WD domain, G-beta repeat	304	343	0.00012	T	15-01-2026	IPR001680	WD40 repeat	GO:0005515
DN16156_c0_g1	15e44e101ec5bf56c2723fe8291a81c1	906	Pfam	PF00400	WD domain, G-beta repeat	99	133	0.00011	T	15-01-2026	IPR001680	WD40 repeat	GO:0005515
DN1866_c0_g1	fb5b5a0ecc859ed9602deb6c7c7d60dc	464	Pfam	PF00400	WD domain, G-beta repeat	229	267	0.00011	T	15-01-2026	IPR001680	WD40 repeat	GO:0005515
DN2796_c0_g1	03893045c224d6a503f36780947d5047	671	Pfam	PF04218	CENP-B N-terminal DNA-binding domain	135	165	0.00011	T	15-01-2026	IPR007889	DNA binding HTH domain, Psq-type	GO:0003677
DN556_c0_g2	5f526d06691c780916f140d4d4244578	906	Pfam	PF00172	Fungal Zn(2)-Cys(6) binuclear cluster domain	62	88	0.00011	T	15-01-2026	IPR001138	Zn(2)-C6 fungal-type DNA-binding domain	GO:0000981|GO:0006355|GO:0008270
DN7397_c0_g1	2b0319b2ecdedf3525d90bf990152dda	539	Pfam	PF00752	XPG N-terminal domain	1	99	0.00011	T	15-01-2026	IPR006085	XPG, N-terminal	GO:0004518
DN3452_c0_g2	e40044f8f58334c4f432333b8d4d1733	362	Pfam	PF01762	Galactosyltransferase	31	122	0.0001	T	15-01-2026	IPR002659	Glycosyl transferase, family 31	GO:0006486|GO:0016020|GO:0016758
DN181_c0_g1	78a4f0a3cbbb42d41ae3b2cb0f6f2a31	442	Pfam	PF00646	F-box domain	5	38	9.9e-05	T	15-01-2026	IPR001810	F-box domain	GO:0005515
DN1635_c0_g1	b5ba8746d66a70aaa46ac85131b8a716	574	Pfam	PF00172	Fungal Zn(2)-Cys(6) binuclear cluster domain	193	231	9.6e-05	T	15-01-2026	IPR001138	Zn(2)-C6 fungal-type DNA-binding domain	GO:0000981|GO:0006355|GO:0008270
DN485_c0_g1	5b262d65cf26ea1b88596c0b702e1e87	254	Pfam	PF00254	FKBP-type peptidyl-prolyl cis-trans isomerase	45	85	8.9e-05	T	15-01-2026	IPR001179	FKBP-type peptidyl-prolyl cis-trans isomerase domain	GO:0003755
DN6511_c0_g1	aa2ad35d4c0d59ead10026760ef42da1	378	Pfam	PF00646	F-box domain	16	47	8.9e-05	T	15-01-2026	IPR001810	F-box domain	GO:0005515
DN4646_c0_g1	19d4de55cb879f81a8b43eeaef63bf02	860	Pfam	PF00400	WD domain, G-beta repeat	69	104	8.7e-05	T	15-01-2026	IPR001680	WD40 repeat	GO:0005515
DN1301_c0_g1	c555c02c73279d1e61366f71ff0a350d	701	Pfam	PF00172	Fungal Zn(2)-Cys(6) binuclear cluster domain	26	64	8.1e-05	T	15-01-2026	IPR001138	Zn(2)-C6 fungal-type DNA-binding domain	GO:0000981|GO:0006355|GO:0008270
DN2350_c0_g1	9126671f9d62d88635ce46baa2a2ee28	986	Pfam	PF00013	KH domain	219	295	8.1e-05	T	15-01-2026	IPR004088	K Homology domain, type 1	GO:0003723
DN3231_c0_g1	878b6b7b7c70321eba075fd78c645dc3	465	Pfam	PF00651	BTB/POZ domain	27	131	8.1e-05	T	15-01-2026	IPR000210	BTB/POZ domain	GO:0005515
DN966_c0_g1	4ab4645da431fab4492494dca2f65b16	639	Pfam	PF00400	WD domain, G-beta repeat	213	249	7.9e-05	T	15-01-2026	IPR001680	WD40 repeat	GO:0005515
DN2882_c0_g1	92fcb071acd94092374c05a91cca8725	821	Pfam	PF00806	Pumilio-family RNA binding repeat	528	555	7.6e-05	T	15-01-2026	IPR001313	Pumilio RNA-binding repeat	GO:0003723
DN4168_c0_g1	ed9468bbd1d938b4581522a807086664	395	Pfam	PF00400	WD domain, G-beta repeat	145	185	7.4e-05	T	15-01-2026	IPR001680	WD40 repeat	GO:0005515
DN7110_c2_g1	d5839e8c1233edf2f698846002179d54	115	Pfam	PF02627	Carboxymuconolactone decarboxylase family	48	98	7.1e-05	T	15-01-2026	IPR003779	Carboxymuconolactone decarboxylase-like	GO:0051920
DN2305_c0_g1	1b4886f08f63dfa665d4ef6296b06af4	442	Pfam	PF01909	Nucleotidyltransferase domain	10	38	7e-05	T	15-01-2026	IPR002934	Polymerase, nucleotidyl transferase domain	GO:0016779
DN5909_c0_g1	8cf38788f934cb0e80422ed9eb1f0257	3486	Pfam	PF04851	Type III restriction enzyme, res subunit	2862	2983	6.9e-05	T	15-01-2026	IPR006935	Helicase/UvrB, N-terminal	GO:0003677|GO:0005524|GO:0016787
DN7504_c0_g1	84af3a421833a6eca13126e169d90e91	158	Pfam	PF05821	NADH-ubiquinone oxidoreductase ASHI subunit (CI-ASHI or NDUFB8)	32	150	6.9e-05	T	15-01-2026	IPR008699	NADH dehydrogenase [ubiquinone] 1 beta subcomplex subunit 8	GO:0005739
DN98_c0_g1	eaed7b83b3d028859a92687efde0ca9c	320	Pfam	PF00400	WD domain, G-beta repeat	40	76	6.8e-05	T	15-01-2026	IPR001680	WD40 repeat	GO:0005515
DN13068_c0_g1	dfabebc5b9578990c19f3a8b8ec2d811	197	Pfam	PF00172	Fungal Zn(2)-Cys(6) binuclear cluster domain	19	43	6e-05	T	15-01-2026	IPR001138	Zn(2)-C6 fungal-type DNA-binding domain	GO:0000981|GO:0006355|GO:0008270
DN543_c0_g2	8eeb0a8bc276c834fb0028151c7cfca9	262	Pfam	PF00172	Fungal Zn(2)-Cys(6) binuclear cluster domain	63	101	6e-05	T	15-01-2026	IPR001138	Zn(2)-C6 fungal-type DNA-binding domain	GO:0000981|GO:0006355|GO:0008270
DN2283_c0_g1	15a36f46e817b8e5c5d1cdb8969a0584	922	Pfam	PF00400	WD domain, G-beta repeat	184	220	5.9e-05	T	15-01-2026	IPR001680	WD40 repeat	GO:0005515
DN4134_c0_g1	6e4459150ea380cdea39ab375fcd182b	974	Pfam	PF00326	Prolyl oligopeptidase family	473	602	5.7e-05	T	15-01-2026	IPR001375	Peptidase S9, prolyl oligopeptidase, catalytic domain	GO:0006508|GO:0008236
DN926_c0_g1	52bcb8df63a490efbecdf4f07797ab27	227	Pfam	PF01817	Chorismate mutase type II	17	71	5.5e-05	T	15-01-2026	IPR002701	Chorismate mutase II, prokaryotic-type	GO:0046417
DN7298_c0_g1	f9ce4ce9820c828037af735dfbc6834d	324	Pfam	PF00076	RNA recognition motif. (a.k.a. RRM, RBD, or RNP domain)	216	290	5.3e-05	T	15-01-2026	IPR000504	RNA recognition motif domain	GO:0003723
DN3177_c0_g1	af6ef044dfbf7c6551e0f8611ff37064	408	Pfam	PF00400	WD domain, G-beta repeat	120	156	5.2e-05	T	15-01-2026	IPR001680	WD40 repeat	GO:0005515
DN3896_c0_g1	44aceeaebdd939bf61d8b74d790e46cf	864	Pfam	PF00172	Fungal Zn(2)-Cys(6) binuclear cluster domain	33	60	5.1e-05	T	15-01-2026	IPR001138	Zn(2)-C6 fungal-type DNA-binding domain	GO:0000981|GO:0006355|GO:0008270
DN46_c0_g1	57573e980affb1b9bf581d847570bc7d	892	Pfam	PF00172	Fungal Zn(2)-Cys(6) binuclear cluster domain	32	66	5e-05	T	15-01-2026	IPR001138	Zn(2)-C6 fungal-type DNA-binding domain	GO:0000981|GO:0006355|GO:0008270
DN6925_c0_g2	7a30c7a0bd68bd456a5b0dfa811bc7a8	700	Pfam	PF00172	Fungal Zn(2)-Cys(6) binuclear cluster domain	66	97	5e-05	T	15-01-2026	IPR001138	Zn(2)-C6 fungal-type DNA-binding domain	GO:0000981|GO:0006355|GO:0008270
DN2128_c0_g1	7e929aa0c8cba76b8db06732dfbd2178	394	Pfam	PF00646	F-box domain	6	46	4.7e-05	T	15-01-2026	IPR001810	F-box domain	GO:0005515
DN4425_c0_g1	f21391a63d93b22d69bb79de6c09ec1d	798	Pfam	PF00172	Fungal Zn(2)-Cys(6) binuclear cluster domain	48	73	4.7e-05	T	15-01-2026	IPR001138	Zn(2)-C6 fungal-type DNA-binding domain	GO:0000981|GO:0006355|GO:0008270
DN2559_c0_g1	4f5d55ec745ee96bee5afd765c176aaf	484	Pfam	PF00172	Fungal Zn(2)-Cys(6) binuclear cluster domain	54	82	4.6e-05	T	15-01-2026	IPR001138	Zn(2)-C6 fungal-type DNA-binding domain	GO:0000981|GO:0006355|GO:0008270
DN6256_c0_g2	4aee959aedbeedf74f3971c425198910	918	Pfam	PF00172	Fungal Zn(2)-Cys(6) binuclear cluster domain	23	49	4.6e-05	T	15-01-2026	IPR001138	Zn(2)-C6 fungal-type DNA-binding domain	GO:0000981|GO:0006355|GO:0008270
DN1473_c0_g1	7b9873e1e8e17f07031437d1b43b9f8b	629	Pfam	PF01699	Sodium/calcium exchanger protein	128	298	4.4e-05	T	15-01-2026	IPR004837	Sodium/calcium exchanger membrane region	GO:0016021|GO:0055085
DN186_c0_g3	e85fd9b0f83fa75a4fcc268ce7f0e46c	260	Pfam	PF02129	X-Pro dipeptidyl-peptidase (S15 family)	62	138	4.4e-05	T	15-01-2026	IPR000383	Xaa-Pro dipeptidyl-peptidase-like domain	GO:0016787
DN1488_c0_g1	c2df22f94ea534c8352e219e5b4df174	514	Pfam	PF00307	Calponin homology (CH) domain	253	337	4.3e-05	T	15-01-2026	IPR001715	Calponin homology domain	GO:0005515
DN2534_c0_g1	c22175532b435f1aef5944ad68b905a2	262	Pfam	PF00076	RNA recognition motif. (a.k.a. RRM, RBD, or RNP domain)	49	79	4.3e-05	T	15-01-2026	IPR000504	RNA recognition motif domain	GO:0003723
DN9780_c0_g1	19e52e955aef1efcc8de5de370d445ed	190	Pfam	PF03079	ARD/ARD' family	6	151	3.9e-05	T	15-01-2026	IPR004313	Acireductone dioxygenase ARD family	GO:0010309
DN3274_c0_g1	e96d752642d7b3e3f1b26b5efb3387f6	980	Pfam	PF00076	RNA recognition motif. (a.k.a. RRM, RBD, or RNP domain)	262	296	3.8e-05	T	15-01-2026	IPR000504	RNA recognition motif domain	GO:0003723
DN871_c0_g1	b3682021521f1652b91249164b9cd5fe	843	Pfam	PF00172	Fungal Zn(2)-Cys(6) binuclear cluster domain	49	80	3.8e-05	T	15-01-2026	IPR001138	Zn(2)-C6 fungal-type DNA-binding domain	GO:0000981|GO:0006355|GO:0008270
DN964_c0_g2	80d2ef79efcc9ae0fd6affb7b4d6c9f9	180	Pfam	PF13833	EF-hand domain pair	129	174	3.8e-05	T	15-01-2026	IPR002048	EF-hand domain	GO:0005509
DN3792_c0_g1	912532016dc23464e0be1383d99de7ab	1056	Pfam	PF00097	Zinc finger, C3HC4 type (RING finger)	755	784	3.7e-05	T	15-01-2026	IPR018957	Zinc finger, C3HC4 RING-type	GO:0046872
DN518_c0_g1	613adf9a2c09436a146ec69f47384f46	884	Pfam	PF00201	UDP-glucoronosyl and UDP-glucosyl transferase	384	492	3.7e-05	T	15-01-2026	IPR002213	UDP-glucuronosyl/UDP-glucosyltransferase	GO:0008194
DN2413_c0_g1	f74067fec3ada9c3b079eae5f531eadd	1063	Pfam	PF01855	Pyruvate flavodoxin/ferredoxin oxidoreductase, thiamine diP-bdg	117	232	3.6e-05	T	15-01-2026	IPR002880	Pyruvate flavodoxin/ferredoxin oxidoreductase, pyrimidine binding domain	GO:0016491
DN557_c0_g1	a3c9c92ce9e4ba9c3a0dc63b53afac8d	530	Pfam	PF01480	PWI domain	451	514	3.4e-05	T	15-01-2026	IPR002483	PWI domain	GO:0006397
DN4241_c0_g2	9a47219fecb917a6645ac54f1375f349	790	Pfam	PF01344	Kelch motif	482	523	3.2e-05	T	15-01-2026	IPR006652	Kelch repeat type 1	GO:0005515
DN755_c0_g1	ddb5ae87fd81596ac220bf4671bdbdd4	204	Pfam	PF00098	Zinc knuckle	28	44	3.2e-05	T	15-01-2026	IPR001878	Zinc finger, CCHC-type	GO:0003676|GO:0008270
DN1848_c0_g1	d100f480096aa46f18c7b8253daf7496	172	Pfam	PF00098	Zinc knuckle	9	24	3.1e-05	T	15-01-2026	IPR001878	Zinc finger, CCHC-type	GO:0003676|GO:0008270
DN388_c0_g1	51f5ce1ac0fc6d02a1f6db49d150cc1d	2120	Pfam	PF00136	DNA polymerase family B	701	770	3e-05	T	15-01-2026	IPR006134	DNA-directed DNA polymerase, family B, multifunctional domain	GO:0000166|GO:0003677
DN9061_c0_g2	3f672738d4f6eef1a377c53b24fbd00a	356	Pfam	PF00651	BTB/POZ domain	40	140	3e-05	T	15-01-2026	IPR000210	BTB/POZ domain	GO:0005515
DN1649_c0_g4	0768b000535f95d9b62356cef187c403	595	Pfam	PF00010	Helix-loop-helix DNA-binding domain	95	222	2.9e-05	T	15-01-2026	IPR011598	Myc-type, basic helix-loop-helix (bHLH) domain	GO:0046983
DN4869_c0_g1	1a56f1ea35fe5da2aebb9a644f4939e9	113	Pfam	PF10937	Ribosomal protein S36, mitochondrial	14	100	2.9e-05	T	15-01-2026	IPR020373	Alpha-ketoglutarate dehydrogenase component 4/YMR-31	GO:0006103|GO:0009353
DN2308_c0_g1	a3073613a452afdc804614f29183cc39	567	Pfam	PF00241	Cofilin/tropomyosin-type actin-binding protein	16	129	2.8e-05	T	15-01-2026	IPR002108	Actin-depolymerising factor homology domain	GO:0003779
DN573_c0_g1	b56b13f4e8142d74ffc98f5582f4525b	906	Pfam	PF00400	WD domain, G-beta repeat	690	722	2.8e-05	T	15-01-2026	IPR001680	WD40 repeat	GO:0005515
DN241_c0_g1	725f20df708620c8c5f092210d424e42	131	Pfam	PF03650	Mitochondrial pyruvate carriers	1	27	2.7e-05	T	15-01-2026	IPR005336	Mitochondrial pyruvate carrier	GO:0005743|GO:0006850
DN6254_c0_g1	24a77169c64e58551be68ad343183b90	921	Pfam	PF00400	WD domain, G-beta repeat	366	397	2.7e-05	T	15-01-2026	IPR001680	WD40 repeat	GO:0005515
DN8_c0_g1	0ceb6bc9fbc5649639974330f75b5fd2	658	Pfam	PF00172	Fungal Zn(2)-Cys(6) binuclear cluster domain	22	57	2.7e-05	T	15-01-2026	IPR001138	Zn(2)-C6 fungal-type DNA-binding domain	GO:0000981|GO:0006355|GO:0008270
DN8267_c0_g1	8037005d8f41ed254303a6cf56cc3120	472	Pfam	PF00400	WD domain, G-beta repeat	277	312	2.7e-05	T	15-01-2026	IPR001680	WD40 repeat	GO:0005515
DN3280_c0_g1	a60877fbec67863daae6009d6814dac7	916	Pfam	PF00172	Fungal Zn(2)-Cys(6) binuclear cluster domain	179	216	2.4e-05	T	15-01-2026	IPR001138	Zn(2)-C6 fungal-type DNA-binding domain	GO:0000981|GO:0006355|GO:0008270
DN3341_c0_g1	e48bf6ae5ad22db1fcaf5c53d55dada6	894	Pfam	PF00400	WD domain, G-beta repeat	125	162	2.4e-05	T	15-01-2026	IPR001680	WD40 repeat	GO:0005515
DN5504_c0_g1	383787bd1dd7241f5e198ecedf85bb34	639	Pfam	PF02689	Helicase	538	587	2.3e-05	T	15-01-2026	IPR003840	Pif1/Herpes helicase domain	GO:0004386|GO:0005524
DN1328_c1_g1	e13e8cdfb24e58780a37dae2848c632c	354	Pfam	PF00098	Zinc knuckle	253	267	2.2e-05	T	15-01-2026	IPR001878	Zinc finger, CCHC-type	GO:0003676|GO:0008270
DN872_c0_g1	56dcc1e36946218ec4901c1531ab4b55	411	Pfam	PF00583	Acetyltransferase (GNAT) family	192	279	2.2e-05	T	15-01-2026	IPR000182	GNAT domain	GO:0016407
DN11859_c0_g1	98b3663096bc9b55f14a032964941ad1	324	Pfam	PF00098	Zinc knuckle	231	246	2.1e-05	T	15-01-2026	IPR001878	Zinc finger, CCHC-type	GO:0003676|GO:0008270
DN341_c0_g1	e66b18c595d20119c13191e42c1af026	1047	Pfam	PF03810	Importin-beta N-terminal domain	38	105	2.1e-05	T	15-01-2026	IPR001494	Importin-beta, N-terminal domain	GO:0006886|GO:0031267
DN5330_c0_g1	fa4ac0baf007d87ecffd1cd85df1be2d	666	Pfam	PF12937	F-box-like	149	204	2.1e-05	T	15-01-2026	IPR001810	F-box domain	GO:0005515
DN6018_c0_g1	678c3f65597b30759a59c2e13c1ac853	1106	Pfam	PF00498	FHA domain	62	131	2.1e-05	T	15-01-2026	IPR000253	Forkhead-associated (FHA) domain	GO:0005515
DN6121_c0_g1	10c2116223ae3bad6f212be609695ce7	242	Pfam	PF01522	Polysaccharide deacetylase	11	53	2.1e-05	T	15-01-2026	IPR002509	NodB homology domain	GO:0005975|GO:0016810
DN6203_c0_g2	cb75a91c7b0d700a00fd277e1616e156	125	Pfam	PF01553	Acyltransferase	36	99	2e-05	T	15-01-2026	IPR002123	Phospholipid/glycerol acyltransferase	GO:0016746
DN11091_c0_g1	b5423083ec2eb93f8e3a2c65adb2abc5	145	Pfam	PF00400	WD domain, G-beta repeat	10	43	1.9e-05	T	15-01-2026	IPR001680	WD40 repeat	GO:0005515
DN6928_c0_g1	b57fb946e7605c7ed413afcdd3e008a1	506	Pfam	PF00400	WD domain, G-beta repeat	230	259	1.9e-05	T	15-01-2026	IPR001680	WD40 repeat	GO:0005515
DN7098_c0_g1	e2c22377aa8284f8e2f844e2dc1e9b9d	111	Pfam	PF07714	Protein tyrosine and serine/threonine kinase	7	62	1.9e-05	T	15-01-2026	IPR001245	Serine-threonine/tyrosine-protein kinase, catalytic domain	GO:0004672|GO:0006468
DN10225_c0_g1	a1bd4133498f72e928147939aa32c148	444	Pfam	PF02390	Putative methyltransferase	93	127	1.8e-05	T	15-01-2026	IPR003358	tRNA (guanine-N-7) methyltransferase, Trmb type	GO:0006400|GO:0008176
DN2597_c0_g1	ed1c16f10284948aa6fbcc3817f01fab	971	Pfam	PF12937	F-box-like	367	444	1.8e-05	T	15-01-2026	IPR001810	F-box domain	GO:0005515
DN7843_c0_g1	5902afdc7a21f9d94707480685595d58	150	Pfam	PF00459	Inositol monophosphatase family	12	79	1.8e-05	T	15-01-2026	IPR000760	Inositol monophosphatase-like	GO:0046855
DN3264_c0_g1	73fa80bef93a11b91d50ecc5cee44f4e	1462	Pfam	PF00172	Fungal Zn(2)-Cys(6) binuclear cluster domain	29	62	1.7e-05	T	15-01-2026	IPR001138	Zn(2)-C6 fungal-type DNA-binding domain	GO:0000981|GO:0006355|GO:0008270
DN2150_c0_g1	e5df0345692e69cbafa8aaa1d302ab93	827	Pfam	PF00018	SH3 domain	731	769	1.6e-05	T	15-01-2026	IPR001452	SH3 domain	GO:0005515
DN2430_c0_g1	d56bb61b93aa849f90b92533f302fec2	576	Pfam	PF00076	RNA recognition motif. (a.k.a. RRM, RBD, or RNP domain)	217	286	1.6e-05	T	15-01-2026	IPR000504	RNA recognition motif domain	GO:0003723
DN3052_c0_g1	3c8e82dd7a1fc5dc471434cb1a173ba1	228	Pfam	PF04161	Arv1-like family	48	130	1.6e-05	T	15-01-2026	IPR007290	Arv1 protein	GO:0032366
DN7206_c0_g1	f178a4dbb345ee10893e84aed198195b	270	Pfam	PF00400	WD domain, G-beta repeat	52	86	1.6e-05	T	15-01-2026	IPR001680	WD40 repeat	GO:0005515
DN1834_c0_g1	594a8455bfd9f879e69666e3f626ba54	925	Pfam	PF00620	RhoGAP domain	346	462	1.5e-05	T	15-01-2026	IPR000198	Rho GTPase-activating protein domain	GO:0007165
DN5776_c0_g2	cadc3414a7f9db4a9033ed2980cb2284	524	Pfam	PF12937	F-box-like	45	100	1.5e-05	T	15-01-2026	IPR001810	F-box domain	GO:0005515
DN6102_c0_g1	f9e4f427ceaa18bf68642af081bfecd7	466	Pfam	PF00002	7 transmembrane receptor (Secretin family)	21	178	1.5e-05	T	15-01-2026	IPR000832	GPCR, family 2, secretin-like	GO:0004930|GO:0007186|GO:0016021
DN8167_c0_g1	feb39bae71cace02ccd980ef5396c46a	188	Pfam	PF00400	WD domain, G-beta repeat	108	138	1.5e-05	T	15-01-2026	IPR001680	WD40 repeat	GO:0005515
DN8448_c0_g1	65164fd58f2da90e38d735e9161052d5	304	Pfam	PF00646	F-box domain	91	123	1.5e-05	T	15-01-2026	IPR001810	F-box domain	GO:0005515
DN2490_c0_g1	b78d9e74d30123928345d5f9b926f906	114	Pfam	PF01230	HIT domain	2	82	1.4e-05	T	15-01-2026	IPR011146	HIT-like domain	GO:0003824
DN2902_c0_g1	71d5b48b70f1e769ca55276088382958	417	Pfam	PF00010	Helix-loop-helix DNA-binding domain	269	360	1.4e-05	T	15-01-2026	IPR011598	Myc-type, basic helix-loop-helix (bHLH) domain	GO:0046983
DN3229_c0_g1	aefd99a26963f3d492468c04066df549	422	Pfam	PF01764	Lipase (class 3)	248	274	1.4e-05	T	15-01-2026	IPR002921	Fungal lipase-like domain	GO:0006629
DN5195_c0_g1	89427825c8b9de398cf04d656da36ad1	188	Pfam	PF00646	F-box domain	23	65	1.4e-05	T	15-01-2026	IPR001810	F-box domain	GO:0005515
DN6212_c0_g1	4c065ac659715045feea3d1fbde52707	569	Pfam	PF08031	Berberine and berberine like	506	539	1.4e-05	T	15-01-2026	IPR012951	Berberine/berberine-like	GO:0016491|GO:0050660
DN636_c0_g1	d73b83b19422a63a45fb8ba64e8f0f2b	329	Pfam	PF04163	Tht1-like nuclear fusion protein	22	142	1.4e-05	T	15-01-2026	IPR007292	Nuclear fusion protein Kar5	GO:0000742|GO:0048288
DN4711_c0_g1	37f406d301d646cabc28ee2503496c15	714	Pfam	PF00172	Fungal Zn(2)-Cys(6) binuclear cluster domain	18	57	1.3e-05	T	15-01-2026	IPR001138	Zn(2)-C6 fungal-type DNA-binding domain	GO:0000981|GO:0006355|GO:0008270
DN6080_c0_g1	e20df12cfb213d9f94836570699373c3	252	Pfam	PF12906	RING-variant domain	34	85	1.3e-05	T	15-01-2026	IPR011016	Zinc finger, RING-CH-type	GO:0008270
DN7113_c0_g1	7928fcbed73ccf2130ef4be93fb3af54	360	Pfam	PF00400	WD domain, G-beta repeat	70	109	1.3e-05	T	15-01-2026	IPR001680	WD40 repeat	GO:0005515
DN1408_c0_g1	a6403c14a7cfb2da8cddf979d1ea71a8	867	Pfam	PF02187	Growth-Arrest-Specific Protein 2 Domain	840	861	1.2e-05	T	15-01-2026	IPR003108	GAR domain	GO:0008017
DN2010_c0_g1	f94501334fd2cd1db597e369baf45af5	277	Pfam	PF00076	RNA recognition motif. (a.k.a. RRM, RBD, or RNP domain)	179	233	1.2e-05	T	15-01-2026	IPR000504	RNA recognition motif domain	GO:0003723
DN2942_c0_g1	51b134d01c91dde1f6f6d64ad6fc411c	551	Pfam	PF12937	F-box-like	80	139	1.2e-05	T	15-01-2026	IPR001810	F-box domain	GO:0005515
DN3757_c0_g1	ff39dce9452c633224d3f1ca1a4816f2	130	Pfam	PF08641	Kinetochore protein Mis14 like	14	106	1.2e-05	T	15-01-2026	IPR013950	Kinetochore Mis14/Nsl1	GO:0000070|GO:0000776
DN6456_c0_g1	1af04399c6cc6cc91a61282fdcdf151a	584	Pfam	PF02816	Alpha-kinase family	488	564	1.2e-05	T	15-01-2026	IPR004166	MHCK/EF2 kinase	GO:0004674|GO:0005524|GO:0006468
DN9448_c0_g1	63a002e3ee3c3dcf50150dfa5e37edda	301	Pfam	PF09995	ER-bound oxygenase mpaB/B'/Rubber oxygenase, catalytic domain	19	176	1.2e-05	T	15-01-2026	IPR018713	ER-bound oxygenase mpaB/mpaB'/Rubber oxygenase, catalytic domain	GO:0016491
DN1133_c0_g1	8ca9bd340c6a91999c90535646a9c874	486	Pfam	PF00651	BTB/POZ domain	140	241	1.1e-05	T	15-01-2026	IPR000210	BTB/POZ domain	GO:0005515
DN1301_c0_g2	8b8cc039c5264fe424ee9e134991ac83	337	Pfam	PF05773	RWD domain	33	100	1.1e-05	T	15-01-2026	IPR006575	RWD domain	GO:0005515
DN1674_c0_g1	5bd7863d91d3789df959449acd4491f4	622	Pfam	PF00643	B-box zinc finger	62	104	1.1e-05	T	15-01-2026	IPR000315	B-box-type zinc finger	GO:0008270
DN2650_c0_g1	931b2053e2402b4c7cbd56a99a9fe3c8	254	Pfam	PF00642	Zinc finger C-x8-C-x5-C-x3-H type (and similar)	94	118	1.1e-05	T	15-01-2026	IPR000571	Zinc finger, CCCH-type	GO:0046872
DN4661_c0_g1	8f0fd05891357d1462902aaae8382257	332	Pfam	PF00400	WD domain, G-beta repeat	199	232	1.1e-05	T	15-01-2026	IPR001680	WD40 repeat	GO:0005515
DN6098_c0_g1	a19a0c8493ad788f842f8310f09eff4e	504	Pfam	PF10297	Minimal binding motif of Hap4 for binding to Hap2/3/5	16	32	1.1e-05	T	15-01-2026	IPR018287	Hap4 transcription factor, heteromerisation domain	GO:0005634|GO:0006355
DN6550_c0_g1	9df4cf763e626fa83145d1b085d95c76	351	Pfam	PF00657	GDSL-like Lipase/Acylhydrolase	91	236	1.1e-05	T	15-01-2026	IPR001087	GDSL lipase/esterase	GO:0016788
DN11330_c0_g1	cbcfd82aa292bcca07b1537f8a9fe11a	216	Pfam	PF00097	Zinc finger, C3HC4 type (RING finger)	64	128	1e-05	T	15-01-2026	IPR018957	Zinc finger, C3HC4 RING-type	GO:0046872
DN1198_c0_g1	b0ec8c68f5fa7df43783de9ab7045797	555	Pfam	PF00076	RNA recognition motif. (a.k.a. RRM, RBD, or RNP domain)	145	216	1e-05	T	15-01-2026	IPR000504	RNA recognition motif domain	GO:0003723
DN2278_c0_g1	4d2f78cc4059b2ef4fa1379eb0c69169	792	Pfam	PF00172	Fungal Zn(2)-Cys(6) binuclear cluster domain	14	50	1e-05	T	15-01-2026	IPR001138	Zn(2)-C6 fungal-type DNA-binding domain	GO:0000981|GO:0006355|GO:0008270
DN4617_c0_g1	fbd5737149b5e9d634900dc93e82edfa	476	Pfam	PF12937	F-box-like	36	89	1e-05	T	15-01-2026	IPR001810	F-box domain	GO:0005515
DN693_c0_g1	725ba8059e983c4b4ba8c8f7f55623b7	677	Pfam	PF12937	F-box-like	12	84	1e-05	T	15-01-2026	IPR001810	F-box domain	GO:0005515
DN9236_c0_g1	a3aa01fa01f9f810900d577d5bd8d27e	556	Pfam	PF04082	Fungal specific transcription factor domain	134	338	1e-05	T	15-01-2026	IPR007219	Transcription factor domain, fungi	GO:0003677|GO:0006351|GO:0008270
DN4740_c0_g2	c1e273254e4051fbf25778776393aa10	879	Pfam	PF13637	Ankyrin repeats (many copies)	102	130	9.9e-06	T	15-01-2026	IPR002110	Ankyrin repeat	GO:0005515
DN6481_c0_g1	0f6b9674cd7f2a6514aa5616afa9ae14	152	Pfam	PF00163	Ribosomal protein S4/S9 N-terminal domain	4	62	9.8e-06	T	15-01-2026	IPR001912	Ribosomal protein S4/S9, N-terminal	GO:0019843
DN6753_c0_g2	f2c6a25a53cbbd2eacbf017cbdc6d704	196	Pfam	PF00098	Zinc knuckle	14	29	9.8e-06	T	15-01-2026	IPR001878	Zinc finger, CCHC-type	GO:0003676|GO:0008270
DN3888_c0_g1	e03dbc1ec1b9e5cdab67b4ee8c09406d	261	Pfam	PF00722	Glycosyl hydrolases family 16	134	230	9.1e-06	T	15-01-2026	IPR000757	Glycoside hydrolase family 16	GO:0004553|GO:0005975
DN14432_c0_g2	a0d3bfc2e4c498cfab69b31cbc98c333	645	Pfam	PF08030	Ferric reductase NAD binding domain	480	551	9e-06	T	15-01-2026	IPR013121	Ferric reductase, NAD binding domain	GO:0016491
DN3691_c0_g1	6b0aef5cd34163ad6eba1c009e6343ab	1499	Pfam	PF00097	Zinc finger, C3HC4 type (RING finger)	1342	1372	8.7e-06	T	15-01-2026	IPR018957	Zinc finger, C3HC4 RING-type	GO:0046872
DN9610_c0_g1	6a53574e4e4164f0c11150897629a218	491	Pfam	PF00400	WD domain, G-beta repeat	148	179	8.4e-06	T	15-01-2026	IPR001680	WD40 repeat	GO:0005515
DN5625_c0_g1	cfc841d302887aed56f8065f57e38aac	113	Pfam	PF00227	Proteasome subunit	78	107	8.3e-06	T	15-01-2026	IPR001353	Proteasome, subunit alpha/beta	GO:0005839|GO:0051603
DN763_c0_g1	4be5236f97d5bf354aa47073d29b790b	431	Pfam	PF00651	BTB/POZ domain	97	186	8.1e-06	T	15-01-2026	IPR000210	BTB/POZ domain	GO:0005515
DN3960_c0_g1	741f179042491c5b5370196368560f0b	692	Pfam	PF00651	BTB/POZ domain	331	394	8e-06	T	15-01-2026	IPR000210	BTB/POZ domain	GO:0005515
DN4060_c0_g1	e34ae138abf5740df25b552c7bf96680	693	Pfam	PF00172	Fungal Zn(2)-Cys(6) binuclear cluster domain	18	42	8e-06	T	15-01-2026	IPR001138	Zn(2)-C6 fungal-type DNA-binding domain	GO:0000981|GO:0006355|GO:0008270
DN7770_c0_g1	aa9312abbc728a0a3b68df73ef1891c2	349	Pfam	PF01263	Aldose 1-epimerase	18	165	7.6e-06	T	15-01-2026	IPR008183	Aldose 1-/Glucose-6-phosphate 1-epimerase	GO:0005975|GO:0016853
DN178_c0_g1	2c2b1b9ea49f2f4a8ff9c547d53e709e	158	Pfam	PF00722	Glycosyl hydrolases family 16	11	77	7.2e-06	T	15-01-2026	IPR000757	Glycoside hydrolase family 16	GO:0004553|GO:0005975
DN979_c0_g1	db866de10536e77c0271ff68e255cec6	932	Pfam	PF03810	Importin-beta N-terminal domain	26	91	7.1e-06	T	15-01-2026	IPR001494	Importin-beta, N-terminal domain	GO:0006886|GO:0031267
DN1286_c0_g1	164171edbac1301d1191a4061eec644a	512	Pfam	PF00172	Fungal Zn(2)-Cys(6) binuclear cluster domain	25	57	6.8e-06	T	15-01-2026	IPR001138	Zn(2)-C6 fungal-type DNA-binding domain	GO:0000981|GO:0006355|GO:0008270
DN3233_c0_g2	878663d3257711f17e995323b78d0f34	197	Pfam	PF13405	EF-hand domain	44	73	6.7e-06	T	15-01-2026	IPR002048	EF-hand domain	GO:0005509
DN1291_c0_g1	2d9d001183af03f85a55b7bb4acb6fae	121	Pfam	PF01192	RNA polymerase Rpb6	91	112	6.5e-06	T	15-01-2026	IPR006110	RNA polymerase, subunit omega/Rpo6/RPB6	GO:0003677|GO:0003899|GO:0006351
DN5423_c0_g1	04191558578d33a6be9d4c66a5accb57	393	Pfam	PF00651	BTB/POZ domain	25	125	6.4e-06	T	15-01-2026	IPR000210	BTB/POZ domain	GO:0005515
DN3958_c0_g1	56bbbb602b049594cad781589c62da6c	1426	Pfam	PF00651	BTB/POZ domain	252	327	6.3e-06	T	15-01-2026	IPR000210	BTB/POZ domain	GO:0005515
DN6125_c0_g1	1066fcc601cf151534cc6fd553e6a2f6	741	Pfam	PF00172	Fungal Zn(2)-Cys(6) binuclear cluster domain	20	59	6.3e-06	T	15-01-2026	IPR001138	Zn(2)-C6 fungal-type DNA-binding domain	GO:0000981|GO:0006355|GO:0008270
DN11427_c0_g1	201a3cb856af1c6c989f725f71ad26f6	134	Pfam	PF01185	Fungal hydrophobin	30	75	6.1e-06	T	15-01-2026	IPR001338	Hydrophobin	GO:0005199|GO:0009277
DN3560_c0_g1	2f924689e58681fce346f35e9586805a	501	Pfam	PF01231	Indoleamine 2,3-dioxygenase	20	145	6.1e-06	T	15-01-2026	IPR000898	Indoleamine 2,3-dioxygenase	GO:0020037
DN4917_c0_g1	c36d3f5258943fc18193630af7bf6512	581	Pfam	PF00400	WD domain, G-beta repeat	375	410	6.1e-06	T	15-01-2026	IPR001680	WD40 repeat	GO:0005515
DN5719_c0_g1	d90c0431f2f4ed0eb80d7a942836355e	796	Pfam	PF01553	Acyltransferase	40	138	6.1e-06	T	15-01-2026	IPR002123	Phospholipid/glycerol acyltransferase	GO:0016746
DN789_c0_g1	4af5599e1c7dff4044ca82440f941c66	608	Pfam	PF12937	F-box-like	84	139	6.1e-06	T	15-01-2026	IPR001810	F-box domain	GO:0005515
DN3748_c0_g1	67697d2c162e8df14308b3b4b53f7a09	545	Pfam	PF12937	F-box-like	50	99	5.9e-06	T	15-01-2026	IPR001810	F-box domain	GO:0005515
DN3382_c0_g1	074f380baeda0de56d2cb196512891cc	931	Pfam	PF00569	Zinc finger, ZZ type	649	682	5.6e-06	T	15-01-2026	IPR000433	Zinc finger, ZZ-type	GO:0008270
DN4765_c0_g1	2b0c121dc146182d4d6bf373ebd8dffe	1869	Pfam	PF00580	UvrD/REP helicase N-terminal domain	326	473	5.4e-06	T	15-01-2026	IPR014016	UvrD-like helicase, ATP-binding domain	GO:0005524
DN7701_c0_g1	c70f1cc580aea8dea1124f3a680c1992	600	Pfam	PF12937	F-box-like	37	80	5.4e-06	T	15-01-2026	IPR001810	F-box domain	GO:0005515
DN1151_c0_g1	53cace441c6ebc029cad254feba3fff2	665	Pfam	PF00646	F-box domain	32	62	5.3e-06	T	15-01-2026	IPR001810	F-box domain	GO:0005515
DN14951_c0_g1	52b8ed998a570a17aea77e4b34fc4bbb	117	Pfam	PF00891	O-methyltransferase domain	45	89	5.3e-06	T	15-01-2026	IPR001077	O-methyltransferase domain	GO:0008171
DN1816_c0_g1	1697239a48c064b2e9553d0ca951e7dd	286	Pfam	PF09995	ER-bound oxygenase mpaB/B'/Rubber oxygenase, catalytic domain	6	116	5.2e-06	T	15-01-2026	IPR018713	ER-bound oxygenase mpaB/mpaB'/Rubber oxygenase, catalytic domain	GO:0016491
DN5635_c0_g1	740c584f6f6ce1bac069a7927258c092	529	Pfam	PF12937	F-box-like	76	125	4.9e-06	T	15-01-2026	IPR001810	F-box domain	GO:0005515
DN2628_c0_g1	3344db77073f5093839f54b2e0ec5927	932	Pfam	PF00076	RNA recognition motif. (a.k.a. RRM, RBD, or RNP domain)	397	461	4.7e-06	T	15-01-2026	IPR000504	RNA recognition motif domain	GO:0003723
DN7534_c0_g1	d29680361895013b2f783f217921fc1e	1537	Pfam	PF00097	Zinc finger, C3HC4 type (RING finger)	1180	1219	4.7e-06	T	15-01-2026	IPR018957	Zinc finger, C3HC4 RING-type	GO:0046872
DN2872_c0_g2	b79f6d35d5f639aa41365e14034d20ee	302	Pfam	PF01062	Bestrophin, RFP-TM, chloride channel	233	299	4.6e-06	T	15-01-2026	IPR021134	Bestrophin/UPF0187	GO:0005254
DN5438_c0_g1	638fcf80d711840fcbb47f6e8c1538b5	122	Pfam	PF00025	ADP-ribosylation factor family	29	57	4.4e-06	T	15-01-2026	IPR006689	Small GTPase superfamily, ARF/SAR type	GO:0003924|GO:0005525
DN3742_c0_g2	528eddd4693ef086c1747652a75bbe57	1234	Pfam	PF00098	Zinc knuckle	309	324	4.3e-06	T	15-01-2026	IPR001878	Zinc finger, CCHC-type	GO:0003676|GO:0008270
DN7466_c0_g1	9373de0e5325ba3a539fd78d6df58295	697	Pfam	PF00097	Zinc finger, C3HC4 type (RING finger)	600	644	4.1e-06	T	15-01-2026	IPR018957	Zinc finger, C3HC4 RING-type	GO:0046872
DN685_c0_g1	8aff6b0860bf0e3b2dd69f0097f6ab66	419	Pfam	PF00288	GHMP kinases N terminal domain	107	177	4e-06	T	15-01-2026	IPR006204	GHMP kinase N-terminal domain	GO:0005524
DN1183_c0_g1	6dba4293a0bcfb4effff5484f445541f	993	Pfam	PF00172	Fungal Zn(2)-Cys(6) binuclear cluster domain	44	78	3.9e-06	T	15-01-2026	IPR001138	Zn(2)-C6 fungal-type DNA-binding domain	GO:0000981|GO:0006355|GO:0008270
DN4772_c0_g1	f3aefd5e8b3db771cef303b27006a5ed	557	Pfam	PF00067	Cytochrome P450	45	164	3.9e-06	T	15-01-2026	IPR001128	Cytochrome P450	GO:0004497|GO:0005506|GO:0016705|GO:0020037
DN5728_c0_g1	6d3cfda30e86dfd0af9a01d787330ce1	229	Pfam	PF00651	BTB/POZ domain	3	116	3.7e-06	T	15-01-2026	IPR000210	BTB/POZ domain	GO:0005515
DN6168_c0_g1	53f3c1dce422458bbb2b95c1d48d1a6b	756	Pfam	PF00150	Cellulase (glycosyl hydrolase family 5)	249	407	3.7e-06	T	15-01-2026	IPR001547	Glycoside hydrolase, family 5	GO:0004553|GO:0071704
DN2007_c0_g2	31e5db65c0a7d180de31c6a540f6b36f	1056	Pfam	PF02845	CUE domain	24	61	3.5e-06	T	15-01-2026	IPR003892	Ubiquitin system component CUE	GO:0043130
DN5158_c0_g1	2214229bd90d4e35f6fcbd20b96e916e	170	Pfam	PF00145	C-5 cytosine-specific DNA methylase	4	67	3.5e-06	T	15-01-2026	IPR001525	C-5 cytosine methyltransferase	GO:0008168
DN2563_c0_g1	2ad730565ea196fda987920b511fd6b2	810	Pfam	PF00172	Fungal Zn(2)-Cys(6) binuclear cluster domain	21	62	3.3e-06	T	15-01-2026	IPR001138	Zn(2)-C6 fungal-type DNA-binding domain	GO:0000981|GO:0006355|GO:0008270
DN5064_c0_g1	fc1f19c553bd5ba10e81c2765a579735	888	Pfam	PF00172	Fungal Zn(2)-Cys(6) binuclear cluster domain	16	56	3.3e-06	T	15-01-2026	IPR001138	Zn(2)-C6 fungal-type DNA-binding domain	GO:0000981|GO:0006355|GO:0008270
DN5104_c0_g2	0fcf1de7b64a0dc0c74dc53da809ab93	492	Pfam	PF00046	Homeodomain	7	62	3.3e-06	T	15-01-2026	IPR001356	Homeobox domain	GO:0003677
DN472_c0_g1	b58a86f85501a48bbdd534d2ea83b37a	455	Pfam	PF04851	Type III restriction enzyme, res subunit	13	105	3.2e-06	T	15-01-2026	IPR006935	Helicase/UvrB, N-terminal	GO:0003677|GO:0005524|GO:0016787
DN12224_c0_g1	3930a7a9d837e0fd72564b97c03386e7	1241	Pfam	PF00400	WD domain, G-beta repeat	103	140	3e-06	T	15-01-2026	IPR001680	WD40 repeat	GO:0005515
DN1949_c0_g1	1d2ecd52da46c93fe612be08074c6bd8	803	Pfam	PF00642	Zinc finger C-x8-C-x5-C-x3-H type (and similar)	180	204	3e-06	T	15-01-2026	IPR000571	Zinc finger, CCCH-type	GO:0046872
DN237_c1_g1	720d150bf6686b534d7a460c6a2ee7b3	722	Pfam	PF00172	Fungal Zn(2)-Cys(6) binuclear cluster domain	23	61	3e-06	T	15-01-2026	IPR001138	Zn(2)-C6 fungal-type DNA-binding domain	GO:0000981|GO:0006355|GO:0008270
DN2136_c0_g1	7cf69379d811afce4862998888581fb1	283	Pfam	PF00036	EF hand	159	183	2.9e-06	T	15-01-2026	IPR002048	EF-hand domain	GO:0005509
DN5891_c0_g1	27af05291aeacb3da9bbee033d482fb7	660	Pfam	PF08587	Ubiquitin associated domain (UBA)	311	355	2.9e-06	T	15-01-2026	IPR013896	Carbon catabolite-derepressing protein kinase, ubiquitin-associated domain	GO:0004674
DN8153_c0_g1	16d4f3ad8b7e7301069b85f2c8c40ae8	537	Pfam	PF12937	F-box-like	6	40	2.9e-06	T	15-01-2026	IPR001810	F-box domain	GO:0005515
DN6164_c0_g4	2e1eafcf16290fcc0ad15e61436c6495	473	Pfam	PF12937	F-box-like	32	74	2.8e-06	T	15-01-2026	IPR001810	F-box domain	GO:0005515
DN5281_c0_g1	332a9da447048e8ef1d27aa437dd2417	565	Pfam	PF00646	F-box domain	4	38	2.7e-06	T	15-01-2026	IPR001810	F-box domain	GO:0005515
DN14363_c0_g1	3d1e2d8763657d1a7deaffec0ccc38cb	252	Pfam	PF00046	Homeodomain	151	200	2.6e-06	T	15-01-2026	IPR001356	Homeobox domain	GO:0003677
DN3734_c0_g1	71b4b0c820490c10ab7e3bb6b817e5e7	256	Pfam	PF02627	Carboxymuconolactone decarboxylase family	116	167	2.6e-06	T	15-01-2026	IPR003779	Carboxymuconolactone decarboxylase-like	GO:0051920
DN3977_c0_g1	0fb384ed7f2a21d37ee174dde7cc8d06	630	Pfam	PF00175	Oxidoreductase NAD-binding domain	496	605	2.5e-06	T	15-01-2026	IPR001433	Oxidoreductase FAD/NAD(P)-binding	GO:0016491
DN5298_c0_g1	a5826b0d7e9dde0c786291af10e7c46c	1042	Pfam	PF03810	Importin-beta N-terminal domain	24	102	2.5e-06	T	15-01-2026	IPR001494	Importin-beta, N-terminal domain	GO:0006886|GO:0031267
DN2115_c0_g1	4ea8d84a3ee3da79bc8105822e9ef96f	178	Pfam	PF00804	Syntaxin	79	119	2.4e-06	T	15-01-2026	IPR006011	Syntaxin, N-terminal domain	GO:0016020
DN407_c0_g1	8a0b37cf6b3accd1e168978dc8694114	1338	Pfam	PF01979	Amidohydrolase family	1247	1289	2.4e-06	T	15-01-2026	IPR006680	Amidohydrolase-related	GO:0016787
DN3311_c0_g1	a0a64f4e401d3c5a52c5ba1a8a54851b	437	Pfam	PF00067	Cytochrome P450	342	403	2.3e-06	T	15-01-2026	IPR001128	Cytochrome P450	GO:0004497|GO:0005506|GO:0016705|GO:0020037
DN887_c0_g1	e986925bd8425f18091cf209ef5f2675	1094	Pfam	PF00498	FHA domain	52	135	2.3e-06	T	15-01-2026	IPR000253	Forkhead-associated (FHA) domain	GO:0005515
DN26548_c0_g1	ca4dbd3149c7e7f87a3182553746e85c	112	Pfam	PF00752	XPG N-terminal domain	1	100	2.2e-06	T	15-01-2026	IPR006085	XPG, N-terminal	GO:0004518
DN3295_c0_g1	ceb3a08ebdc3410bdb2c93f81840b3c5	679	Pfam	PF00400	WD domain, G-beta repeat	298	332	2.1e-06	T	15-01-2026	IPR001680	WD40 repeat	GO:0005515
DN5886_c1_g1	9a3106fcce3fbe881645a7db18a27442	485	Pfam	PF00569	Zinc finger, ZZ type	67	101	2.1e-06	T	15-01-2026	IPR000433	Zinc finger, ZZ-type	GO:0008270
DN8305_c0_g1	3dcfcfe74761aab8d5f13f4665203a02	397	Pfam	PF01717	Cobalamin-independent synthase, Catalytic domain	132	369	2.1e-06	T	15-01-2026	IPR002629	Cobalamin-independent methionine synthase MetE, C-terminal/archaeal	GO:0003871|GO:0008270|GO:0009086
DN4440_c0_g1	b314af5124b75ac89e73a4b2ea0b5d29	1046	Pfam	PF00575	S1 RNA binding domain	79	148	2e-06	T	15-01-2026	IPR003029	S1 domain	GO:0003676
DN4860_c0_g1	0f4b6d2fd9f60fffc700ca48aa2a2287	213	Pfam	PF00583	Acetyltransferase (GNAT) family	140	190	1.9e-06	T	15-01-2026	IPR000182	GNAT domain	GO:0016407
DN8841_c0_g1	87ea319d81a9963149f1b9c21796d000	344	Pfam	PF12937	F-box-like	97	156	1.9e-06	T	15-01-2026	IPR001810	F-box domain	GO:0005515
DN14129_c0_g1	cf7761c39d8bfa5d9fa2e7244caba15f	203	Pfam	PF06422	CDR ABC transporter	2	43	1.8e-06	T	15-01-2026	IPR010929	CDR ABC transporter	GO:0005524|GO:0016021|GO:0042626|GO:0055085
DN5619_c0_g1	d4317eddb4227b704b251da507f54649	1114	Pfam	PF12796	Ankyrin repeats (3 copies)	514	589	1.7e-06	T	15-01-2026	IPR002110	Ankyrin repeat	GO:0005515
DN8974_c0_g1	dcaa45d3952b21c0e46f3e11b7b6869f	473	Pfam	PF05773	RWD domain	40	155	1.7e-06	T	15-01-2026	IPR006575	RWD domain	GO:0005515
DN15197_c0_g1	ebc8ba4b8d3430353996392d7bbaa122	385	Pfam	PF00172	Fungal Zn(2)-Cys(6) binuclear cluster domain	327	368	1.6e-06	T	15-01-2026	IPR001138	Zn(2)-C6 fungal-type DNA-binding domain	GO:0000981|GO:0006355|GO:0008270
DN4953_c0_g1	0cddaccd20e59bd660e91068499958cc	101	Pfam	PF00238	Ribosomal protein L14p/L23e	9	53	1.6e-06	T	15-01-2026	IPR000218	Ribosomal protein L14P	GO:0003735|GO:0005840|GO:0006412
DN6880_c0_g3	ed182e6db52ac96daab1d004e585241c	1224	Pfam	PF01699	Sodium/calcium exchanger protein	583	769	1.6e-06	T	15-01-2026	IPR004837	Sodium/calcium exchanger membrane region	GO:0016021|GO:0055085
DN9929_c0_g1	02d54377feb6a2fab2d81b2f27dd229c	105	Pfam	PF00471	Ribosomal protein L33	57	100	1.6e-06	T	15-01-2026	IPR001705	Ribosomal protein L33	GO:0003735|GO:0005840|GO:0006412
DN13833_c0_g1	04cea82091e17c4f1885b22da55dc7d5	103	Pfam	PF08264	Anticodon-binding domain of tRNA ligase	8	50	1.5e-06	T	15-01-2026	IPR013155	Methionyl/Valyl/Leucyl/Isoleucyl-tRNA synthetase, anticodon-binding	GO:0004812|GO:0006418
DN1460_c0_g1	1d5166725def5ecb5d24df47ee4aef3d	141	Pfam	PF05199	GMC oxidoreductase	8	89	1.5e-06	T	15-01-2026	IPR007867	Glucose-methanol-choline oxidoreductase, C-terminal	GO:0016614
DN5816_c0_g1	246b33fc359d37ffac3c0666a9e94573	1003	Pfam	PF00004	ATPase family associated with various cellular activities (AAA)	290	362	1.5e-06	T	15-01-2026	IPR003959	ATPase, AAA-type, core	GO:0005524|GO:0016887
DN6070_c0_g1	eb57df89947fd0d7fe3c5021261405b8	100	Pfam	PF00787	PX domain	33	85	1.5e-06	T	15-01-2026	IPR001683	Phox homology	GO:0035091
DN10838_c0_g1	324b50df5777efee1292c8dd36014755	1237	Pfam	PF00400	WD domain, G-beta repeat	428	463	1.4e-06	T	15-01-2026	IPR001680	WD40 repeat	GO:0005515
DN2515_c0_g1	1a4426487be0d8e684711d6ef0556895	522	Pfam	PF01699	Sodium/calcium exchanger protein	144	310	1.4e-06	T	15-01-2026	IPR004837	Sodium/calcium exchanger membrane region	GO:0016021|GO:0055085
DN2677_c0_g2	326ceb9f85e892302c9083ed7a23ea8f	381	Pfam	PF12937	F-box-like	5	74	1.4e-06	T	15-01-2026	IPR001810	F-box domain	GO:0005515
DN4454_c0_g1	c67e1bd66c51f080f06eee5fa2dc6e1f	713	Pfam	PF15460	Something about silencing, SAS, complex subunit 4	134	183	1.4e-06	T	15-01-2026	IPR029184	Something about silencing protein 4 domain	GO:0016573
DN5293_c0_g1	7205c55368d6c767b9d71ac84317a7a1	257	Pfam	PF03868	Ribosomal protein L6, N-terminal domain	23	65	1.4e-06	T	15-01-2026	IPR005568	Ribosomal protein L6, N-terminal	GO:0003735|GO:0005840|GO:0006412
DN7010_c0_g1	33cce32b30ee11c7df60f87e66d9e2cf	572	Pfam	PF00400	WD domain, G-beta repeat	367	404	1.4e-06	T	15-01-2026	IPR001680	WD40 repeat	GO:0005515
DN26755_c0_g1	42b74523f3bf0d35f10c0f0f86f93fdc	326	Pfam	PF03372	Endonuclease/Exonuclease/phosphatase family	58	297	1.3e-06	T	15-01-2026	IPR005135	Endonuclease/exonuclease/phosphatase	GO:0003824
DN2823_c0_g1	44748b92a508dde50efd10a84516a09b	248	Pfam	PF00775	Dioxygenase	14	140	1.3e-06	T	15-01-2026	IPR000627	Intradiol ring-cleavage dioxygenase, C-terminal	GO:0003824|GO:0006725|GO:0008199
DN4689_c0_g3	e79c33daec951cdb880245f539a0e401	692	Pfam	PF00646	F-box domain	94	129	1.3e-06	T	15-01-2026	IPR001810	F-box domain	GO:0005515
DN5069_c0_g1	e9dcbe85197836adf0c267dbe49afb5f	324	Pfam	PF00170	bZIP transcription factor	20	62	1.3e-06	T	15-01-2026	IPR004827	Basic-leucine zipper domain	GO:0003700|GO:0006355
DN11694_c0_g1	0b5dcf6ec1858f441ff988b962a2ec35	669	Pfam	PF07819	PGAP1-like protein	280	332	1.2e-06	T	15-01-2026	IPR012908	GPI inositol-deacylase PGAP1-like	GO:0016788
DN210_c0_g1	3dbdb1fea91053c55d71b263cc1b27b8	551	Pfam	PF02878	Phosphoglucomutase/phosphomannomutase, alpha/beta/alpha domain I	62	92	1.2e-06	T	15-01-2026	IPR005844	Alpha-D-phosphohexomutase, alpha/beta/alpha domain I	GO:0005975|GO:0016868
DN345_c0_g1	e2dbbc25a8ebca560107a4939921052e	1253	Pfam	PF00512	His Kinase A (phospho-acceptor) domain	394	460	1.2e-06	T	15-01-2026	IPR003661	Signal transduction histidine kinase, dimerisation/phosphoacceptor domain	GO:0000155|GO:0007165
DN5117_c0_g1	92265eafe3a62110228e13942d5729d0	334	Pfam	PF00082	Subtilase family	87	260	1.2e-06	T	15-01-2026	IPR000209	Peptidase S8/S53 domain	GO:0006508|GO:0008236
DN5487_c0_g1	c10c90e0aeeb3c9a9d238703b230ac63	438	Pfam	PF12937	F-box-like	12	69	1.2e-06	T	15-01-2026	IPR001810	F-box domain	GO:0005515
DN12683_c0_g1	2a59f9d1aacca14a4fa6084e5ac1d79f	297	Pfam	PF00725	3-hydroxyacyl-CoA dehydrogenase, C-terminal domain	257	297	1.1e-06	T	15-01-2026	IPR006108	3-hydroxyacyl-CoA dehydrogenase, C-terminal	GO:0006631|GO:0016491|GO:0016616
DN2133_c0_g1	7056b20f7f380d4a423de5fc9004132d	310	Pfam	PF00400	WD domain, G-beta repeat	99	135	1.1e-06	T	15-01-2026	IPR001680	WD40 repeat	GO:0005515
DN4196_c0_g1	6292ab0538d0ac92e0efe49abcc3fbce	578	Pfam	PF00172	Fungal Zn(2)-Cys(6) binuclear cluster domain	103	133	1.1e-06	T	15-01-2026	IPR001138	Zn(2)-C6 fungal-type DNA-binding domain	GO:0000981|GO:0006355|GO:0008270
DN6502_c0_g1	dd873814f42d788c6b79286945353cd2	517	Pfam	PF03547	Membrane transport protein	12	163	1.1e-06	T	15-01-2026	IPR004776	Membrane transport protein	GO:0016021|GO:0055085
DN668_c0_g1	5d62c2de8276a4720fa309be0f764b2b	823	Pfam	PF12859	Anaphase-promoting complex subunit 1	158	203	1.1e-06	T	15-01-2026	IPR024990	Anaphase-promoting complex subunit 1	GO:0005680
DN7621_c0_g2	a13cdd737af7a82e113c7a014c13bd55	567	Pfam	PF12937	F-box-like	79	157	1.1e-06	T	15-01-2026	IPR001810	F-box domain	GO:0005515
DN7942_c0_g1	6c6602c10a973bdfc779181b7e315e73	803	Pfam	PF00400	WD domain, G-beta repeat	458	493	1.1e-06	T	15-01-2026	IPR001680	WD40 repeat	GO:0005515
DN7553_c0_g1	7372d31740e0c424b9160ee6bfbe02c8	827	Pfam	PF00172	Fungal Zn(2)-Cys(6) binuclear cluster domain	19	59	1e-06	T	15-01-2026	IPR001138	Zn(2)-C6 fungal-type DNA-binding domain	GO:0000981|GO:0006355|GO:0008270
DN886_c0_g2	14a298cda11ccdf110179710feee621a	597	Pfam	PF00172	Fungal Zn(2)-Cys(6) binuclear cluster domain	17	53	1e-06	T	15-01-2026	IPR001138	Zn(2)-C6 fungal-type DNA-binding domain	GO:0000981|GO:0006355|GO:0008270
DN9484_c0_g1	53593b3bd1ff51e877aede166088a187	489	Pfam	PF00172	Fungal Zn(2)-Cys(6) binuclear cluster domain	35	73	1e-06	T	15-01-2026	IPR001138	Zn(2)-C6 fungal-type DNA-binding domain	GO:0000981|GO:0006355|GO:0008270
DN2537_c0_g2	9b6058fa3b39af16185070558e6c807b	536	Pfam	PF12937	F-box-like	67	126	9.7e-07	T	15-01-2026	IPR001810	F-box domain	GO:0005515
DN2149_c0_g1	860a63fe2e9af7eee723cc29068c9028	827	Pfam	PF00076	RNA recognition motif. (a.k.a. RRM, RBD, or RNP domain)	118	181	9.6e-07	T	15-01-2026	IPR000504	RNA recognition motif domain	GO:0003723
DN5490_c0_g2	f8ce7d406d1876c6ef341857c0d8d1ff	632	Pfam	PF00172	Fungal Zn(2)-Cys(6) binuclear cluster domain	28	67	9.5e-07	T	15-01-2026	IPR001138	Zn(2)-C6 fungal-type DNA-binding domain	GO:0000981|GO:0006355|GO:0008270
DN1222_c0_g1	aaf91b6e03462a9babc52778373906fb	625	Pfam	PF00732	GMC oxidoreductase	297	373	9.4e-07	T	15-01-2026	IPR000172	Glucose-methanol-choline oxidoreductase, N-terminal	GO:0016614|GO:0050660
DN950_c0_g1	471b831c3ee0bffdf2eb4161d4207d29	1081	Pfam	PF03810	Importin-beta N-terminal domain	27	95	9.4e-07	T	15-01-2026	IPR001494	Importin-beta, N-terminal domain	GO:0006886|GO:0031267
DN2794_c0_g1	9acddccdffce3521114d55e787a9072f	840	Pfam	PF00172	Fungal Zn(2)-Cys(6) binuclear cluster domain	20	59	9.1e-07	T	15-01-2026	IPR001138	Zn(2)-C6 fungal-type DNA-binding domain	GO:0000981|GO:0006355|GO:0008270
DN6911_c0_g2	7f894c5fc08a334ad6b23a2801d70bff	703	Pfam	PF00397	WW domain	14	43	8.9e-07	T	15-01-2026	IPR001202	WW domain	GO:0005515
DN1504_c0_g1	0d361ad1fe2f626e98563ab2eb0f8a23	291	Pfam	PF00075	RNase H	46	84	8.8e-07	T	15-01-2026	IPR002156	Ribonuclease H domain	GO:0003676|GO:0004523
DN1349_c0_g1	a5ed8e465b7cb9c3be3061fcff3beeb7	615	Pfam	PF00149	Calcineurin-like phosphoesterase	63	296	8.3e-07	T	15-01-2026	IPR004843	Calcineurin-like phosphoesterase domain, ApaH type	GO:0016787
DN4983_c0_g1	52db77534a85ed0c6ab2072601baff92	957	Pfam	PF00403	Heavy-metal-associated domain	140	195	8.1e-07	T	15-01-2026	IPR006121	Heavy metal-associated domain, HMA	GO:0046872
DN2366_c0_g1	915ae40705cc1810a1f827b1f4715262	842	Pfam	PF07927	HicA toxin of bacterial toxin-antitoxin,	771	828	7.9e-07	T	15-01-2026	IPR012933	HicA mRNA interferase family	GO:0003729
DN772_c0_g1	a6e26a01342e3ed77c6ba71f84f8fce8	490	Pfam	PF12937	F-box-like	21	71	7.7e-07	T	15-01-2026	IPR001810	F-box domain	GO:0005515
DN4726_c0_g1	e3b58e47a1fce91cf108bc7e9f0b9eb7	490	Pfam	PF01494	FAD binding domain	18	210	7.6e-07	T	15-01-2026	IPR002938	FAD-binding domain	GO:0071949
DN6477_c0_g1	2a9f7d934096559af718c4a659c40a01	1008	Pfam	PF00282	Pyridoxal-dependent decarboxylase conserved domain	269	378	7.5e-07	T	15-01-2026	IPR002129	Pyridoxal phosphate-dependent decarboxylase	GO:0016830|GO:0019752|GO:0030170
DN1220_c0_g1	a52449844ddc484a97dc2c600073d40c	175	Pfam	PF00098	Zinc knuckle	5	22	7.3e-07	T	15-01-2026	IPR001878	Zinc finger, CCHC-type	GO:0003676|GO:0008270
DN5856_c0_g1	bf441d651a9204d58be0408beef21247	518	Pfam	PF00172	Fungal Zn(2)-Cys(6) binuclear cluster domain	27	53	7.3e-07	T	15-01-2026	IPR001138	Zn(2)-C6 fungal-type DNA-binding domain	GO:0000981|GO:0006355|GO:0008270
DN2422_c0_g1	8a416a7081b49d36e96e5bc0a169d51b	1863	Pfam	PF01433	Peptidase family M1 domain	346	464	7.2e-07	T	15-01-2026	IPR014782	Peptidase M1, membrane alanine aminopeptidase	GO:0008237|GO:0008270
DN895_c0_g1	46aa7703554e3c016ea9de7c1897fb80	569	Pfam	PF12937	F-box-like	114	174	7.2e-07	T	15-01-2026	IPR001810	F-box domain	GO:0005515
DN2370_c0_g1	1e17344cdb192f8aedb888ecb0899353	1211	Pfam	PF03372	Endonuclease/Exonuclease/phosphatase family	834	1160	7e-07	T	15-01-2026	IPR005135	Endonuclease/exonuclease/phosphatase	GO:0003824
DN633_c0_g1	b124373156b87a6574b4c7e69b7860ed	541	Pfam	PF12937	F-box-like	90	149	6.9e-07	T	15-01-2026	IPR001810	F-box domain	GO:0005515
DN7449_c0_g1	a7faa9714618d2298eadf4d2d76bc080	485	Pfam	PF16499	Alpha galactosidase A	167	359	6.9e-07	T	15-01-2026	IPR002241	Glycoside hydrolase, family 27	GO:0004553|GO:0005975
DN1533_c0_g1	31ab2718ec3493ecb59f247f35aadb8c	582	Pfam	PF00172	Fungal Zn(2)-Cys(6) binuclear cluster domain	36	74	6.8e-07	T	15-01-2026	IPR001138	Zn(2)-C6 fungal-type DNA-binding domain	GO:0000981|GO:0006355|GO:0008270
DN5658_c0_g1	62a4a5f79aee945bb57e02c6c0a87882	465	Pfam	PF08031	Berberine and berberine like	406	449	6.8e-07	T	15-01-2026	IPR012951	Berberine/berberine-like	GO:0016491|GO:0050660
DN784_c0_g1	6fe1693a9a67863bb7011c619e0944c9	1055	Pfam	PF00067	Cytochrome P450	912	969	6.8e-07	T	15-01-2026	IPR001128	Cytochrome P450	GO:0004497|GO:0005506|GO:0016705|GO:0020037
DN299_c0_g1	940cb6b9e591ebd1b903a650ddbd56d2	156	Pfam	PF01652	Eukaryotic initiation factor 4E	88	153	6.6e-07	T	15-01-2026	IPR001040	Translation Initiation factor eIF- 4e	GO:0003723|GO:0003743|GO:0006413
DN5973_c0_g1	81bb4e763ef41459b6a85315482ef087	254	Pfam	PF00397	WW domain	11	42	6.5e-07	T	15-01-2026	IPR001202	WW domain	GO:0005515
DN5793_c0_g1	315c2d5a0e7b43c9aac269141015635c	987	Pfam	PF00097	Zinc finger, C3HC4 type (RING finger)	629	667	6.1e-07	T	15-01-2026	IPR018957	Zinc finger, C3HC4 RING-type	GO:0046872
DN6000_c0_g1	8b00d12987d86c09e85d61475c94f1bd	121	Pfam	PF00150	Cellulase (glycosyl hydrolase family 5)	12	89	6.1e-07	T	15-01-2026	IPR001547	Glycoside hydrolase, family 5	GO:0004553|GO:0071704
DN983_c0_g1	dcbcd0eeb47c3dcf4ab4465efc08816c	925	Pfam	PF00010	Helix-loop-helix DNA-binding domain	731	827	6.1e-07	T	15-01-2026	IPR011598	Myc-type, basic helix-loop-helix (bHLH) domain	GO:0046983
DN18218_c0_g1	ea1037bb427e6c90b460e90f2796172e	367	Pfam	PF03372	Endonuclease/Exonuclease/phosphatase family	1	207	6e-07	T	15-01-2026	IPR005135	Endonuclease/exonuclease/phosphatase	GO:0003824
DN5121_c0_g1	1a7808f10486f0a6b904de0c1a71bf6a	1122	Pfam	PF00917	MATH domain	57	161	6e-07	T	15-01-2026	IPR002083	MATH/TRAF domain	GO:0005515
DN2435_c0_g1	1eae4be49fba5523c75c0e9d4a67d712	999	Pfam	PF08447	PAS fold	517	563	5.9e-07	T	15-01-2026	IPR013655	PAS fold-3	GO:0005515
DN3954_c0_g2	e84f4006b6053cbb5fe9f3ec75ca04bd	305	Pfam	PF00651	BTB/POZ domain	90	181	5.8e-07	T	15-01-2026	IPR000210	BTB/POZ domain	GO:0005515
DN37943_c0_g1	536f9c6e441d9022257ffa7657b38ac0	175	Pfam	PF13508	Acetyltransferase (GNAT) domain	91	147	5.6e-07	T	15-01-2026	IPR000182	GNAT domain	GO:0016407
DN2719_c0_g1	5815cd1528e1211b645842bd87a0ecae	183	Pfam	PF02845	CUE domain	142	179	5.5e-07	T	15-01-2026	IPR003892	Ubiquitin system component CUE	GO:0043130
DN4265_c0_g1	631f48c41cae72d47d81d9ee28dbb197	120	Pfam	PF05405	Mitochondrial ATP synthase B chain precursor (ATP-synt_B)	69	100	5.4e-07	T	15-01-2026	IPR008688	ATP synthase, F0 complex, subunit B/MI25	GO:0000276|GO:0015078|GO:0015986
DN5832_c0_g3	b6e7f0609f7c65874305a60f202affbd	443	Pfam	PF00722	Glycosyl hydrolases family 16	321	395	5.4e-07	T	15-01-2026	IPR000757	Glycoside hydrolase family 16	GO:0004553|GO:0005975
DN3709_c0_g1	6aa00384ba2d6338b59fb251ff7edb54	1276	Pfam	PF01979	Amidohydrolase family	1151	1224	5.3e-07	T	15-01-2026	IPR006680	Amidohydrolase-related	GO:0016787
DN10570_c0_g2	35696c6126cdefbac6cf405318c4f3be	1470	Pfam	PF00787	PX domain	652	731	5.2e-07	T	15-01-2026	IPR001683	Phox homology	GO:0035091
DN2343_c0_g1	d8b46e4f2ba19fd673018a9249df8e52	260	Pfam	PF00400	WD domain, G-beta repeat	109	144	5.1e-07	T	15-01-2026	IPR001680	WD40 repeat	GO:0005515
DN4004_c0_g2	f9a8d88ec7da353e699b78c4c4247d66	198	Pfam	PF00416	Ribosomal protein S13/S18	4	63	5.1e-07	T	15-01-2026	IPR001892	Ribosomal protein S13	GO:0003723|GO:0003735|GO:0005840|GO:0006412
DN6220_c0_g1	2eaade4a4f1b6f77bab6b512cb31c6f8	387	Pfam	PF02205	WH2 motif	4	25	4.9e-07	T	15-01-2026	IPR003124	WH2 domain	GO:0003779
DN2889_c0_g1	398309c0149ec19334dac1e2b3725a29	817	Pfam	PF01544	CorA-like Mg2+ transporter protein	591	700	4.8e-07	T	15-01-2026	IPR002523	Mg2+ transporter protein, CorA-like/Zinc transport protein ZntB	GO:0016020|GO:0030001|GO:0046873|GO:0055085
DN3094_c0_g1	88f8dad2643ada3e59675fc5a4f3d62a	329	Pfam	PF00150	Cellulase (glycosyl hydrolase family 5)	123	294	4.8e-07	T	15-01-2026	IPR001547	Glycoside hydrolase, family 5	GO:0004553|GO:0071704
DN2109_c0_g2	41a9e8bfc7a5e0c6a0d1a6772e98ec0b	556	Pfam	PF00076	RNA recognition motif. (a.k.a. RRM, RBD, or RNP domain)	227	298	4.7e-07	T	15-01-2026	IPR000504	RNA recognition motif domain	GO:0003723
DN2138_c0_g1	9ddaba72d1049b175b5f6f0128069fed	352	Pfam	PF00722	Glycosyl hydrolases family 16	94	192	4.7e-07	T	15-01-2026	IPR000757	Glycoside hydrolase family 16	GO:0004553|GO:0005975
DN9728_c0_g1	bcb27bf62c9c22b4e777245dae4d7ece	119	Pfam	PF04762	IKI3 family	1	106	4.7e-07	T	15-01-2026	IPR006849	Elongator complex protein 1	GO:0002098|GO:0033588
DN319_c0_g1	3ae83d44d1925f39bf5a6e7b5676c7ac	498	Pfam	PF00724	NADH:flavin oxidoreductase / NADH oxidase family	340	468	4.6e-07	T	15-01-2026	IPR001155	NADH:flavin oxidoreductase/NADH oxidase, N-terminal	GO:0010181|GO:0016491
DN3633_c0_g1	0adad0c9069b9bef3f3b13c2007613a7	506	Pfam	PF00018	SH3 domain	62	109	4.6e-07	T	15-01-2026	IPR001452	SH3 domain	GO:0005515
DN9069_c0_g2	bbabbdb6c635c5d99b3a02b99abb1954	428	Pfam	PF07998	Peptidase family M54	336	383	4.6e-07	T	15-01-2026	IPR012962	Peptidase M54, archaemetzincin	GO:0006508|GO:0008233
DN30683_c0_g1	28bf1b3ac892f4f72591d1224cb228ea	114	Pfam	PF01184	GPR1/FUN34/yaaH family	50	113	4.5e-07	T	15-01-2026	IPR000791	Acetate transporter GPR1/FUN34/SatP family	GO:0016021
DN1146_c0_g1	3974e40f10c7748d0e766afcbe4b3272	295	Pfam	PF03446	NAD binding domain of 6-phosphogluconate dehydrogenase	3	149	4.4e-07	T	15-01-2026	IPR006115	6-phosphogluconate dehydrogenase, NADP-binding	GO:0050661
DN4895_c0_g1	5c8024e4c5a78d9303c1ee7acf56000f	128	Pfam	PF02936	Cytochrome c oxidase subunit IV	54	100	4.3e-07	T	15-01-2026	IPR004203	Cytochrome c oxidase subunit IV family	GO:0005751|GO:0006123
DN5937_c0_g1	d7f512d4f81ab98b586f51e38989d19b	313	Pfam	PF08447	PAS fold	51	107	4.3e-07	T	15-01-2026	IPR013655	PAS fold-3	GO:0005515
DN4526_c0_g1	6d475f3301aa2b79a3056b32a5fb22b4	414	Pfam	PF00083	Sugar (and other) transporter	51	147	4.2e-07	T	15-01-2026	IPR005828	Major facilitator, sugar transporter-like	GO:0016021|GO:0022857|GO:0055085
DN1066_c0_g2	0e98a6fee68a40bc5e7b2a0f7d5fc79b	722	Pfam	PF00172	Fungal Zn(2)-Cys(6) binuclear cluster domain	29	65	4.1e-07	T	15-01-2026	IPR001138	Zn(2)-C6 fungal-type DNA-binding domain	GO:0000981|GO:0006355|GO:0008270
DN450_c0_g1	590e558857bbee0294a317424eef295c	641	Pfam	PF00743	Flavin-binding monooxygenase-like	39	216	4.1e-07	T	15-01-2026	IPR020946	Flavin monooxygenase-like	GO:0004499|GO:0050660|GO:0050661
DN2125_c0_g1	c0bde1a3b5bf26c1df3b8f4fa0157a10	646	Pfam	PF00005	ABC transporter	143	230	3.9e-07	T	15-01-2026	IPR003439	ABC transporter-like, ATP-binding domain	GO:0005524
DN2838_c0_g1	ec0aca9514ddabc90ae56628f052e789	296	Pfam	PF00076	RNA recognition motif. (a.k.a. RRM, RBD, or RNP domain)	10	80	3.9e-07	T	15-01-2026	IPR000504	RNA recognition motif domain	GO:0003723
DN697_c0_g1	81b57608a0f8d9b77451f51aab75f14e	226	Pfam	PF00642	Zinc finger C-x8-C-x5-C-x3-H type (and similar)	14	37	3.8e-07	T	15-01-2026	IPR000571	Zinc finger, CCCH-type	GO:0046872
DN1570_c0_g1	f4be5dc3cc4ed02c3077c44dcaccfb38	306	Pfam	PF00013	KH domain	169	230	3.6e-07	T	15-01-2026	IPR004088	K Homology domain, type 1	GO:0003723
DN23950_c0_g1	ba3634b723474e107e78aa1262d437b5	311	Pfam	PF03372	Endonuclease/Exonuclease/phosphatase family	16	236	3.5e-07	T	15-01-2026	IPR005135	Endonuclease/exonuclease/phosphatase	GO:0003824
DN2688_c0_g1	6369732c59b563408c6e0915ae91d456	1050	Pfam	PF08030	Ferric reductase NAD binding domain	543	636	3.4e-07	T	15-01-2026	IPR013121	Ferric reductase, NAD binding domain	GO:0016491
DN739_c0_g1	2852220a140265a58a84f02180a3a878	240	Pfam	PF00646	F-box domain	87	122	3.4e-07	T	15-01-2026	IPR001810	F-box domain	GO:0005515
DN2409_c0_g1	f149249ec66eabc57ea7cb760edd14a6	552	Pfam	PF12937	F-box-like	98	162	3.3e-07	T	15-01-2026	IPR001810	F-box domain	GO:0005515
DN4497_c0_g1	c55dcef3b8297de181788c33b2b9d4e5	149	Pfam	PF00432	Prenyltransferase and squalene oxidase repeat	19	60	3.2e-07	T	15-01-2026	IPR001330	PFTB repeat	GO:0003824
DN6923_c0_g2	306cf43da10c254b495bc6918f1c4263	134	Pfam	PF10018	Vitamin-D-receptor interacting Mediator subunit 4	36	116	3.2e-07	T	15-01-2026	IPR019258	Mediator complex, subunit Med4	GO:0003712|GO:0006357|GO:0016592
DN4360_c0_g1	bef4e710a64d4cd42ae791e114fc52c1	357	Pfam	PF00320	GATA zinc finger	171	205	2.9e-07	T	15-01-2026	IPR000679	Zinc finger, GATA-type	GO:0006355|GO:0043565
DN5886_c0_g1	29d67d5bc9f95cfab2c25ed8306824f0	705	Pfam	PF00569	Zinc finger, ZZ type	320	354	2.8e-07	T	15-01-2026	IPR000433	Zinc finger, ZZ-type	GO:0008270
DN7758_c0_g1	a515570137a612af8ebf0b75b6df2a1b	631	Pfam	PF12937	F-box-like	125	183	2.7e-07	T	15-01-2026	IPR001810	F-box domain	GO:0005515
DN1804_c0_g1	f6fe8bd126677a6209b3bd633d150171	320	Pfam	PF00400	WD domain, G-beta repeat	114	167	2.6e-07	T	15-01-2026	IPR001680	WD40 repeat	GO:0005515
DN5267_c0_g1	4aeac0ece8898e39cf6d211dc7088418	1161	Pfam	PF00512	His Kinase A (phospho-acceptor) domain	1083	1136	2.6e-07	T	15-01-2026	IPR003661	Signal transduction histidine kinase, dimerisation/phosphoacceptor domain	GO:0000155|GO:0007165
DN8506_c0_g1	4c4a920be96f12d8b0087e588f553d9b	408	Pfam	PF00172	Fungal Zn(2)-Cys(6) binuclear cluster domain	26	51	2.6e-07	T	15-01-2026	IPR001138	Zn(2)-C6 fungal-type DNA-binding domain	GO:0000981|GO:0006355|GO:0008270
DN4002_c0_g1	2dcb86bedfecb06f84bd7375c6c08a13	579	Pfam	PF12937	F-box-like	72	139	2.5e-07	T	15-01-2026	IPR001810	F-box domain	GO:0005515
DN137_c0_g1	29d84d044de052139a99ce9383f8546e	294	Pfam	PF00722	Glycosyl hydrolases family 16	13	74	2.4e-07	T	15-01-2026	IPR000757	Glycoside hydrolase family 16	GO:0004553|GO:0005975
DN6433_c0_g3	07af51209a0aca500837766d9341703e	260	Pfam	PF04893	Yip1 domain	110	254	2.4e-07	T	15-01-2026	IPR006977	Yip1 domain	GO:0016020
DN2961_c0_g1	035c0bfa86671579fd5901f923f27dec	568	Pfam	PF12937	F-box-like	92	137	2.3e-07	T	15-01-2026	IPR001810	F-box domain	GO:0005515
DN3002_c0_g1	d397bffd1dd06dcf1418fdca3c5ce8e3	170	Pfam	PF00046	Homeodomain	17	51	2.3e-07	T	15-01-2026	IPR001356	Homeobox domain	GO:0003677
DN7377_c0_g1	05803a1744ce0f1c23b2302e643e470b	269	Pfam	PF06839	GRF zinc finger	20	61	2.3e-07	T	15-01-2026	IPR010666	Zinc finger, GRF-type	GO:0008270
DN877_c0_g1	9489c8f4cc71a85d0430f10278ace055	606	Pfam	PF12937	F-box-like	55	172	2.3e-07	T	15-01-2026	IPR001810	F-box domain	GO:0005515
DN3959_c0_g1	7fa7f2b27fc1a75d4daf3d328ace78ef	404	Pfam	PF00172	Fungal Zn(2)-Cys(6) binuclear cluster domain	21	54	2.2e-07	T	15-01-2026	IPR001138	Zn(2)-C6 fungal-type DNA-binding domain	GO:0000981|GO:0006355|GO:0008270
DN7951_c0_g1	3393702ba0d84141d1fe338bdeae8218	433	Pfam	PF00722	Glycosyl hydrolases family 16	171	254	2.2e-07	T	15-01-2026	IPR000757	Glycoside hydrolase family 16	GO:0004553|GO:0005975
DN9637_c0_g1	f00f2061ed7cc657f7fd0c11221b4307	636	Pfam	PF12937	F-box-like	41	99	2.2e-07	T	15-01-2026	IPR001810	F-box domain	GO:0005515
DN3629_c0_g1	1d97411e27cbd0a47019b73aeef7eaf8	956	Pfam	PF00076	RNA recognition motif. (a.k.a. RRM, RBD, or RNP domain)	257	305	2.1e-07	T	15-01-2026	IPR000504	RNA recognition motif domain	GO:0003723
DN1822_c0_g1	a00b98a663cb1da78f3f516adeb8550e	940	Pfam	PF00172	Fungal Zn(2)-Cys(6) binuclear cluster domain	198	237	2e-07	T	15-01-2026	IPR001138	Zn(2)-C6 fungal-type DNA-binding domain	GO:0000981|GO:0006355|GO:0008270
DN3148_c0_g1	6188ebaf44e9fe3f5de640c27903f448	485	Pfam	PF04082	Fungal specific transcription factor domain	58	226	2e-07	T	15-01-2026	IPR007219	Transcription factor domain, fungi	GO:0003677|GO:0006351|GO:0008270
DN702_c0_g1	f71088bb4a43b6bc5e7b568e05210f7b	382	Pfam	PF04408	Helicase associated domain (HA2)	266	298	2e-07	T	15-01-2026	IPR007502	Helicase-associated domain	GO:0004386
DN8629_c1_g1	64d992e7e1b16adf5c869b67993024f5	788	Pfam	PF00172	Fungal Zn(2)-Cys(6) binuclear cluster domain	16	56	2e-07	T	15-01-2026	IPR001138	Zn(2)-C6 fungal-type DNA-binding domain	GO:0000981|GO:0006355|GO:0008270
DN1239_c0_g1	8d6cab22b701e0854d55dab4a04c7659	228	Pfam	PF04142	Nucleotide-sugar transporter	82	165	1.9e-07	T	15-01-2026	IPR007271	Nucleotide-sugar transporter	GO:0000139|GO:0015165|GO:0016021|GO:0090481
DN332_c0_g1	405cb7513498c9074aa3885a319ed060	105	Pfam	PF04140	Isoprenylcysteine carboxyl methyltransferase (ICMT) family	52	95	1.8e-07	T	15-01-2026	IPR007269	Isoprenylcysteine carboxyl methyltransferase	GO:0004671|GO:0006481|GO:0016021
DN5808_c0_g1	348f44c6cb7d11fabd2ef35d8916042d	528	Pfam	PF12937	F-box-like	70	121	1.8e-07	T	15-01-2026	IPR001810	F-box domain	GO:0005515
DN7781_c0_g1	62b1288ba5f1eb46d353a0dad7c543a7	263	Pfam	PF00172	Fungal Zn(2)-Cys(6) binuclear cluster domain	35	69	1.8e-07	T	15-01-2026	IPR001138	Zn(2)-C6 fungal-type DNA-binding domain	GO:0000981|GO:0006355|GO:0008270
DN10536_c0_g1	2912857515a8e4d0deabfd41038b370b	532	Pfam	PF02163	Peptidase family M50	439	481	1.6e-07	T	15-01-2026	IPR008915	Peptidase M50	GO:0004222|GO:0006508
DN4691_c0_g1	a913278fdf5f9b4f5d11ec8c61c7083d	285	Pfam	PF00732	GMC oxidoreductase	1	32	1.6e-07	T	15-01-2026	IPR000172	Glucose-methanol-choline oxidoreductase, N-terminal	GO:0016614|GO:0050660
DN6036_c0_g1	26caf4ed9581dfb3cb9aee7102244226	607	Pfam	PF12937	F-box-like	25	74	1.6e-07	T	15-01-2026	IPR001810	F-box domain	GO:0005515
DN3152_c0_g1	18991a487d46cd9fb04a0283d9acd2c8	219	Pfam	PF13499	EF-hand domain pair	54	109	1.5e-07	T	15-01-2026	IPR002048	EF-hand domain	GO:0005509
DN6054_c0_g1	3f41f074db33be91ecf3bcdc0402fda5	677	Pfam	PF12937	F-box-like	116	173	1.5e-07	T	15-01-2026	IPR001810	F-box domain	GO:0005515
DN7138_c0_g1	fafe3c359fcc82e83e218c8305ed0a28	135	Pfam	PF01409	tRNA synthetases class II core domain (F)	2	52	1.5e-07	T	15-01-2026	IPR002319	Phenylalanyl-tRNA synthetase	GO:0000049|GO:0004812|GO:0005524|GO:0043039
DN7767_c0_g1	f6c3e604cf4e53c9d1bb285324b58a11	502	Pfam	PF00646	F-box domain	3	38	1.5e-07	T	15-01-2026	IPR001810	F-box domain	GO:0005515
DN8635_c0_g1	39cbe4c89fad299666dc45ab2daf1927	522	Pfam	PF00097	Zinc finger, C3HC4 type (RING finger)	425	463	1.5e-07	T	15-01-2026	IPR018957	Zinc finger, C3HC4 RING-type	GO:0046872
DN8853_c0_g1	3ebebe08a9a01e565f95962ebd4dad1f	202	Pfam	PF03446	NAD binding domain of 6-phosphogluconate dehydrogenase	3	149	1.5e-07	T	15-01-2026	IPR006115	6-phosphogluconate dehydrogenase, NADP-binding	GO:0050661
DN2368_c0_g1	ea3d51ac4dd50e4f31b7a58009fcc823	1401	Pfam	PF02213	GYF domain	1120	1151	1.4e-07	T	15-01-2026	IPR003169	GYF domain	GO:0005515
DN9462_c0_g2	bf3d6934ab485b81cb797296bc2184f6	608	Pfam	PF01363	FYVE zinc finger	23	84	1.4e-07	T	15-01-2026	IPR000306	FYVE zinc finger	GO:0046872
DN14256_c0_g1	a97417bbe3c60837b6ac13c12405ecf9	265	Pfam	PF00172	Fungal Zn(2)-Cys(6) binuclear cluster domain	54	84	1.3e-07	T	15-01-2026	IPR001138	Zn(2)-C6 fungal-type DNA-binding domain	GO:0000981|GO:0006355|GO:0008270
DN7489_c0_g1	a600d2cc8de9a2b263b85436de39445e	586	Pfam	PF12937	F-box-like	55	114	1.2e-07	T	15-01-2026	IPR001810	F-box domain	GO:0005515
DN2045_c0_g1	d5dc182140d7dc74d39d82a85cc10695	432	Pfam	PF00018	SH3 domain	229	272	1.1e-07	T	15-01-2026	IPR001452	SH3 domain	GO:0005515
DN3346_c0_g2	c3c6c7c3d10560a25b2da767e069dc91	248	Pfam	PF02817	e3 binding domain	170	202	1.1e-07	T	15-01-2026	IPR004167	Peripheral subunit-binding domain	GO:0016746
DN5248_c0_g1	b73a9301b950906cf171413502289748	1115	Pfam	PF00403	Heavy-metal-associated domain	173	233	1.1e-07	T	15-01-2026	IPR006121	Heavy metal-associated domain, HMA	GO:0046872
DN5510_c0_g1	efc1fd9b4afbcb8ded77c5b7cf82bfff	316	Pfam	PF01239	Protein prenyltransferase alpha subunit repeat	116	146	1.1e-07	T	15-01-2026	IPR002088	Protein prenyltransferase, alpha subunit	GO:0008318|GO:0018342
DN5989_c0_g1	bffc27a6958ab1203dc6440925ca6c2e	566	Pfam	PF09692	Argonaute siRNA chaperone (ARC) complex subunit Arb1	151	275	1.1e-07	T	15-01-2026	IPR018606	Argonaute-binding protein 1	GO:0031047|GO:0033167
DN7281_c0_g3	f73b273c6013d2d390b5545e5690ce1d	549	Pfam	PF00538	linker histone H1 and H5 family	195	261	1.1e-07	T	15-01-2026	IPR005818	Linker histone H1/H5, domain H15	GO:0000786|GO:0003677|GO:0006334
DN2512_c0_g1	a739f818752ca1b4b86814750c274558	818	Pfam	PF00150	Cellulase (glycosyl hydrolase family 5)	328	489	1e-07	T	15-01-2026	IPR001547	Glycoside hydrolase, family 5	GO:0004553|GO:0071704
DN3411_c0_g1	67882665d97e800e0032388dc8d00717	521	Pfam	PF00172	Fungal Zn(2)-Cys(6) binuclear cluster domain	15	55	1e-07	T	15-01-2026	IPR001138	Zn(2)-C6 fungal-type DNA-binding domain	GO:0000981|GO:0006355|GO:0008270
DN7039_c0_g1	ad35b69d2edb0ad088edc893ea864c0c	391	Pfam	PF01432	Peptidase family M3	295	363	1e-07	T	15-01-2026	IPR001567	Peptidase M3A/M3B catalytic domain	GO:0004222|GO:0006508
DN9980_c0_g1	eba94e83f786955531cd47e5304c5ea6	175	Pfam	PF00487	Fatty acid desaturase	40	137	9.7e-08	T	15-01-2026	IPR005804	Fatty acid desaturase domain	GO:0006629
DN5992_c0_g1	37bce7ad73ac9d04995a7bf0bb956012	415	Pfam	PF12937	F-box-like	19	54	9.6e-08	T	15-01-2026	IPR001810	F-box domain	GO:0005515
DN3205_c0_g1	ac4ccacb08c9762d6568ae9bf1e8c23e	506	Pfam	PF19088	TUTase nucleotidyltransferase domain	49	233	9.4e-08	T	15-01-2026	IPR045100	TUTase nucleotidyltransferase domain	GO:0016779
DN1740_c1_g1	27155b373bede563deea5320a71dc8c7	291	Pfam	PF00097	Zinc finger, C3HC4 type (RING finger)	4	47	8.8e-08	T	15-01-2026	IPR018957	Zinc finger, C3HC4 RING-type	GO:0046872
DN4135_c0_g2	3abbadb0a948ba83cd59b12263ef6b72	264	Pfam	PF12937	F-box-like	88	144	8.8e-08	T	15-01-2026	IPR001810	F-box domain	GO:0005515
DN1366_c0_g1	f5311263cc5eaa1edfd11edf8c5caf22	686	Pfam	PF12937	F-box-like	154	206	8.7e-08	T	15-01-2026	IPR001810	F-box domain	GO:0005515
DN15336_c0_g1	8939affae52c6ac7d766c8c81d1f9b1a	333	Pfam	PF01565	FAD binding domain	4	82	8.3e-08	T	15-01-2026	IPR006094	FAD linked oxidase, N-terminal	GO:0050660
DN406_c0_g1	6b7ced4ceb59cf9afcb300bbc0c521d3	700	Pfam	PF08031	Berberine and berberine like	637	666	8.3e-08	T	15-01-2026	IPR012951	Berberine/berberine-like	GO:0016491|GO:0050660
DN9497_c0_g1	f9af4f852f9375c90be9f68cf04b1146	471	Pfam	PF00201	UDP-glucoronosyl and UDP-glucosyl transferase	318	405	8.1e-08	T	15-01-2026	IPR002213	UDP-glucuronosyl/UDP-glucosyltransferase	GO:0008194
DN4643_c0_g1	3873ce32ccca5912f18364eb3f64c138	562	Pfam	PF12937	F-box-like	103	156	7.9e-08	T	15-01-2026	IPR001810	F-box domain	GO:0005515
DN1730_c0_g1	dee05c58b67d925d8ecb7ff948cff9af	1469	Pfam	PF07728	AAA domain (dynein-related subfamily)	470	597	7.8e-08	T	15-01-2026	IPR011704	ATPase, dynein-related, AAA domain	GO:0005524|GO:0016887
DN1275_c0_g1	1d9f7ca2f11c1b8502704b9cad7e4aa7	509	Pfam	PF01936	NYN domain	2	61	7.6e-08	T	15-01-2026	IPR021139	NYN domain, MARF1-type	GO:0004540
DN1272_c0_g1	96a0f1c0101e80c714abc3b89455e56c	463	Pfam	PF07992	Pyridine nucleotide-disulphide oxidoreductase	30	154	7.5e-08	T	15-01-2026	IPR023753	FAD/NAD(P)-binding domain	GO:0016491
DN612_c0_g1	be5127bd30a16fe03209c7d2caa675e1	672	Pfam	PF08502	LeuA allosteric (dimerisation) domain	522	615	7.4e-08	T	15-01-2026	IPR013709	2-isopropylmalate synthase LeuA, allosteric (dimerisation) domain	GO:0003852|GO:0009098
DN3095_c0_g1	5284713dd615320efe9998ca8dadf21e	269	Pfam	PF03081	Exo70 exocyst complex subunit	35	234	7.3e-08	T	15-01-2026	IPR046364	Exocyst complex subunit Exo70, C-terminal	GO:0000145|GO:0005546|GO:0006887
DN4466_c0_g1	6c8fae4e8821183001a8b3532faa32ac	764	Pfam	PF00498	FHA domain	56	109	7.2e-08	T	15-01-2026	IPR000253	Forkhead-associated (FHA) domain	GO:0005515
DN802_c0_g3	69273abc9f748f5d0bf32d276a727fab	119	Pfam	PF02076	Pheromone A receptor	9	62	7.2e-08	T	15-01-2026	IPR001499	GPCR fungal pheromone mating factor, STE3	GO:0004932|GO:0007186|GO:0016021
DN354_c0_g1	c54f108b5679847f3610ce7124ee1f18	682	Pfam	PF13855	Leucine rich repeat	281	336	7.1e-08	T	15-01-2026	IPR001611	Leucine-rich repeat	GO:0005515
DN54_c0_g2	d862e7d1895bda37d6036650291cd405	386	Pfam	PF00069	Protein kinase domain	80	260	7.1e-08	T	15-01-2026	IPR000719	Protein kinase domain	GO:0004672|GO:0005524|GO:0006468
DN13674_c0_g1	0d51ff91e3751130b8bbfe0029afbeca	549	Pfam	PF12937	F-box-like	92	156	7e-08	T	15-01-2026	IPR001810	F-box domain	GO:0005515
DN259_c0_g1	800c08b8c9c2019bb15f0a0ba697c41c	696	Pfam	PF00172	Fungal Zn(2)-Cys(6) binuclear cluster domain	32	66	7e-08	T	15-01-2026	IPR001138	Zn(2)-C6 fungal-type DNA-binding domain	GO:0000981|GO:0006355|GO:0008270
DN12571_c0_g1	7ffb2bbf19c59d0f89f9d521da427773	255	Pfam	PF10584	Proteasome subunit A N-terminal signature	9	31	6.4e-08	T	15-01-2026	IPR000426	Proteasome alpha-subunit, N-terminal domain	GO:0006511|GO:0019773
DN12636_c0_g1	5d95fa33fc460f6dc7076a12c22bcf9f	564	Pfam	PF12937	F-box-like	73	130	6.4e-08	T	15-01-2026	IPR001810	F-box domain	GO:0005515
DN5552_c0_g1	0e7774c4d36166e1f3c5171018674fb0	166	Pfam	PF00657	GDSL-like Lipase/Acylhydrolase	33	146	6.4e-08	T	15-01-2026	IPR001087	GDSL lipase/esterase	GO:0016788
DN1050_c0_g1	150c869137d6b7089ec21d9bd601b068	1695	Pfam	PF13637	Ankyrin repeats (many copies)	73	130	6.2e-08	T	15-01-2026	IPR002110	Ankyrin repeat	GO:0005515
DN2011_c0_g1	fb6259ea32b0f5dceb1aa40e950ae251	313	Pfam	PF01769	Divalent cation transporter	1	55	6.2e-08	T	15-01-2026	IPR006667	SLC41A/MgtE, integral membrane domain	GO:0006812|GO:0008324
DN530_c0_g1	47a863957d163b9186e5bb7a3b759e15	1049	Pfam	PF00172	Fungal Zn(2)-Cys(6) binuclear cluster domain	26	65	6.1e-08	T	15-01-2026	IPR001138	Zn(2)-C6 fungal-type DNA-binding domain	GO:0000981|GO:0006355|GO:0008270
DN1041_c0_g1	5b01120dadb4084efcb37e59cb17fbe4	476	Pfam	PF12937	F-box-like	21	65	6e-08	T	15-01-2026	IPR001810	F-box domain	GO:0005515
DN13092_c0_g1	87b62cc748b720e915589d188e37c99a	328	Pfam	PF01612	3'-5' exonuclease	36	232	6e-08	T	15-01-2026	IPR002562	3'-5' exonuclease domain	GO:0003676|GO:0006139|GO:0008408
DN4685_c0_g1	63e533a34c1f3fa61f4a9e969db22c8b	1036	Pfam	PF00076	RNA recognition motif. (a.k.a. RRM, RBD, or RNP domain)	550	608	5.9e-08	T	15-01-2026	IPR000504	RNA recognition motif domain	GO:0003723
DN13306_c1_g1	30f4978154ebe0d7730001b65a591256	181	Pfam	PF00069	Protein kinase domain	56	156	5.7e-08	T	15-01-2026	IPR000719	Protein kinase domain	GO:0004672|GO:0005524|GO:0006468
DN1865_c0_g1	cd929474ed61baba02b8b5d5b7353912	162	Pfam	PF00069	Protein kinase domain	8	72	5.7e-08	T	15-01-2026	IPR000719	Protein kinase domain	GO:0004672|GO:0005524|GO:0006468
DN7061_c0_g1	860d615c996fa9e4883fa3955a11c0d8	825	Pfam	PF00617	RasGEF domain	515	768	5.7e-08	T	15-01-2026	IPR001895	Ras guanine-nucleotide exchange factors catalytic domain	GO:0005085|GO:0007264
DN17560_c0_g2	6e9e8c2c910d866f14d4586ba2501a02	258	Pfam	PF09507	DNA polymerase subunit Cdc27	26	65	5.6e-08	T	15-01-2026	IPR019038	DNA polymerase delta subunit 3	GO:0005634|GO:0006260|GO:0043625
DN2408_c0_g2	3e75a2a8fac1763eea59807c9956b7a0	106	Pfam	PF01494	FAD binding domain	15	100	5.6e-08	T	15-01-2026	IPR002938	FAD-binding domain	GO:0071949
DN888_c0_g1	6366c4543ac3e8db1e22095b6af288e6	1259	Pfam	PF00076	RNA recognition motif. (a.k.a. RRM, RBD, or RNP domain)	1005	1061	5.5e-08	T	15-01-2026	IPR000504	RNA recognition motif domain	GO:0003723
DN5825_c0_g1	5ee29643af0c52d650bd315f4e1f1d3d	562	Pfam	PF12937	F-box-like	92	151	5.4e-08	T	15-01-2026	IPR001810	F-box domain	GO:0005515
DN7577_c0_g2	99acb787c8a158557a51b036cc264bad	180	Pfam	PF04479	RTA1 like protein	33	101	5.2e-08	T	15-01-2026	IPR007568	RTA-like protein	GO:0016021
DN8543_c0_g1	1fa12189a8604c8651275457fd0c62b5	205	Pfam	PF07716	Basic region leucine zipper	142	190	5.2e-08	T	15-01-2026	IPR004827	Basic-leucine zipper domain	GO:0003700|GO:0006355
DN4098_c0_g1	8ea4d838d737714568d8173c0b38b6df	240	Pfam	PF00005	ABC transporter	73	124	5.1e-08	T	15-01-2026	IPR003439	ABC transporter-like, ATP-binding domain	GO:0005524
DN6302_c0_g1	df439bca094b5894c7a897999ae86f93	1107	Pfam	PF00067	Cytochrome P450	950	1045	5.1e-08	T	15-01-2026	IPR001128	Cytochrome P450	GO:0004497|GO:0005506|GO:0016705|GO:0020037
DN327_c0_g1	61dfb416ec8b362ea2d8aea09fdf1ed8	262	Pfam	PF10503	Esterase PHB depolymerase	28	140	4.9e-08	T	15-01-2026	IPR010126	Esterase, PHB depolymerase	GO:0005576|GO:0016787
DN1782_c0_g1	04be7fb14f597129b10cd2a4990b37ed	1846	Pfam	PF00621	RhoGEF domain	627	821	4.8e-08	T	15-01-2026	IPR000219	Dbl homology (DH) domain	GO:0005085
DN2085_c0_g1	634568ff8c7461ccb20922e405feea62	170	Pfam	PF00067	Cytochrome P450	30	158	4.8e-08	T	15-01-2026	IPR001128	Cytochrome P450	GO:0004497|GO:0005506|GO:0016705|GO:0020037
DN4515_c0_g2	e92cbd5da4ba5f648ac58746be0081f6	167	Pfam	PF01266	FAD dependent oxidoreductase	13	55	4.8e-08	T	15-01-2026	IPR006076	FAD dependent oxidoreductase	GO:0016491
DN1916_c0_g1	b0d4f0a1c64cc037dc565a5dd1008d02	455	Pfam	PF00320	GATA zinc finger	204	237	4.7e-08	T	15-01-2026	IPR000679	Zinc finger, GATA-type	GO:0006355|GO:0043565
DN3841_c0_g3	736b1158544a863736eed1a718d66ac5	632	Pfam	PF07647	SAM domain (Sterile alpha motif)	551	607	4.6e-08	T	15-01-2026	IPR001660	Sterile alpha motif domain	GO:0005515
DN16564_c0_g1	c8ad0937753cef77ead2bc686aa47c56	151	Pfam	PF07859	alpha/beta hydrolase fold	41	129	4.5e-08	T	15-01-2026	IPR013094	Alpha/beta hydrolase fold-3	GO:0016787
DN4554_c0_g1	28157c260db3d88929f2408ed9885d38	450	Pfam	PF01494	FAD binding domain	15	206	4.5e-08	T	15-01-2026	IPR002938	FAD-binding domain	GO:0071949
DN1479_c0_g2	d94339d0d0af9324db5b447c2ead0e71	397	Pfam	PF07557	Shugoshin C terminus	210	231	4.4e-08	T	15-01-2026	IPR011515	Shugoshin, C-terminal	GO:0000775|GO:0005634|GO:0045132
DN3928_c0_g1	a8e38ed662fb9902de2ee74f828dcbe1	476	Pfam	PF12937	F-box-like	6	49	4.4e-08	T	15-01-2026	IPR001810	F-box domain	GO:0005515
DN5085_c0_g1	e5b74ed074475e53d422c7f28bd41492	202	Pfam	PF00583	Acetyltransferase (GNAT) family	32	127	4.4e-08	T	15-01-2026	IPR000182	GNAT domain	GO:0016407
DN10041_c0_g1	c53ca6ae030cd576f2a099c32706e0cf	205	Pfam	PF13302	Acetyltransferase (GNAT) domain	21	152	4.1e-08	T	15-01-2026	IPR000182	GNAT domain	GO:0016407
DN11432_c0_g1	2448c49e30b2d43a257852770242ecc1	589	Pfam	PF04577	Glycosyltransferase 61	434	512	4.1e-08	T	15-01-2026	IPR007657	Glycosyltransferase 61	GO:0016757
DN5708_c0_g1	412226fe620f34885239a2c4ed41d725	210	Pfam	PF01408	Oxidoreductase family, NAD-binding Rossmann fold	39	146	4.1e-08	T	15-01-2026	IPR000683	Gfo/Idh/MocA-like oxidoreductase, N-terminal	GO:0000166
DN4747_c0_g1	44cecb1fe884df56a06bb34d44d7ff33	610	Pfam	PF00172	Fungal Zn(2)-Cys(6) binuclear cluster domain	18	57	4e-08	T	15-01-2026	IPR001138	Zn(2)-C6 fungal-type DNA-binding domain	GO:0000981|GO:0006355|GO:0008270
DN1771_c0_g1	0633cf4c366a789bfa56b7f6a259561d	651	Pfam	PF04082	Fungal specific transcription factor domain	4	73	3.8e-08	T	15-01-2026	IPR007219	Transcription factor domain, fungi	GO:0003677|GO:0006351|GO:0008270
DN1982_c0_g1	41b65c44fe9e92175b6b4a0ec3912b31	422	Pfam	PF01546	Peptidase family M20/M25/M40	107	349	3.7e-08	T	15-01-2026	IPR002933	Peptidase M20	GO:0016787
DN231_c0_g1	770c51cd5b8ff68d7d2d6b2be83a61ca	138	Pfam	PF05873	ATP synthase D chain, mitochondrial (ATP5H)	4	99	3.7e-08	T	15-01-2026	IPR008689	ATP synthase, F0 complex, subunit D, mitochondrial	GO:0000276|GO:0015078|GO:0015986
DN1829_c0_g1	dc286140a02180694d6f040194b39f4f	853	Pfam	PF00172	Fungal Zn(2)-Cys(6) binuclear cluster domain	23	64	3.4e-08	T	15-01-2026	IPR001138	Zn(2)-C6 fungal-type DNA-binding domain	GO:0000981|GO:0006355|GO:0008270
DN2382_c0_g1	83f7a1dd59036b38f2ade397f0e3a1c0	479	Pfam	PF12937	F-box-like	29	77	3.4e-08	T	15-01-2026	IPR001810	F-box domain	GO:0005515
DN3064_c0_g1	6816d907b352cccdd2719337e92f0e61	161	Pfam	PF00860	Permease family	2	131	3.4e-08	T	15-01-2026	IPR006043	Nucleobase cation symporter 2 family	GO:0016020|GO:0022857|GO:0055085
DN8115_c0_g1	ba2c32b661059a168453feea0d3d7406	108	Pfam	PF00481	Protein phosphatase 2C	39	94	3.4e-08	T	15-01-2026	IPR001932	PPM-type phosphatase domain	GO:0004722
DN2852_c0_g1	317253e171e9276578da7a1eb243ebf3	311	Pfam	PF00684	DnaJ central domain	51	113	3.3e-08	T	15-01-2026	IPR001305	Heat shock protein DnaJ, cysteine-rich domain	GO:0031072|GO:0051082
DN2537_c0_g1	6c15d43f76dc628308b741aae5b9e495	550	Pfam	PF12937	F-box-like	61	121	3.2e-08	T	15-01-2026	IPR001810	F-box domain	GO:0005515
DN2442_c0_g1	f49f8f7ffe85d1e7ffb4d81c159863d8	500	Pfam	PF04261	Dyp-type peroxidase family	169	426	3.1e-08	T	15-01-2026	IPR006314	Dyp-type peroxidase	GO:0004601|GO:0020037
DN1591_c0_g1	5b7ca6d8e7be0f9c86c2f8ce3dc6cc2e	665	Pfam	PF05653	Magnesium transporter NIPA	9	159	2.9e-08	T	15-01-2026	IPR008521	Magnesium transporter NIPA	GO:0015095|GO:0015693|GO:0016021
DN410_c0_g1	c8d13db123a1af8760cd73386965bc07	781	Pfam	PF00320	GATA zinc finger	296	330	2.9e-08	T	15-01-2026	IPR000679	Zinc finger, GATA-type	GO:0006355|GO:0043565
DN959_c0_g1	f019a12d75a422e3790f5e7e443ef3b1	335	Pfam	PF00018	SH3 domain	282	329	2.9e-08	T	15-01-2026	IPR001452	SH3 domain	GO:0005515
DN3867_c0_g1	ae90864c7cddc6ab69e7ab5518ab122d	709	Pfam	PF00172	Fungal Zn(2)-Cys(6) binuclear cluster domain	101	133	2.7e-08	T	15-01-2026	IPR001138	Zn(2)-C6 fungal-type DNA-binding domain	GO:0000981|GO:0006355|GO:0008270
DN5378_c0_g1	b32b87622613141872d627efc582021c	374	Pfam	PF00400	WD domain, G-beta repeat	102	139	2.7e-08	T	15-01-2026	IPR001680	WD40 repeat	GO:0005515
DN6871_c0_g1	41f22bbe45510a8fa9b17a3105f01a9d	710	Pfam	PF12937	F-box-like	9	44	2.7e-08	T	15-01-2026	IPR001810	F-box domain	GO:0005515
DN6956_c0_g2	d482a2f30ce8e6b914ce30fd07c0a84e	1695	Pfam	PF00400	WD domain, G-beta repeat	1228	1263	2.7e-08	T	15-01-2026	IPR001680	WD40 repeat	GO:0005515
DN1920_c0_g1	399dfb7561f62ab7d3b9d32422196901	659	Pfam	PF00067	Cytochrome P450	36	176	2.6e-08	T	15-01-2026	IPR001128	Cytochrome P450	GO:0004497|GO:0005506|GO:0016705|GO:0020037
DN2_c0_g2	0e44531d35fefc2193ff07a6689dacae	510	Pfam	PF01699	Sodium/calcium exchanger protein	127	290	2.6e-08	T	15-01-2026	IPR004837	Sodium/calcium exchanger membrane region	GO:0016021|GO:0055085
DN4788_c0_g1	69551512b9a86aa31f4e295a264ad24b	170	Pfam	PF00583	Acetyltransferase (GNAT) family	67	155	2.6e-08	T	15-01-2026	IPR000182	GNAT domain	GO:0016407
DN3013_c0_g1	83fd77437dbffef88cf75a964bea34d4	211	Pfam	PF09419	Mitochondrial PGP phosphatase	2	44	2.5e-08	T	15-01-2026	IPR027706	PGP phosphatase, mitochondrial/chloroplastic	GO:0008962
DN6872_c0_g1	cd8a8f65480af29599a47409386feab0	379	Pfam	PF12937	F-box-like	29	98	2.5e-08	T	15-01-2026	IPR001810	F-box domain	GO:0005515
DN23450_c0_g1	15017c0e9c683145f0b0d89ea19bf219	268	Pfam	PF12937	F-box-like	12	69	2.4e-08	T	15-01-2026	IPR001810	F-box domain	GO:0005515
DN3918_c0_g1	8bcce22c8a7ee2482c09a71a15eee9e3	139	Pfam	PF12937	F-box-like	21	73	2.4e-08	T	15-01-2026	IPR001810	F-box domain	GO:0005515
DN793_c0_g1	563117189b0749691cc13c9bf9f90593	1847	Pfam	PF00443	Ubiquitin carboxyl-terminal hydrolase	1109	1238	2.4e-08	T	15-01-2026	IPR001394	Peptidase C19, ubiquitin carboxyl-terminal hydrolase	GO:0004843|GO:0016579
DN3283_c0_g1	7b42976e7fc0f1892b6448752b0a2f7c	259	Pfam	PF00076	RNA recognition motif. (a.k.a. RRM, RBD, or RNP domain)	57	124	2.3e-08	T	15-01-2026	IPR000504	RNA recognition motif domain	GO:0003723
DN4254_c0_g2	c49a20ea6ee9e04c5e143641f7940194	230	Pfam	PF13499	EF-hand domain pair	24	79	2.3e-08	T	15-01-2026	IPR002048	EF-hand domain	GO:0005509
DN7986_c0_g1	4242e497c376faa7a1f155760fb5fa84	552	Pfam	PF02668	Taurine catabolism dioxygenase TauD, TfdA family	203	310	2.3e-08	T	15-01-2026	IPR003819	TauD/TfdA-like domain	GO:0016491
DN1844_c0_g1	f09e3f6340b14ea32ccce24af6a1d2d2	741	Pfam	PF02184	HAT (Half-A-TPR) repeat	186	216	2.2e-08	T	15-01-2026	IPR003107	HAT (Half-A-TPR) repeat	GO:0006396
DN3266_c0_g2	8d0abd72c06a9c7d37f7792aa47d4c01	310	Pfam	PF04909	Amidohydrolase	29	137	2.2e-08	T	15-01-2026	IPR006680	Amidohydrolase-related	GO:0016787
DN5968_c0_g1	bc23103938d7b9de27394481640e08ee	579	Pfam	PF01344	Kelch motif	271	307	2.2e-08	T	15-01-2026	IPR006652	Kelch repeat type 1	GO:0005515
DN2115_c0_g2	0abee92aa00fd474120812fc023cee20	309	Pfam	PF00076	RNA recognition motif. (a.k.a. RRM, RBD, or RNP domain)	135	206	2.1e-08	T	15-01-2026	IPR000504	RNA recognition motif domain	GO:0003723
DN2827_c0_g1	e20624cab9ea7d529206b9d524be6145	629	Pfam	PF19031	First Longin domain of INTU, CCZ1 and HPS4	27	167	2.1e-08	T	15-01-2026	IPR043987	CCZ1/INTU/HSP4, first Longin domain	GO:0016192
DN3642_c0_g1	7f9172b72388bb4be944b3638362536a	105	Pfam	PF00125	Core histone H2A/H2B/H3/H4	24	81	2.1e-08	T	15-01-2026	IPR007125	Histone H2A/H2B/H3	GO:0003677
DN5582_c0_g4	feadffe441d9ee309a066f58ac444b2c	374	Pfam	PF00498	FHA domain	89	176	2.1e-08	T	15-01-2026	IPR000253	Forkhead-associated (FHA) domain	GO:0005515
DN6598_c0_g1	51b3b725097f6366cc79b81ff3b079db	151	Pfam	PF00644	Poly(ADP-ribose) polymerase catalytic domain	27	148	2.1e-08	T	15-01-2026	IPR012317	Poly(ADP-ribose) polymerase, catalytic domain	GO:0003950
DN885_c0_g1	4e4a68879029f7ecbb95449793a8c503	177	Pfam	PF12937	F-box-like	23	77	2.1e-08	T	15-01-2026	IPR001810	F-box domain	GO:0005515
DN5800_c0_g2	ffbdcb0f01a8dcfb5e3a3875d0f3d221	262	Pfam	PF01479	S4 domain	44	90	2e-08	T	15-01-2026	IPR002942	RNA-binding S4 domain	GO:0003723
DN161_c0_g1	6598d32576c95090f6f3aba47d43bbdd	542	Pfam	PF12937	F-box-like	9	45	1.9e-08	T	15-01-2026	IPR001810	F-box domain	GO:0005515
DN454_c0_g1	1633bd0ff290ca3a6b8f2f338ecb73f7	882	Pfam	PF11635	Mediator complex subunit 16	620	878	1.9e-08	T	15-01-2026	IPR021665	Mediator complex, subunit Med16	GO:0016592
DN54_c0_g1	cb784239883bfb6dc1cdb5291ed34074	387	Pfam	PF00069	Protein kinase domain	87	287	1.9e-08	T	15-01-2026	IPR000719	Protein kinase domain	GO:0004672|GO:0005524|GO:0006468
DN8909_c0_g1	43778e1c152d9d5df1f9a258d633b6cd	1416	Pfam	PF00665	Integrase core domain	520	618	1.9e-08	T	15-01-2026	IPR001584	Integrase, catalytic core	GO:0015074
DN294_c0_g1	a94bab0a88bd4ac26b24d07511ed60b2	943	Pfam	PF00978	RNA dependent RNA polymerase	702	838	1.8e-08	T	15-01-2026	IPR001788	Tymovirus, RNA-dependent RNA polymerase	GO:0003723|GO:0003968|GO:0006351
DN4525_c0_g1	c66e080f14fcc816410cdc394901564e	336	Pfam	PF00400	WD domain, G-beta repeat	137	174	1.8e-08	T	15-01-2026	IPR001680	WD40 repeat	GO:0005515
DN7047_c0_g1	9653e7ac194e1a697f47f63ebc386ad7	317	Pfam	PF07716	Basic region leucine zipper	238	281	1.8e-08	T	15-01-2026	IPR004827	Basic-leucine zipper domain	GO:0003700|GO:0006355
DN14210_c0_g1	2840d958f854fe387056f0a4f2093301	189	Pfam	PF00583	Acetyltransferase (GNAT) family	33	136	1.7e-08	T	15-01-2026	IPR000182	GNAT domain	GO:0016407
DN17939_c0_g1	a65c11677adeb200b71ed398cfd337a3	106	Pfam	PF00891	O-methyltransferase domain	11	72	1.7e-08	T	15-01-2026	IPR001077	O-methyltransferase domain	GO:0008171
DN3020_c0_g1	c52e9af0aec843913379505a5c08e811	790	Pfam	PF07940	Heparinase II/III-like protein	526	716	1.7e-08	T	15-01-2026	IPR012480	Heparinase II/III-like	GO:0016829
DN3323_c0_g1	5c3aa384d9ef5b6add23655759c9d7f0	440	Pfam	PF12937	F-box-like	34	80	1.7e-08	T	15-01-2026	IPR001810	F-box domain	GO:0005515
DN5841_c0_g1	c9a40174105128174fcbb133777713d5	370	Pfam	PF14604	Variant SH3 domain	326	366	1.7e-08	T	15-01-2026	IPR001452	SH3 domain	GO:0005515
DN1972_c0_g2	3b22c10f85fbdddcc77055bf2cbb42c3	460	Pfam	PF07690	Major Facilitator Superfamily	78	327	1.6e-08	T	15-01-2026	IPR011701	Major facilitator superfamily	GO:0022857|GO:0055085
DN2646_c0_g1	d1a8963b6ae5c735a232864fb4d536d8	547	Pfam	PF00172	Fungal Zn(2)-Cys(6) binuclear cluster domain	15	53	1.6e-08	T	15-01-2026	IPR001138	Zn(2)-C6 fungal-type DNA-binding domain	GO:0000981|GO:0006355|GO:0008270
DN6418_c0_g1	014990f35fc78c1d7f6494e893b8e8a0	527	Pfam	PF12937	F-box-like	77	135	1.6e-08	T	15-01-2026	IPR001810	F-box domain	GO:0005515
DN3016_c0_g1	5c7fdd04071d283e781693711b9e0b44	211	Pfam	PF07690	Major Facilitator Superfamily	34	197	1.4e-08	T	15-01-2026	IPR011701	Major facilitator superfamily	GO:0022857|GO:0055085
DN5265_c0_g1	d148e573deffd077ac03eed06e6ea341	466	Pfam	PF16499	Alpha galactosidase A	36	124	1.4e-08	T	15-01-2026	IPR002241	Glycoside hydrolase, family 27	GO:0004553|GO:0005975
DN5295_c0_g1	d77b719f34d019d5a53bc988863e163d	266	Pfam	PF00004	ATPase family associated with various cellular activities (AAA)	195	261	1.4e-08	T	15-01-2026	IPR003959	ATPase, AAA-type, core	GO:0005524|GO:0016887
DN57_c0_g1	4f6b17a8d3f88c29952c344fcac59dd0	539	Pfam	PF00170	bZIP transcription factor	157	199	1.4e-08	T	15-01-2026	IPR004827	Basic-leucine zipper domain	GO:0003700|GO:0006355
DN6952_c0_g1	5d1f26a55384b964247daec5324d1f1d	383	Pfam	PF00789	UBX domain	288	365	1.4e-08	T	15-01-2026	IPR001012	UBX domain	GO:0005515
DN7104_c0_g2	41117808d64d41aa5ae492db10ffd56d	385	Pfam	PF01408	Oxidoreductase family, NAD-binding Rossmann fold	37	145	1.4e-08	T	15-01-2026	IPR000683	Gfo/Idh/MocA-like oxidoreductase, N-terminal	GO:0000166
DN2087_c0_g2	526a3ad1bbf5a8ef29b55d0ab382b794	1143	Pfam	PF12796	Ankyrin repeats (3 copies)	721	782	1.3e-08	T	15-01-2026	IPR002110	Ankyrin repeat	GO:0005515
DN830_c0_g2	d7f4426c2f8204c67e2ea92003e26dbe	600	Pfam	PF12937	F-box-like	145	210	1.3e-08	T	15-01-2026	IPR001810	F-box domain	GO:0005515
DN8344_c0_g2	eae2c4275a568f5bbc7644a8c7f6f6d5	579	Pfam	PF12937	F-box-like	125	181	1.3e-08	T	15-01-2026	IPR001810	F-box domain	GO:0005515
DN8457_c0_g1	1ab9625f1a00b3b3c4d32452c8642b60	473	Pfam	PF12937	F-box-like	51	128	1.3e-08	T	15-01-2026	IPR001810	F-box domain	GO:0005515
DN3807_c0_g2	caee7930551b665a2ab897af0e909595	957	Pfam	PF06248	Centromere/kinetochore Zw10	25	378	1.2e-08	T	15-01-2026	IPR009361	RZZ complex, subunit Zw10	GO:0000278|GO:0000775|GO:0005634
DN7523_c0_g1	70e020e4037ed2d3b3a68bcb447f52fe	100	Pfam	PF05190	MutS family domain IV	21	79	1.2e-08	T	15-01-2026	IPR007861	DNA mismatch repair protein MutS, clamp	GO:0005524|GO:0006298|GO:0030983
DN8226_c0_g2	61fac2771e2b5c105978f9e658f5c3a1	520	Pfam	PF00172	Fungal Zn(2)-Cys(6) binuclear cluster domain	338	375	1.2e-08	T	15-01-2026	IPR001138	Zn(2)-C6 fungal-type DNA-binding domain	GO:0000981|GO:0006355|GO:0008270
DN824_c0_g1	4c44987b9bbf005773979f59b462420c	570	Pfam	PF01612	3'-5' exonuclease	43	246	1.2e-08	T	15-01-2026	IPR002562	3'-5' exonuclease domain	GO:0003676|GO:0006139|GO:0008408
DN5018_c0_g1	9b74806714f9cdfe72de2fec0b4d120b	1090	Pfam	PF00172	Fungal Zn(2)-Cys(6) binuclear cluster domain	74	110	1.1e-08	T	15-01-2026	IPR001138	Zn(2)-C6 fungal-type DNA-binding domain	GO:0000981|GO:0006355|GO:0008270
DN5994_c0_g2	4cf5e9daea4b71d01d9da25de392898f	177	Pfam	PF00400	WD domain, G-beta repeat	42	80	1.1e-08	T	15-01-2026	IPR001680	WD40 repeat	GO:0005515
DN6744_c0_g1	e137bce2d6367a93c35f72d66401288a	175	Pfam	PF05175	Methyltransferase small domain	27	134	1e-08	T	15-01-2026	IPR007848	Methyltransferase small domain	GO:0008168
DN15020_c0_g3	fdde461eccce0597e2a8a152dea22cea	554	Pfam	PF12937	F-box-like	39	80	9.9e-09	T	15-01-2026	IPR001810	F-box domain	GO:0005515
DN4634_c0_g1	cc8ad48f8143dcbfdcc81990138aa4b0	800	Pfam	PF00172	Fungal Zn(2)-Cys(6) binuclear cluster domain	503	540	9.9e-09	T	15-01-2026	IPR001138	Zn(2)-C6 fungal-type DNA-binding domain	GO:0000981|GO:0006355|GO:0008270
DN3433_c0_g1	009474578ccc32866ac96219242a10dd	317	Pfam	PF07714	Protein tyrosine and serine/threonine kinase	35	131	8.6e-09	T	15-01-2026	IPR001245	Serine-threonine/tyrosine-protein kinase, catalytic domain	GO:0004672|GO:0006468
DN5234_c0_g1	51b1aece93829b2768c4d41e3d18e35a	580	Pfam	PF00076	RNA recognition motif. (a.k.a. RRM, RBD, or RNP domain)	289	343	8.6e-09	T	15-01-2026	IPR000504	RNA recognition motif domain	GO:0003723
DN11711_c0_g1	0436687687ddaa8e34156e2619d946e6	336	Pfam	PF00149	Calcineurin-like phosphoesterase	61	178	8.2e-09	T	15-01-2026	IPR004843	Calcineurin-like phosphoesterase domain, ApaH type	GO:0016787
DN4389_c0_g1	94c671ee3255e8375780796e508f27c2	570	Pfam	PF12937	F-box-like	90	143	7.7e-09	T	15-01-2026	IPR001810	F-box domain	GO:0005515
DN4547_c0_g1	35ada7b6f0409a021c1470a3cf729d12	270	Pfam	PF08241	Methyltransferase domain	59	146	7.6e-09	T	15-01-2026	IPR013216	Methyltransferase type 11	GO:0008168
DN6326_c0_g1	7f3cb590a730b572e925dcbeabcc9cde	267	Pfam	PF00155	Aminotransferase class I and II	3	251	7.5e-09	T	15-01-2026	IPR004839	Aminotransferase, class I/classII	GO:0009058|GO:0030170
DN961_c0_g2	1339ba441d56d4379d127f0de0724bdc	547	Pfam	PF00433	Protein kinase C terminal domain	496	537	6.9e-09	T	15-01-2026	IPR017892	Protein kinase, C-terminal	GO:0004674|GO:0005524|GO:0006468
DN1101_c0_g1	463ab862cf9cca606b0f016234585852	2195	Pfam	PF00617	RasGEF domain	728	886	6.7e-09	T	15-01-2026	IPR001895	Ras guanine-nucleotide exchange factors catalytic domain	GO:0005085|GO:0007264
DN1439_c0_g2	0b79286ec8f6d997e070b0681a9577e2	220	Pfam	PF01585	G-patch domain	26	68	6.5e-09	T	15-01-2026	IPR000467	G-patch domain	GO:0003676
DN1438_c0_g1	bd93a2adff4d76d23526a0380680f5b8	218	Pfam	PF00651	BTB/POZ domain	30	129	6.3e-09	T	15-01-2026	IPR000210	BTB/POZ domain	GO:0005515
DN5960_c0_g1	7895f02f1b66badf67b5e065fad54987	145	Pfam	PF00978	RNA dependent RNA polymerase	17	115	6.2e-09	T	15-01-2026	IPR001788	Tymovirus, RNA-dependent RNA polymerase	GO:0003723|GO:0003968|GO:0006351
DN11470_c0_g1	420d448de062a3c56c002cdc9629f7ab	895	Pfam	PF00172	Fungal Zn(2)-Cys(6) binuclear cluster domain	28	63	6.1e-09	T	15-01-2026	IPR001138	Zn(2)-C6 fungal-type DNA-binding domain	GO:0000981|GO:0006355|GO:0008270
DN5257_c0_g1	e3451b30b1ca2c066e551183322baf51	315	Pfam	PF00069	Protein kinase domain	172	259	6.1e-09	T	15-01-2026	IPR000719	Protein kinase domain	GO:0004672|GO:0005524|GO:0006468
DN1123_c0_g1	227be425b418afd0dba0d595c044ab64	330	Pfam	PF01239	Protein prenyltransferase alpha subunit repeat	124	153	6e-09	T	15-01-2026	IPR002088	Protein prenyltransferase, alpha subunit	GO:0008318|GO:0018342
DN1769_c0_g1	6f9824829a770aa3ffe39ed6728c6ad6	220	Pfam	PF01494	FAD binding domain	77	155	5.9e-09	T	15-01-2026	IPR002938	FAD-binding domain	GO:0071949
DN5924_c0_g1	ebd7ddd699cdeb3160d0a1afea3aa8c8	525	Pfam	PF12937	F-box-like	61	119	5.8e-09	T	15-01-2026	IPR001810	F-box domain	GO:0005515
DN6975_c0_g1	91526b54d52e6c2a312418938eb205b8	354	Pfam	PF00397	WW domain	79	106	5.3e-09	T	15-01-2026	IPR001202	WW domain	GO:0005515
DN368_c0_g1	e3cef77249b3b64d583f4ad2cba7f139	993	Pfam	PF00891	O-methyltransferase domain	386	527	4.8e-09	T	15-01-2026	IPR001077	O-methyltransferase domain	GO:0008171
DN4702_c0_g1	426ac545931be80e44d1c55fb24d822b	119	Pfam	PF00447	HSF-type DNA-binding	1	43	4.8e-09	T	15-01-2026	IPR000232	Heat shock factor (HSF)-type, DNA-binding	GO:0003700|GO:0006355|GO:0043565
DN866_c0_g1	ef2c2046d1b1a51f6b0813692f9ede55	525	Pfam	PF01612	3'-5' exonuclease	58	142	4.6e-09	T	15-01-2026	IPR002562	3'-5' exonuclease domain	GO:0003676|GO:0006139|GO:0008408
DN15834_c0_g3	3c6f083bcccae1fc7ad683af6d234ddb	398	Pfam	PF01926	50S ribosome-binding GTPase	15	107	4.4e-09	T	15-01-2026	IPR006073	GTP binding domain	GO:0005525
DN2525_c0_g1	92419473832d7d4bb7824d926e0c47bf	149	Pfam	PF01284	Membrane-associating domain	12	139	4.4e-09	T	15-01-2026	IPR008253	Marvel domain	GO:0016020
DN4884_c0_g3	d29978e848e810b0505cd2022a005963	132	Pfam	PF04573	Signal peptidase subunit	1	76	4.3e-09	T	15-01-2026	IPR007653	Signal peptidase complex subunit 3	GO:0005787|GO:0006465|GO:0016021
DN12909_c0_g1	f3b44879e16c194070cbc6ef9b7fcd6c	354	Pfam	PF10391	Fingers domain of DNA polymerase lambda	85	120	4.2e-09	T	15-01-2026	IPR018944	DNA polymerase lambda, fingers domain	GO:0003677|GO:0034061
DN4922_c0_g1	5752909827a88ce250945c3191837c92	442	Pfam	PF01494	FAD binding domain	8	185	4.1e-09	T	15-01-2026	IPR002938	FAD-binding domain	GO:0071949
DN2456_c0_g1	e08a3ed50330e6731d40fcf3129388cb	737	Pfam	PF13637	Ankyrin repeats (many copies)	271	318	4e-09	T	15-01-2026	IPR002110	Ankyrin repeat	GO:0005515
DN6169_c0_g2	68d6af7740e3e220ff2ac28eee3b001c	97	Pfam	PF02271	Ubiquinol-cytochrome C reductase complex 14kD subunit	16	45	4e-09	T	15-01-2026	IPR003197	Cytochrome b-c1 complex subunit 7	GO:0005750|GO:0006122
DN7066_c0_g1	5dafe7181e229c97974cb85bd5b956ec	358	Pfam	PF00642	Zinc finger C-x8-C-x5-C-x3-H type (and similar)	174	199	4e-09	T	15-01-2026	IPR000571	Zinc finger, CCCH-type	GO:0046872
DN7667_c0_g1	1dfa48da57b6665e3b7a1f7f521d9113	193	Pfam	PF00483	Nucleotidyl transferase	21	149	4e-09	T	15-01-2026	IPR005835	Nucleotidyl transferase domain	GO:0009058|GO:0016779
DN997_c0_g1	a72c97296f445588dc42f8e43d40a04d	275	Pfam	PF03372	Endonuclease/Exonuclease/phosphatase family	33	243	4e-09	T	15-01-2026	IPR005135	Endonuclease/exonuclease/phosphatase	GO:0003824
DN15575_c0_g1	316d7f17d3958b85b7a1bae45e700f83	166	Pfam	PF13520	Amino acid permease	44	141	3.9e-09	T	15-01-2026	IPR002293	Amino acid/polyamine transporter I	GO:0016020|GO:0022857|GO:0055085
DN5222_c0_g2	a19ff5c1c99bce268462281834109480	536	Pfam	PF12937	F-box-like	83	138	3.9e-09	T	15-01-2026	IPR001810	F-box domain	GO:0005515
DN6808_c0_g1	60a61e79590fdded1385da6b7027c79a	325	Pfam	PF00150	Cellulase (glycosyl hydrolase family 5)	40	303	3.4e-09	T	15-01-2026	IPR001547	Glycoside hydrolase, family 5	GO:0004553|GO:0071704
DN3314_c0_g1	21634c3fafe9ba839ea379ffb3875e84	1706	Pfam	PF00307	Calponin homology (CH) domain	438	524	3.1e-09	T	15-01-2026	IPR001715	Calponin homology domain	GO:0005515
DN403_c0_g1	5433cc46c7e31234f832681166cb9845	301	Pfam	PF10394	Histone acetyl transferase HAT1 N-terminus	4	60	3.1e-09	T	15-01-2026	IPR019467	Histone acetyl transferase HAT1 N-terminal	GO:0006325
DN1340_c0_g1	844734634e09f7e101f852ecf33d3643	132	Pfam	PF00651	BTB/POZ domain	21	119	3e-09	T	15-01-2026	IPR000210	BTB/POZ domain	GO:0005515
DN8906_c0_g1	a5cddee6e60ff9b8a21c126e87a6ef22	526	Pfam	PF12937	F-box-like	78	125	3e-09	T	15-01-2026	IPR001810	F-box domain	GO:0005515
DN19059_c0_g2	46745150e99e5728f4c9254b28c3c959	381	Pfam	PF00856	SET domain	89	226	2.9e-09	T	15-01-2026	IPR001214	SET domain	GO:0005515
DN6364_c0_g1	3b4a5de8b0fe35e39c3bc6a4ac0be1d9	210	Pfam	PF05071	NADH ubiquinone oxidoreductase subunit NDUFA12	20	107	2.9e-09	T	15-01-2026	IPR007763	NADH dehydrogenase [ubiquinone] 1 alpha subcomplex subunit 12	GO:0016020|GO:0032981
DN8702_c0_g1	86036cd83b662ba54287638378aa77e7	350	Pfam	PF00775	Dioxygenase	130	224	2.9e-09	T	15-01-2026	IPR000627	Intradiol ring-cleavage dioxygenase, C-terminal	GO:0003824|GO:0006725|GO:0008199
DN4815_c0_g1	e9f3de389b0e3c658fe87801debde5cc	226	Pfam	PF13499	EF-hand domain pair	97	152	2.8e-09	T	15-01-2026	IPR002048	EF-hand domain	GO:0005509
DN4116_c0_g1	db1fd8b818447b2b50d4954795a23dd0	453	Pfam	PF00887	Acyl CoA binding protein	31	74	2.7e-09	T	15-01-2026	IPR000582	Acyl-CoA-binding protein, ACBP	GO:0000062
DN14245_c0_g1	ccf9a53ed60ec861031356d0e9889a80	188	Pfam	PF00067	Cytochrome P450	7	185	2.6e-09	T	15-01-2026	IPR001128	Cytochrome P450	GO:0004497|GO:0005506|GO:0016705|GO:0020037
DN1462_c0_g1	c3b115d47784ff8db63247db928e64a8	317	Pfam	PF00145	C-5 cytosine-specific DNA methylase	18	64	2.6e-09	T	15-01-2026	IPR001525	C-5 cytosine methyltransferase	GO:0008168
DN7996_c0_g1	a405a993304e31051be3ae7a5c52a605	487	Pfam	PF01546	Peptidase family M20/M25/M40	172	414	2.6e-09	T	15-01-2026	IPR002933	Peptidase M20	GO:0016787
DN2911_c0_g2	ac33ca8273513994da9796953d2120dd	208	Pfam	PF01627	Hpt domain	103	181	2.5e-09	T	15-01-2026	IPR008207	Signal transduction histidine kinase, phosphotransfer (Hpt) domain	GO:0000160
DN3488_c0_g1	945e111efe68a6f444a76b6f21eee9eb	694	Pfam	PF00564	PB1 domain	540	606	2.5e-09	T	15-01-2026	IPR000270	PB1 domain	GO:0005515
DN3812_c0_g1	650c439491191ef7786b17f9ef66b558	414	Pfam	PF00335	Tetraspanin family	160	349	2.4e-09	T	15-01-2026	IPR018499	Tetraspanin/Peripherin	GO:0016021
DN7040_c0_g1	7db911a93636ab964f4831fc4422175a	613	Pfam	PF04433	SWIRM domain	499	566	2.4e-09	T	15-01-2026	IPR007526	SWIRM domain	GO:0005515
DN17357_c0_g1	a4a438891ebc12257bb0b1c305afd5d4	594	Pfam	PF00665	Integrase core domain	249	333	2.3e-09	T	15-01-2026	IPR001584	Integrase, catalytic core	GO:0015074
DN2421_c0_g1	1984df2500911531fb49c77101cfe0ee	328	Pfam	PF00432	Prenyltransferase and squalene oxidase repeat	106	148	2.3e-09	T	15-01-2026	IPR001330	PFTB repeat	GO:0003824
DN8734_c0_g1	e2ca50b338e9c2151e8a5e0d0f2aac49	727	Pfam	PF00018	SH3 domain	71	114	2.3e-09	T	15-01-2026	IPR001452	SH3 domain	GO:0005515
DN6001_c0_g2	0c85baf44c86863eced836cee92aca38	805	Pfam	PF12513	Mitochondrial degradasome RNA helicase subunit C terminal	702	748	2.2e-09	T	15-01-2026	IPR022192	Mitochondrial degradasome RNA helicase subunit, C-terminal domain	GO:0016817
DN1003_c0_g1	032ae8228bd29fe523295de9ad8080e7	946	Pfam	PF01979	Amidohydrolase family	150	492	1.9e-09	T	15-01-2026	IPR006680	Amidohydrolase-related	GO:0016787
DN5452_c0_g1	e9b9a7d2cad804c03bce9648091cabe9	572	Pfam	PF12937	F-box-like	96	154	1.9e-09	T	15-01-2026	IPR001810	F-box domain	GO:0005515
DN7083_c0_g1	54e52e225bf0fe43034ffd544fbe8ff5	540	Pfam	PF07992	Pyridine nucleotide-disulphide oxidoreductase	8	228	1.9e-09	T	15-01-2026	IPR023753	FAD/NAD(P)-binding domain	GO:0016491
DN10576_c0_g1	6c4d4177120a0bf619a7ce01978a16e8	1460	Pfam	PF00575	S1 RNA binding domain	544	614	1.8e-09	T	15-01-2026	IPR003029	S1 domain	GO:0003676
DN1376_c0_g1	2f5e675c86ae642a8dc4deafd6ceca05	548	Pfam	PF12937	F-box-like	72	130	1.8e-09	T	15-01-2026	IPR001810	F-box domain	GO:0005515
DN21_c0_g1	40ab29b29bee3eda9a44332678047cf7	1729	Pfam	PF00320	GATA zinc finger	904	937	1.8e-09	T	15-01-2026	IPR000679	Zinc finger, GATA-type	GO:0006355|GO:0043565
DN2389_c0_g1	48eddf4b306a58457c088222fcda076c	99	Pfam	PF00125	Core histone H2A/H2B/H3/H4	14	58	1.8e-09	T	15-01-2026	IPR007125	Histone H2A/H2B/H3	GO:0003677
DN3245_c0_g1	186f123e8b9ce090397599e6f499a024	239	Pfam	PF01428	AN1-like Zinc finger	14	49	1.8e-09	T	15-01-2026	IPR000058	Zinc finger, AN1-type	GO:0008270
DN4694_c0_g1	c965f90cf8ad377a0e3be45b73f997ec	493	Pfam	PF12937	F-box-like	68	116	1.8e-09	T	15-01-2026	IPR001810	F-box domain	GO:0005515
DN4743_c0_g1	9f2ab3f5677344711d65d8673c935d02	100	Pfam	PF04061	ORMDL family	21	57	1.8e-09	T	15-01-2026	IPR007203	ORMDL family	GO:0005789|GO:0016021
DN3502_c0_g1	97458626e297ebedc3d42d3e81f286f3	698	Pfam	PF12937	F-box-like	68	120	1.7e-09	T	15-01-2026	IPR001810	F-box domain	GO:0005515
DN3883_c0_g1	4c0fbf622059a4c354fc2eda559b43a6	181	Pfam	PF00410	Ribosomal protein S8	33	135	1.7e-09	T	15-01-2026	IPR000630	Ribosomal protein S8	GO:0003735|GO:0005840|GO:0006412
DN4326_c0_g1	ed619914e7bd7be5d1ed15a6feda90b2	595	Pfam	PF01909	Nucleotidyltransferase domain	47	141	1.7e-09	T	15-01-2026	IPR002934	Polymerase, nucleotidyl transferase domain	GO:0016779
DN4327_c0_g1	1af086ace2ff7c5cc7492f232002f333	515	Pfam	PF00644	Poly(ADP-ribose) polymerase catalytic domain	191	386	1.7e-09	T	15-01-2026	IPR012317	Poly(ADP-ribose) polymerase, catalytic domain	GO:0003950
DN4621_c0_g1	40a760efc986022c5d3576a6cad8e68b	545	Pfam	PF12937	F-box-like	113	174	1.7e-09	T	15-01-2026	IPR001810	F-box domain	GO:0005515
DN4919_c0_g1	fa84d2d41678c2b544494ae946251512	1296	Pfam	PF00076	RNA recognition motif. (a.k.a. RRM, RBD, or RNP domain)	461	513	1.7e-09	T	15-01-2026	IPR000504	RNA recognition motif domain	GO:0003723
DN1610_c0_g1	e9966201495cfc83f75b7879a0ed1584	873	Pfam	PF00614	Phospholipase D Active site motif	180	206	1.6e-09	T	15-01-2026	IPR001736	Phospholipase D/Transphosphatidylase	GO:0003824
DN1885_c0_g1	0dde6730fe8fedbb53561922cda43239	1026	Pfam	PF00076	RNA recognition motif. (a.k.a. RRM, RBD, or RNP domain)	621	685	1.6e-09	T	15-01-2026	IPR000504	RNA recognition motif domain	GO:0003723
DN4177_c0_g1	9fd0d242c02fee76e552277afa85828d	875	Pfam	PF01699	Sodium/calcium exchanger protein	541	699	1.6e-09	T	15-01-2026	IPR004837	Sodium/calcium exchanger membrane region	GO:0016021|GO:0055085
DN4892_c0_g1	bb9ed109c0c641392ac421e4c27c5f5e	376	Pfam	PF00170	bZIP transcription factor	42	99	1.6e-09	T	15-01-2026	IPR004827	Basic-leucine zipper domain	GO:0003700|GO:0006355
DN5246_c0_g1	30f628a38d34f4d863fbb5ce26d5fb19	309	Pfam	PF00150	Cellulase (glycosyl hydrolase family 5)	1	123	1.5e-09	T	15-01-2026	IPR001547	Glycoside hydrolase, family 5	GO:0004553|GO:0071704
DN1999_c0_g1	1c4a345c5f49f1b05be944c29ee76a07	217	Pfam	PF00684	DnaJ central domain	31	64	1.4e-09	T	15-01-2026	IPR001305	Heat shock protein DnaJ, cysteine-rich domain	GO:0031072|GO:0051082
DN7487_c0_g1	f5f58aa31cff69de25a65891f1276dc8	184	Pfam	PF00005	ABC transporter	36	98	1.4e-09	T	15-01-2026	IPR003439	ABC transporter-like, ATP-binding domain	GO:0005524
DN11845_c0_g1	2efec6a8ec78f479a12c80377abe5fe7	549	Pfam	PF12937	F-box-like	94	160	1.3e-09	T	15-01-2026	IPR001810	F-box domain	GO:0005515
DN13335_c0_g1	8bcd607e69891709ff255a01095878f3	521	Pfam	PF00734	Fungal cellulose binding domain	489	516	1.3e-09	T	15-01-2026	IPR000254	Cellulose-binding domain, fungal	GO:0005576|GO:0005975|GO:0030248
DN2659_c0_g1	423a3c8325c7080be97a81eecdfed952	191	Pfam	PF00282	Pyridoxal-dependent decarboxylase conserved domain	6	179	1.3e-09	T	15-01-2026	IPR002129	Pyridoxal phosphate-dependent decarboxylase	GO:0016830|GO:0019752|GO:0030170
DN8249_c0_g1	589edc562b30978bc14a29d80fda4911	267	Pfam	PF12937	F-box-like	100	141	1.3e-09	T	15-01-2026	IPR001810	F-box domain	GO:0005515
DN14718_c1_g2	321baa8a54099bc021221de7d9f4db2b	102	Pfam	PF00083	Sugar (and other) transporter	5	96	1.2e-09	T	15-01-2026	IPR005828	Major facilitator, sugar transporter-like	GO:0016021|GO:0022857|GO:0055085
DN3036_c0_g1	a3252079a394af36ae7cae25283ebed9	1413	Pfam	PF00018	SH3 domain	1363	1409	1.2e-09	T	15-01-2026	IPR001452	SH3 domain	GO:0005515
DN5373_c0_g1	28bdf9322ea762e911e2bea8f1d1685d	508	Pfam	PF00075	RNase H	267	400	1.2e-09	T	15-01-2026	IPR002156	Ribonuclease H domain	GO:0003676|GO:0004523
DN344_c0_g1	0f7248661b88af2537e9bdc32b3ddcd9	918	Pfam	PF00069	Protein kinase domain	796	897	1.1e-09	T	15-01-2026	IPR000719	Protein kinase domain	GO:0004672|GO:0005524|GO:0006468
DN5609_c0_g1	ad35b495d1bc57bbe439e248f806999a	1200	Pfam	PF00644	Poly(ADP-ribose) polymerase catalytic domain	727	787	1.1e-09	T	15-01-2026	IPR012317	Poly(ADP-ribose) polymerase, catalytic domain	GO:0003950
DN1026_c0_g1	da02b1d05d83e2b9c2838b463bf44120	180	Pfam	PF00961	LAGLIDADG endonuclease	83	180	1e-09	T	15-01-2026	IPR004860	Homing endonuclease, LAGLIDADG	GO:0004519
DN4643_c0_g2	db551acdc38d652ef5389f0242fcf152	551	Pfam	PF12937	F-box-like	103	156	1e-09	T	15-01-2026	IPR001810	F-box domain	GO:0005515
DN4132_c0_g4	ca202309bd978649cd8d75844918f032	576	Pfam	PF02627	Carboxymuconolactone decarboxylase family	43	102	9.3e-10	T	15-01-2026	IPR003779	Carboxymuconolactone decarboxylase-like	GO:0051920
DN4614_c0_g1	cdd801f4ff72f8102048b5864913548b	328	Pfam	PF00730	HhH-GPD superfamily base excision DNA repair protein	82	234	9.3e-10	T	15-01-2026	IPR003265	HhH-GPD domain	GO:0006284
DN2432_c0_g1	c1896310a6c54cd6dc8da42c3089001c	443	Pfam	PF04616	Glycosyl hydrolases family 43	48	243	9.2e-10	T	15-01-2026	IPR006710	Glycoside hydrolase, family 43	GO:0004553|GO:0005975
DN3570_c0_g1	b49085c65ec90dfd6d3b0f17014050ef	219	Pfam	PF04188	Mannosyltransferase (PIG-V)	38	127	9.2e-10	T	15-01-2026	IPR007315	GPI mannosyltransferase 2	GO:0000009|GO:0004376|GO:0006506
DN5073_c0_g1	bef5c468bbf905ec90eb61dd5db8de43	630	Pfam	PF00076	RNA recognition motif. (a.k.a. RRM, RBD, or RNP domain)	156	220	8.9e-10	T	15-01-2026	IPR000504	RNA recognition motif domain	GO:0003723
DN812_c0_g1	7ca11de0b8c55ea4320ec536e47638d5	157	Pfam	PF00034	Cytochrome c	9	105	8.8e-10	T	15-01-2026	IPR009056	Cytochrome c-like domain	GO:0009055|GO:0020037
DN11904_c0_g1	c4c0dda6733210815523a26ce642e1ae	109	Pfam	PF00067	Cytochrome P450	3	46	8.7e-10	T	15-01-2026	IPR001128	Cytochrome P450	GO:0004497|GO:0005506|GO:0016705|GO:0020037
DN6385_c0_g3	861403613664b052655ea048ab55cb62	560	Pfam	PF02040	Arsenical pump membrane protein	36	282	8.3e-10	T	15-01-2026	IPR000802	Arsenical pump membrane protein, ArsB	GO:0015105|GO:0015700|GO:0016021
DN753_c0_g1	7443617f689de642fae0922de231f67a	297	Pfam	PF04893	Yip1 domain	90	252	8.3e-10	T	15-01-2026	IPR006977	Yip1 domain	GO:0016020
DN2402_c0_g1	920447b53d6e5ed87ca6b9505c12d4e9	447	Pfam	PF00332	Glycosyl hydrolases family 17	359	439	8.2e-10	T	15-01-2026	IPR000490	Glycoside hydrolase family 17	GO:0004553|GO:0005975
DN390_c0_g1	c49a3a081d7bd566b097c878b8dc1e6e	762	Pfam	PF02020	eIF4-gamma/eIF5/eIF2-epsilon	645	730	8.2e-10	T	15-01-2026	IPR003307	W2 domain	GO:0005515
DN1391_c0_g1	65095f8be2247e4731dfa8ed4b9d2c1b	1112	Pfam	PF13637	Ankyrin repeats (many copies)	59	128	8.1e-10	T	15-01-2026	IPR002110	Ankyrin repeat	GO:0005515
DN4276_c0_g1	593de96d4367a33e1cbe6739bdbfdff2	1025	Pfam	PF00621	RhoGEF domain	955	1006	8.1e-10	T	15-01-2026	IPR000219	Dbl homology (DH) domain	GO:0005085
DN23_c0_g1	a8da2fd47026984cfbe290a4aaa204ff	297	Pfam	PF00730	HhH-GPD superfamily base excision DNA repair protein	143	249	7.9e-10	T	15-01-2026	IPR003265	HhH-GPD domain	GO:0006284
DN5295_c0_g2	2f3bf3a0966bdc2f5058bc220539ea9b	466	Pfam	PF12796	Ankyrin repeats (3 copies)	272	330	7.9e-10	T	15-01-2026	IPR002110	Ankyrin repeat	GO:0005515
DN5022_c0_g2	6be1e187e891ab753bd95b1e82035608	299	Pfam	PF00076	RNA recognition motif. (a.k.a. RRM, RBD, or RNP domain)	36	103	7.6e-10	T	15-01-2026	IPR000504	RNA recognition motif domain	GO:0003723
DN5486_c0_g1	0bf51549e9ba06110f3c9127b2774077	232	Pfam	PF05148	Hypothetical methyltransferase	140	179	7.5e-10	T	15-01-2026	IPR007823	Ribosomal RNA processing protein 8	GO:0008168
DN2740_c0_g1	30c85e544deb5162d7396f891e63d123	394	Pfam	PF00075	RNase H	60	201	7.3e-10	T	15-01-2026	IPR002156	Ribonuclease H domain	GO:0003676|GO:0004523
DN34386_c0_g1	15168536d5df4c2997d1506a6fd141ce	139	Pfam	PF00067	Cytochrome P450	49	100	7.3e-10	T	15-01-2026	IPR001128	Cytochrome P450	GO:0004497|GO:0005506|GO:0016705|GO:0020037
DN4498_c0_g2	a8fcbbccc9262d74a9da643f57267f16	179	Pfam	PF00583	Acetyltransferase (GNAT) family	40	121	6.8e-10	T	15-01-2026	IPR000182	GNAT domain	GO:0016407
DN6346_c0_g1	07c66ec2515d5cdc116f1c65d5d75ad0	1136	Pfam	PF13855	Leucine rich repeat	77	134	6.8e-10	T	15-01-2026	IPR001611	Leucine-rich repeat	GO:0005515
DN2704_c0_g1	2d2602eb0f1118c19e60ab2eb7406ad1	1262	Pfam	PF07647	SAM domain (Sterile alpha motif)	435	500	6.6e-10	T	15-01-2026	IPR001660	Sterile alpha motif domain	GO:0005515
DN4064_c0_g1	38b677f94124430db3c3c03c19dcbaa9	864	Pfam	PF00172	Fungal Zn(2)-Cys(6) binuclear cluster domain	220	256	6.6e-10	T	15-01-2026	IPR001138	Zn(2)-C6 fungal-type DNA-binding domain	GO:0000981|GO:0006355|GO:0008270
DN5781_c0_g1	da585efa8064fcc3069a658f2c67a629	1083	Pfam	PF00578	AhpC/TSA family	8	139	6.6e-10	T	15-01-2026	IPR000866	Alkyl hydroperoxide reductase subunit C/ Thiol specific antioxidant	GO:0016209|GO:0016491
DN8460_c0_g1	bebe27a3356c175d79f4ce924d6c14e8	537	Pfam	PF00743	Flavin-binding monooxygenase-like	17	215	6.6e-10	T	15-01-2026	IPR020946	Flavin monooxygenase-like	GO:0004499|GO:0050660|GO:0050661
DN9271_c0_g1	daf210b638ba3d3f7dfde13255507e4c	205	Pfam	PF11807	Mycotoxin biosynthesis protein UstYa	91	183	6.4e-10	T	15-01-2026	IPR021765	Mycotoxin biosynthesis protein UstYa-like	GO:0043386
DN10026_c0_g1	3997b72c5b83da78d47dda3fa0d04a0b	280	Pfam	PF00730	HhH-GPD superfamily base excision DNA repair protein	142	239	6.3e-10	T	15-01-2026	IPR003265	HhH-GPD domain	GO:0006284
DN337_c0_g1	bc77eacbb41616e2c9395a5f204268e7	1099	Pfam	PF00620	RhoGAP domain	631	767	6.3e-10	T	15-01-2026	IPR000198	Rho GTPase-activating protein domain	GO:0007165
DN3897_c0_g1	d85e59eaaa8488cb9f1f59ac5a2f0609	615	Pfam	PF00514	Armadillo/beta-catenin-like repeat	119	158	6.3e-10	T	15-01-2026	IPR000225	Armadillo	GO:0005515
DN5015_c0_g1	195da8f4533a8b52f61907c77e584654	387	Pfam	PF00010	Helix-loop-helix DNA-binding domain	58	106	6.3e-10	T	15-01-2026	IPR011598	Myc-type, basic helix-loop-helix (bHLH) domain	GO:0046983
DN6488_c0_g2	612d4272bafb2415e79c7f0b0450120e	285	Pfam	PF00010	Helix-loop-helix DNA-binding domain	227	268	6.3e-10	T	15-01-2026	IPR011598	Myc-type, basic helix-loop-helix (bHLH) domain	GO:0046983
DN3719_c0_g2	6158118628bf49fb1d86954b34ac4e55	867	Pfam	PF09405	CASC3/Barentsz eIF4AIII binding	281	405	5.7e-10	T	15-01-2026	IPR018545	Btz domain	GO:0003729|GO:0006397|GO:0035145
DN770_c0_g1	cd67fd9cb5ae8bb631e3fa3c177380d1	366	Pfam	PF00856	SET domain	166	236	5.4e-10	T	15-01-2026	IPR001214	SET domain	GO:0005515
DN6520_c0_g1	0dfe1e4a0f50e5973f0ac4b781e72c23	516	Pfam	PF10155	CCR4-NOT transcription complex subunit 11	319	509	5.3e-10	T	15-01-2026	IPR019312	CCR4-NOT transcription complex subunit 11	GO:0030014
DN3933_c0_g1	64c8e3e9f57e0ea70c6e4ecbdd37f9fa	213	Pfam	PF01522	Polysaccharide deacetylase	140	197	5.1e-10	T	15-01-2026	IPR002509	NodB homology domain	GO:0005975|GO:0016810
DN3948_c0_g1	c6489850b41c881282d2955193d5bca0	237	Pfam	PF00010	Helix-loop-helix DNA-binding domain	135	183	5.1e-10	T	15-01-2026	IPR011598	Myc-type, basic helix-loop-helix (bHLH) domain	GO:0046983
DN6652_c0_g1	213afab3e1a9663f97e9462435e16b37	573	Pfam	PF06371	Diaphanous GTPase-binding Domain	220	347	4.8e-10	T	15-01-2026	IPR010473	Formin, GTPase-binding domain	GO:0003779|GO:0030036|GO:0031267
DN19791_c0_g2	d64156a8b5f151676eea0733edf9ae76	324	Pfam	PF00069	Protein kinase domain	132	276	4.7e-10	T	15-01-2026	IPR000719	Protein kinase domain	GO:0004672|GO:0005524|GO:0006468
DN2508_c0_g1	eed97bc76afb6583d1cac321e303cb8e	602	Pfam	PF00170	bZIP transcription factor	473	529	4.7e-10	T	15-01-2026	IPR004827	Basic-leucine zipper domain	GO:0003700|GO:0006355
DN9175_c0_g1	f21132c172ab9d33cd99f55ac89915c6	990	Pfam	PF01979	Amidohydrolase family	411	507	4.7e-10	T	15-01-2026	IPR006680	Amidohydrolase-related	GO:0016787
DN4330_c0_g3	eccc14ba5dc52e6643216ddb7e206593	370	Pfam	PF01585	G-patch domain	32	73	4.6e-10	T	15-01-2026	IPR000467	G-patch domain	GO:0003676
DN905_c0_g2	0004efbb97463857fc3581f08c890dc5	350	Pfam	PF14604	Variant SH3 domain	276	323	4.4e-10	T	15-01-2026	IPR001452	SH3 domain	GO:0005515
DN13552_c0_g1	2539fc65828738e033b36cfab495d8e8	268	Pfam	PF00867	XPG I-region	1	54	4.3e-10	T	15-01-2026	IPR006086	XPG-I domain	GO:0004518
DN9214_c0_g1	77c3af01f137d019d24ccde93686a02d	176	Pfam	PF07859	alpha/beta hydrolase fold	12	115	4.2e-10	T	15-01-2026	IPR013094	Alpha/beta hydrolase fold-3	GO:0016787
DN5821_c0_g1	6a40ad18350d646e6f42360d9400a38e	487	Pfam	PF01593	Flavin containing amine oxidoreductase	38	306	4.1e-10	T	15-01-2026	IPR002937	Amine oxidase	GO:0016491
DN8659_c0_g1	daba1e86556e46e27b33a91b728157f8	124	Pfam	PF02133	Permease for cytosine/purines, uracil, thiamine, allantoin	60	121	4.1e-10	T	15-01-2026	IPR001248	Purine-cytosine permease	GO:0016020|GO:0022857|GO:0055085
DN5822_c0_g1	6e14f856dfd4e94fef6f7c6c1d868b31	167	Pfam	PF10408	Ubiquitin elongating factor core	14	63	4e-10	T	15-01-2026	IPR019474	Ubiquitin conjugation factor E4, core	GO:0000151|GO:0006511|GO:0016567|GO:0034450
DN984_c0_g1	70816c0a272e1547f4bbadf542f46715	1061	Pfam	PF00787	PX domain	259	371	4e-10	T	15-01-2026	IPR001683	Phox homology	GO:0035091
DN7708_c0_g1	301921adfc6c3312e1b9551d526bb76a	234	Pfam	PF01545	Cation efflux family	20	93	3.8e-10	T	15-01-2026	IPR002524	Cation efflux protein	GO:0006812|GO:0008324|GO:0016021|GO:0055085
DN3329_c0_g1	2d8246feb6977873e825d84c9798695d	1235	Pfam	PF00569	Zinc finger, ZZ type	390	427	3.7e-10	T	15-01-2026	IPR000433	Zinc finger, ZZ-type	GO:0008270
DN1080_c0_g1	5573f7af06457999b65d06e47eb31bfd	705	Pfam	PF01544	CorA-like Mg2+ transporter protein	287	445	3.6e-10	T	15-01-2026	IPR002523	Mg2+ transporter protein, CorA-like/Zinc transport protein ZntB	GO:0016020|GO:0030001|GO:0046873|GO:0055085
DN6548_c0_g4	670884ae4a45dbb00da2a41e16149df2	322	Pfam	PF00487	Fatty acid desaturase	111	302	3.6e-10	T	15-01-2026	IPR005804	Fatty acid desaturase domain	GO:0006629
DN3532_c0_g1	70734d7c39c5a460b88472bf626e4636	782	Pfam	PF02212	Dynamin GTPase effector domain	692	780	3.5e-10	T	15-01-2026	IPR003130	Dynamin GTPase effector	GO:0003924|GO:0005525
DN1037_c0_g2	e44fd2483ec1baabedaebb6ba3bf14a3	501	Pfam	PF00856	SET domain	130	432	3.3e-10	T	15-01-2026	IPR001214	SET domain	GO:0005515
DN1420_c0_g2	534e543b98edf7f4d54b571f2a1a1642	682	Pfam	PF00128	Alpha amylase, catalytic domain	207	278	3.2e-10	T	15-01-2026	IPR006047	Glycosyl hydrolase, family 13, catalytic domain	GO:0005975
DN3577_c0_g1	618adc4d5e1749c473e280f1b881bf2f	703	Pfam	PF12937	F-box-like	63	124	2.9e-10	T	15-01-2026	IPR001810	F-box domain	GO:0005515
DN2605_c0_g2	3db758968805bd0ab2d1af21b6f61c6f	99	Pfam	PF11093	Mitochondrial export protein Som1	16	53	2.8e-10	T	15-01-2026	IPR024645	Mitochondrial export protein Som1	GO:0042720
DN2822_c0_g1	fa9c92ded638aaa04df62feb05c2cd92	998	Pfam	PF13086	AAA domain	491	558	2.7e-10	T	15-01-2026	IPR041677	DNA2/NAM7 helicase, helicase domain	GO:0004386
DN4066_c0_g1	b01e1a805e2ca4f72bd949916d001b84	561	Pfam	PF03810	Importin-beta N-terminal domain	21	100	2.7e-10	T	15-01-2026	IPR001494	Importin-beta, N-terminal domain	GO:0006886|GO:0031267
DN446_c0_g1	e269006b9b5ebc0425a1561be8f9ddfc	448	Pfam	PF12937	F-box-like	77	126	2.7e-10	T	15-01-2026	IPR001810	F-box domain	GO:0005515
DN917_c0_g1	248cd1643a538dce21aea3fab353a52d	166	Pfam	PF12796	Ankyrin repeats (3 copies)	76	158	2.7e-10	T	15-01-2026	IPR002110	Ankyrin repeat	GO:0005515
DN2028_c0_g1	ca99469155cecd493aa09603ae29d44d	342	Pfam	PF07716	Basic region leucine zipper	282	328	2.6e-10	T	15-01-2026	IPR004827	Basic-leucine zipper domain	GO:0003700|GO:0006355
DN4686_c0_g1	85d46f125c29298b50aee129bd84e604	915	Pfam	PF00172	Fungal Zn(2)-Cys(6) binuclear cluster domain	27	67	2.6e-10	T	15-01-2026	IPR001138	Zn(2)-C6 fungal-type DNA-binding domain	GO:0000981|GO:0006355|GO:0008270
DN4188_c0_g1	2bd5c5eb99d0ac1331dd9e238ac6ecc6	112	Pfam	PF03446	NAD binding domain of 6-phosphogluconate dehydrogenase	8	104	2.5e-10	T	15-01-2026	IPR006115	6-phosphogluconate dehydrogenase, NADP-binding	GO:0050661
DN5461_c0_g1	9d2c2d8292c4c2fe6f35a6b419830900	293	Pfam	PF08241	Methyltransferase domain	52	156	2.5e-10	T	15-01-2026	IPR013216	Methyltransferase type 11	GO:0008168
DN8725_c0_g1	6eb732663ff51863a0c1decd4d963d72	406	Pfam	PF00004	ATPase family associated with various cellular activities (AAA)	249	357	2.5e-10	T	15-01-2026	IPR003959	ATPase, AAA-type, core	GO:0005524|GO:0016887
DN5474_c0_g1	e09b6a6864c2033100e92e51ecfe6b5e	530	Pfam	PF00734	Fungal cellulose binding domain	498	526	2.4e-10	T	15-01-2026	IPR000254	Cellulose-binding domain, fungal	GO:0005576|GO:0005975|GO:0030248
DN6028_c0_g2	7dcd70eb22a8a29086e77fca65ea5c88	449	Pfam	PF00149	Calcineurin-like phosphoesterase	86	217	2.4e-10	T	15-01-2026	IPR004843	Calcineurin-like phosphoesterase domain, ApaH type	GO:0016787
DN7618_c0_g1	66e1026a4f2810e65ea5d6987c4f0859	405	Pfam	PF01062	Bestrophin, RFP-TM, chloride channel	59	180	2.4e-10	T	15-01-2026	IPR021134	Bestrophin/UPF0187	GO:0005254
DN1414_c0_g1	0421c69ebb36c216aaaaff9d217f3765	280	Pfam	PF01331	mRNA capping enzyme, catalytic domain	29	82	2.2e-10	T	15-01-2026	IPR001339	mRNA capping enzyme, adenylation domain	GO:0004484|GO:0005524|GO:0006370
DN2819_c0_g1	af2deb2aa116747b5d4adb97ea53623d	429	Pfam	PF09296	NADH pyrophosphatase-like rudimentary NUDIX domain	36	199	2.2e-10	T	15-01-2026	IPR015375	NADH pyrophosphatase-like, N-terminal	GO:0016787
DN4459_c0_g1	10ba297988954a79031e757bab3e5598	215	Pfam	PF01424	R3H domain	28	85	2.2e-10	T	15-01-2026	IPR001374	R3H domain	GO:0003676
DN555_c0_g1	94c8fb0eee071e7c3b96455e5e2db6e8	145	Pfam	PF00046	Homeodomain	6	61	2.2e-10	T	15-01-2026	IPR001356	Homeobox domain	GO:0003677
DN2546_c0_g3	29189b7e802ab910b49524a2a2ff4630	685	Pfam	PF00018	SH3 domain	43	91	2.1e-10	T	15-01-2026	IPR001452	SH3 domain	GO:0005515
DN4211_c0_g1	82ff96ec272f592ac70b048c82fd3792	227	Pfam	PF12796	Ankyrin repeats (3 copies)	70	135	2.1e-10	T	15-01-2026	IPR002110	Ankyrin repeat	GO:0005515
DN457_c0_g1	7741288b143cee3ac0418c5cef0c4a8e	100	Pfam	PF00013	KH domain	30	87	2.1e-10	T	15-01-2026	IPR004088	K Homology domain, type 1	GO:0003723
DN4117_c0_g1	b455db6ed0ea28ddb8444f28dd0cfd3b	443	Pfam	PF05653	Magnesium transporter NIPA	210	313	2e-10	T	15-01-2026	IPR008521	Magnesium transporter NIPA	GO:0015095|GO:0015693|GO:0016021
DN71_c0_g1	84112ade8b719e3058abe10b66b81669	422	Pfam	PF07690	Major Facilitator Superfamily	59	263	2e-10	T	15-01-2026	IPR011701	Major facilitator superfamily	GO:0022857|GO:0055085
DN2106_c0_g1	576a6ba595970f0c6a400a3b309da656	456	Pfam	PF00076	RNA recognition motif. (a.k.a. RRM, RBD, or RNP domain)	101	174	1.9e-10	T	15-01-2026	IPR000504	RNA recognition motif domain	GO:0003723
DN5762_c0_g1	ffbf13a484120176e685b0ed26b97a05	2344	Pfam	PF00004	ATPase family associated with various cellular activities (AAA)	1348	1455	1.9e-10	T	15-01-2026	IPR003959	ATPase, AAA-type, core	GO:0005524|GO:0016887
DN6971_c0_g1	bad699a4571650393999f4287aba1085	959	Pfam	PF02765	Telomeric single stranded DNA binding POT1/CDC13	281	404	1.9e-10	T	15-01-2026	IPR011564	Telomeric single stranded DNA binding POT1/Cdc13	GO:0000723|GO:0000781|GO:0003677
DN4301_c0_g1	bc0d6aff19ea4dd50bdb2e0a16c2a78f	155	Pfam	PF01068	ATP dependent DNA ligase domain	36	142	1.8e-10	T	15-01-2026	IPR012310	DNA ligase, ATP-dependent, central	GO:0003910|GO:0005524|GO:0006281|GO:0006310
DN4777_c0_g2	60aba74fe70fca266fe950b908efc43f	268	Pfam	PF14604	Variant SH3 domain	82	132	1.8e-10	T	15-01-2026	IPR001452	SH3 domain	GO:0005515
DN1041_c0_g3	208c1d2968020564ed310d69a538ae85	464	Pfam	PF12937	F-box-like	9	54	1.7e-10	T	15-01-2026	IPR001810	F-box domain	GO:0005515
DN15771_c0_g1	8561018c1806bcf498a15ade03fe3f8a	502	Pfam	PF00067	Cytochrome P450	103	269	1.6e-10	T	15-01-2026	IPR001128	Cytochrome P450	GO:0004497|GO:0005506|GO:0016705|GO:0020037
DN6787_c0_g1	58d92701add46ae559aa962a58172073	296	Pfam	PF00318	Ribosomal protein S2	19	114	1.6e-10	T	15-01-2026	IPR001865	Ribosomal protein S2	GO:0003735|GO:0005840|GO:0006412
DN7506_c0_g1	3c6b7a4bf72e788fd44498f84ee3af4a	196	Pfam	PF07992	Pyridine nucleotide-disulphide oxidoreductase	7	160	1.6e-10	T	15-01-2026	IPR023753	FAD/NAD(P)-binding domain	GO:0016491
DN1457_c0_g1	c3653959b664bfd57a2e976ff4b30d0c	1001	Pfam	PF00806	Pumilio-family RNA binding repeat	553	582	1.5e-10	T	15-01-2026	IPR001313	Pumilio RNA-binding repeat	GO:0003723
DN6952_c0_g2	8fd6cf2fcfa82f5937d2ee35049586e8	556	Pfam	PF00646	F-box domain	64	103	1.4e-10	T	15-01-2026	IPR001810	F-box domain	GO:0005515
DN10616_c0_g2	7999565bac61bbdf5e9c2c217c80fa86	445	Pfam	PF01979	Amidohydrolase family	222	426	1.3e-10	T	15-01-2026	IPR006680	Amidohydrolase-related	GO:0016787
DN311_c0_g1	87173f75d7f077c76caefb8cacd54e10	417	Pfam	PF00018	SH3 domain	372	410	1.3e-10	T	15-01-2026	IPR001452	SH3 domain	GO:0005515
DN9794_c0_g1	0b34a27a4271181200a4d8dfed69b1c7	335	Pfam	PF00201	UDP-glucoronosyl and UDP-glucosyl transferase	123	248	1.3e-10	T	15-01-2026	IPR002213	UDP-glucuronosyl/UDP-glucosyltransferase	GO:0008194
DN1524_c0_g2	ebea660e8c6efbed1f6a7683e8c21ccc	162	Pfam	PF09696	Ctf8	30	157	1.1e-10	T	15-01-2026	IPR018607	Chromosome transmission fidelity protein 8	GO:0007064|GO:0031390
DN2341_c0_g1	e70a4c6ad996cfdc59c154247856434a	505	Pfam	PF00856	SET domain	182	341	1.1e-10	T	15-01-2026	IPR001214	SET domain	GO:0005515
DN2874_c0_g1	667e53a91179ddf93b4389fa9c318dcc	728	Pfam	PF00004	ATPase family associated with various cellular activities (AAA)	123	223	1.1e-10	T	15-01-2026	IPR003959	ATPase, AAA-type, core	GO:0005524|GO:0016887
DN3941_c0_g1	023f1a4b583efa252cc0b2d07227460c	411	Pfam	PF00069	Protein kinase domain	107	307	1.1e-10	T	15-01-2026	IPR000719	Protein kinase domain	GO:0004672|GO:0005524|GO:0006468
DN3072_c0_g1	fad4336f5ae0abcc7e2e9828dfba7047	544	Pfam	PF12937	F-box-like	134	180	1e-10	T	15-01-2026	IPR001810	F-box domain	GO:0005515
DN4232_c0_g1	2118ef31b7af758fabaeaac381e884e7	377	Pfam	PF00010	Helix-loop-helix DNA-binding domain	67	116	1e-10	T	15-01-2026	IPR011598	Myc-type, basic helix-loop-helix (bHLH) domain	GO:0046983
DN5284_c0_g1	5c63768ad461dc96a4295331b2065f0c	456	Pfam	PF00076	RNA recognition motif. (a.k.a. RRM, RBD, or RNP domain)	111	179	1e-10	T	15-01-2026	IPR000504	RNA recognition motif domain	GO:0003723
DN6785_c0_g1	3d78aaeca31de4c9b0592cac11a08a63	324	Pfam	PF00240	Ubiquitin family	4	74	1e-10	T	15-01-2026	IPR000626	Ubiquitin-like domain	GO:0005515
DN7235_c0_g1	f7a976f0b0ef18722df0ae5a9f94fb2c	1094	Pfam	PF00433	Protein kinase C terminal domain	1050	1087	1e-10	T	15-01-2026	IPR017892	Protein kinase, C-terminal	GO:0004674|GO:0005524|GO:0006468
DN2871_c0_g1	c385d18e236e88ba963281f12e53853c	745	Pfam	PF00642	Zinc finger C-x8-C-x5-C-x3-H type (and similar)	426	452	9.7e-11	T	15-01-2026	IPR000571	Zinc finger, CCCH-type	GO:0046872
DN2923_c0_g1	3b4daf6c36eeabc028b01e638419b018	424	Pfam	PF00149	Calcineurin-like phosphoesterase	64	162	9.7e-11	T	15-01-2026	IPR004843	Calcineurin-like phosphoesterase domain, ApaH type	GO:0016787
DN4615_c0_g1	38ad39e954f4938471964e2e24e1ae4d	239	Pfam	PF10417	C-terminal domain of 1-Cys peroxiredoxin	186	215	9.3e-11	T	15-01-2026	IPR019479	Peroxiredoxin, C-terminal	GO:0051920
DN2503_c0_g1	3acd96192cab07fa144d081933d3f05e	314	Pfam	PF00149	Calcineurin-like phosphoesterase	39	282	9.1e-11	T	15-01-2026	IPR004843	Calcineurin-like phosphoesterase domain, ApaH type	GO:0016787
DN3060_c0_g1	827222919a71e6a47fef3598fc3c09c5	1108	Pfam	PF10384	Centromere protein Scm3	72	119	9e-11	T	15-01-2026	IPR018465	Centromere protein Scm3/HJURP	GO:0005634|GO:0042393
DN11295_c0_g1	2c6443eff2b511159830fc8caf7c759c	631	Pfam	PF14529	Endonuclease-reverse transcriptase	205	337	8.8e-11	T	15-01-2026	IPR005135	Endonuclease/exonuclease/phosphatase	GO:0003824
DN1295_c0_g1	4b71b5403cd78410dd5be12106d50e1f	484	Pfam	PF07690	Major Facilitator Superfamily	1	253	8.8e-11	T	15-01-2026	IPR011701	Major facilitator superfamily	GO:0022857|GO:0055085
DN1775_c0_g1	3c8de8ae8b7f6d57a3d52a8f1612e3af	972	Pfam	PF00270	DEAD/DEAH box helicase	360	454	8.6e-11	T	15-01-2026	IPR011545	DEAD/DEAH box helicase domain	GO:0003676|GO:0005524
DN2205_c0_g2	5f7e1243691bb14bc91151cc239ee25b	654	Pfam	PF00498	FHA domain	228	299	8.6e-11	T	15-01-2026	IPR000253	Forkhead-associated (FHA) domain	GO:0005515
DN531_c0_g1	41ccc4c6716702527c57c2796a2b0e0b	211	Pfam	PF00704	Glycosyl hydrolases family 18	42	195	8.2e-11	T	15-01-2026	IPR001223	Glycoside hydrolase family 18, catalytic domain	GO:0005975
DN3749_c0_g1	8f690f3efb7a6e9fa4ea59a2d0fdaddc	426	Pfam	PF02816	Alpha-kinase family	148	380	8e-11	T	15-01-2026	IPR004166	MHCK/EF2 kinase	GO:0004674|GO:0005524|GO:0006468
DN1153_c0_g1	e076c05cf98c68f3b3d10f97b6f80c40	1005	Pfam	PF13086	AAA domain	512	595	7.4e-11	T	15-01-2026	IPR041677	DNA2/NAM7 helicase, helicase domain	GO:0004386
DN4315_c0_g1	6f0dc7d622a7be9d6d98ef91f0110736	425	Pfam	PF02845	CUE domain	64	105	7.4e-11	T	15-01-2026	IPR003892	Ubiquitin system component CUE	GO:0043130
DN5394_c0_g1	5a3419738a35c862c8e0368614d7e60f	203	Pfam	PF03998	Utp11 protein	87	203	7.2e-11	T	15-01-2026	IPR007144	Small-subunit processome, Utp11	GO:0006364|GO:0032040
DN9180_c0_g1	4143e3672fc3dc01df6cf2c177783d62	100	Pfam	PF04115	Ureidoglycolate lyase	4	69	7.2e-11	T	15-01-2026	IPR007247	Ureidoglycolate lyase	GO:0000256|GO:0050385
DN12874_c0_g1	ef3f5dfbd1ff5abb8b6d7628b4d5dd79	142	Pfam	PF01096	Transcription factor S-II (TFIIS)	115	139	7.1e-11	T	15-01-2026	IPR001222	Zinc finger, TFIIS-type	GO:0003676|GO:0006351|GO:0008270
DN2916_c0_g1	9d45fec2efa1279cbd39877ecb689aab	168	Pfam	PF02146	Sir2 family	67	151	6.8e-11	T	15-01-2026	IPR003000	Sirtuin family	GO:0070403
DN7759_c0_g1	2951729e18a6f8f42464f3431fd3fcd1	339	Pfam	PF00010	Helix-loop-helix DNA-binding domain	60	108	6.8e-11	T	15-01-2026	IPR011598	Myc-type, basic helix-loop-helix (bHLH) domain	GO:0046983
DN1329_c0_g1	b078ba4a669224e916bcc87f95c72a14	493	Pfam	PF11799	impB/mucB/samB family C-terminal domain	225	358	6.7e-11	T	15-01-2026	IPR017961	DNA polymerase, Y-family, little finger domain	GO:0003684|GO:0006281
DN799_c0_g1	b48fc2aa7efa525afd55ebb2b750462e	559	Pfam	PF06455	NADH dehydrogenase subunit 5 C-terminus	387	509	6.7e-11	T	15-01-2026	IPR010934	NADH dehydrogenase subunit 5, C-terminal	GO:0008137|GO:0042773
DN5202_c0_g1	a122c85517d9f931984d724691e89be9	1854	Pfam	PF00072	Response regulator receiver domain	1716	1825	6.6e-11	T	15-01-2026	IPR001789	Signal transduction response regulator, receiver domain	GO:0000160
DN6416_c0_g1	9dbfa33b507bdc4f3bef493502ca782d	275	Pfam	PF01494	FAD binding domain	9	221	6.2e-11	T	15-01-2026	IPR002938	FAD-binding domain	GO:0071949
DN10243_c0_g1	1af7f95914056ffb80f92e46ebc56de3	388	Pfam	PF05920	Homeobox KN domain	138	177	6e-11	T	15-01-2026	IPR008422	Homeobox KN domain	GO:0003677|GO:0006355
DN1511_c0_g1	b4bae4cf543eac07de1e8663e61066bd	1081	Pfam	PF00004	ATPase family associated with various cellular activities (AAA)	523	650	6e-11	T	15-01-2026	IPR003959	ATPase, AAA-type, core	GO:0005524|GO:0016887
DN1736_c0_g2	7cf550410fa0e0d016474613a76998a0	1119	Pfam	PF00069	Protein kinase domain	821	1029	5.6e-11	T	15-01-2026	IPR000719	Protein kinase domain	GO:0004672|GO:0005524|GO:0006468
DN2655_c0_g1	8be300afff683ca51ce9050e5a5cd0fd	2368	Pfam	PF00128	Alpha amylase, catalytic domain	103	205	5.6e-11	T	15-01-2026	IPR006047	Glycosyl hydrolase, family 13, catalytic domain	GO:0005975
DN6042_c0_g1	fc9031b52ab533b088254e7773bfeb4e	184	Pfam	PF13499	EF-hand domain pair	26	89	5.6e-11	T	15-01-2026	IPR002048	EF-hand domain	GO:0005509
DN5425_c0_g1	1aa591c4806a6e05e865f8a65665bed3	419	Pfam	PF01408	Oxidoreductase family, NAD-binding Rossmann fold	94	165	5.3e-11	T	15-01-2026	IPR000683	Gfo/Idh/MocA-like oxidoreductase, N-terminal	GO:0000166
DN638_c0_g1	dc905144256b57d805225ea23f151fd2	1223	Pfam	PF00013	KH domain	162	237	5.2e-11	T	15-01-2026	IPR004088	K Homology domain, type 1	GO:0003723
DN3747_c0_g1	a132f86be8febd0b8a048f241950746e	509	Pfam	PF08031	Berberine and berberine like	463	507	5e-11	T	15-01-2026	IPR012951	Berberine/berberine-like	GO:0016491|GO:0050660
DN4630_c0_g1	b627c319ef99b85bd9ca93be897f16a9	256	Pfam	PF01408	Oxidoreductase family, NAD-binding Rossmann fold	10	174	5e-11	T	15-01-2026	IPR000683	Gfo/Idh/MocA-like oxidoreductase, N-terminal	GO:0000166
DN2141_c0_g1	edb4e80b86fdbefec84ef3931e84551f	1603	Pfam	PF00978	RNA dependent RNA polymerase	1216	1548	4.9e-11	T	15-01-2026	IPR001788	Tymovirus, RNA-dependent RNA polymerase	GO:0003723|GO:0003968|GO:0006351
DN1015_c0_g1	398e5add7e2014adacc246a7107b7c0a	160	Pfam	PF09809	Mitochondrial ribosomal protein L27	13	102	4.8e-11	T	15-01-2026	IPR019189	Ribosomal protein L27/L41, mitochondrial	GO:0003735|GO:0005762
DN3935_c0_g1	69903692835c668f699f5fd5fc72352d	165	Pfam	PF01979	Amidohydrolase family	18	123	4.3e-11	T	15-01-2026	IPR006680	Amidohydrolase-related	GO:0016787
DN2237_c0_g1	e56a029f0f9399614f43923237a7eb6f	110	Pfam	PF03074	Glutamate-cysteine ligase	12	98	4.1e-11	T	15-01-2026	IPR004308	Glutamate-cysteine ligase catalytic subunit	GO:0004357|GO:0006750
DN5712_c0_g2	79aed1c627a3f1cab1fb87201222bcaa	185	Pfam	PF10280	Mediator complex protein	27	107	4.1e-11	T	15-01-2026	IPR019404	Mediator complex, subunit Med11	GO:0003712|GO:0006357|GO:0016592
DN7682_c0_g1	bc5d402f7ae5031e1a7580f19b74e1a6	433	Pfam	PF01494	FAD binding domain	6	194	4e-11	T	15-01-2026	IPR002938	FAD-binding domain	GO:0071949
DN1306_c0_g2	d542b6db9ff8e386eecf6157f54a45e1	1309	Pfam	PF01424	R3H domain	1142	1198	3.9e-11	T	15-01-2026	IPR001374	R3H domain	GO:0003676
DN4102_c0_g1	88356ce1af3e1bc41d772deb5a9fa406	296	Pfam	PF00010	Helix-loop-helix DNA-binding domain	165	214	3.9e-11	T	15-01-2026	IPR011598	Myc-type, basic helix-loop-helix (bHLH) domain	GO:0046983
DN5563_c0_g1	63c16ea2cf6d770a6b8a0b639c5f28bd	485	Pfam	PF00155	Aminotransferase class I and II	62	371	3.8e-11	T	15-01-2026	IPR004839	Aminotransferase, class I/classII	GO:0009058|GO:0030170
DN1795_c0_g1	48044184172d28e92cf9f258f572313d	189	Pfam	PF01244	Membrane dipeptidase (Peptidase family M19)	83	178	3.6e-11	T	15-01-2026	IPR008257	Peptidase M19	GO:0006508|GO:0070573
DN288_c0_g1	ee831e4439f286465aa5cc5822ab0ed1	210	Pfam	PF00583	Acetyltransferase (GNAT) family	100	179	3.5e-11	T	15-01-2026	IPR000182	GNAT domain	GO:0016407
DN5067_c0_g1	58c9d80de539490954f21469a2cdc537	433	Pfam	PF01926	50S ribosome-binding GTPase	150	222	3.4e-11	T	15-01-2026	IPR006073	GTP binding domain	GO:0005525
DN2365_c0_g1	056726fb6198a8a595beff8c246657b2	135	Pfam	PF07393	Exocyst complex component Sec10	30	104	3.2e-11	T	15-01-2026	IPR009976	Exocyst complex component Sec10-like	GO:0005737|GO:0006887
DN12967_c0_g1	8ee15ee50e6c41b84fa459f4d5c6c9d8	236	Pfam	PF01066	CDP-alcohol phosphatidyltransferase	38	107	3.1e-11	T	15-01-2026	IPR000462	CDP-alcohol phosphatidyltransferase	GO:0008654|GO:0016020|GO:0016780
DN3969_c0_g1	1bc649bcbd4df3af280dccbe1a6b782f	2403	Pfam	PF00975	Thioesterase domain	2131	2229	3e-11	T	15-01-2026	IPR001031	Thioesterase	GO:0009058
DN7813_c0_g1	9a67c1a5703dd88e10cc33905abbfd92	1535	Pfam	PF07728	AAA domain (dynein-related subfamily)	1298	1415	3e-11	T	15-01-2026	IPR011704	ATPase, dynein-related, AAA domain	GO:0005524|GO:0016887
DN2079_c0_g1	f66dc0b018092317363596632de462c1	238	Pfam	PF13857	Ankyrin repeats (many copies)	26	78	2.6e-11	T	15-01-2026	IPR002110	Ankyrin repeat	GO:0005515
DN166_c0_g1	f60d1b58eb3f032aac588553c36941cf	2018	Pfam	PF10487	Nucleoporin subcomplex protein binding to Pom34	35	637	2.4e-11	T	15-01-2026	IPR018864	Nucleoporin Nup188, N-terminal	GO:0017056
DN318_c0_g1	e824b7d0880eab4bd505a7e2f5709523	214	Pfam	PF03483	B3/4 domain	116	195	2.4e-11	T	15-01-2026	IPR005146	B3/B4 tRNA-binding domain	GO:0003723|GO:0004826
DN371_c0_g2	b844eba82d79126948b4d33e536cfb1a	355	Pfam	PF14604	Variant SH3 domain	285	332	2.4e-11	T	15-01-2026	IPR001452	SH3 domain	GO:0005515
DN5070_c0_g1	cf61ba9026628206b8e73e5f5df3f3ba	1939	Pfam	PF01852	START domain	487	652	2.4e-11	T	15-01-2026	IPR002913	START domain	GO:0008289
DN7242_c0_g1	f0804206a50ceab6156a37cd18062730	236	Pfam	PF06003	Survival motor neuron protein (SMN)	54	173	2.4e-11	T	15-01-2026	IPR010304	Survival motor neuron, Tudor domain	GO:0003723|GO:0005634|GO:0005737|GO:0006397
DN4508_c0_g3	e77276ed1f22ff0a9e6915bf98322a53	855	Pfam	PF01388	ARID/BRIGHT DNA binding domain	99	208	2.2e-11	T	15-01-2026	IPR001606	ARID DNA-binding domain	GO:0003677
DN3623_c0_g1	49e9fcf162ca58a93149f787f5b2f5c1	425	Pfam	PF00150	Cellulase (glycosyl hydrolase family 5)	85	219	2.1e-11	T	15-01-2026	IPR001547	Glycoside hydrolase, family 5	GO:0004553|GO:0071704
DN1281_c0_g1	4ddc11eb1439db0b149ce5b5ba0b422c	175	Pfam	PF08513	LisH	76	101	2e-11	T	15-01-2026	IPR006594	LIS1 homology motif	GO:0005515
DN669_c0_g1	5b658f863e7d73e71a60c129324e0465	1117	Pfam	PF04082	Fungal specific transcription factor domain	595	742	2e-11	T	15-01-2026	IPR007219	Transcription factor domain, fungi	GO:0003677|GO:0006351|GO:0008270
DN8408_c0_g1	ad73113faf909e4602d60d0c95950f70	264	Pfam	PF05577	Serine carboxypeptidase S28	97	159	1.8e-11	T	15-01-2026	IPR008758	Peptidase S28	GO:0006508|GO:0008236
DN1168_c0_g1	b808051d1283fc162c398aa4ceb457f2	136	Pfam	PF00856	SET domain	24	83	1.7e-11	T	15-01-2026	IPR001214	SET domain	GO:0005515
DN2329_c0_g1	9555c30f5f90691d0d12128cf0c3af71	938	Pfam	PF08689	Mediator complex subunit Med5	472	686	1.7e-11	T	15-01-2026	IPR014801	Mediator complex, subunit Med5, fungi	GO:0003712|GO:0006357|GO:0016592
DN4386_c0_g1	ec7dfdb752c8c7094381a978eb7b8c90	1194	Pfam	PF01734	Patatin-like phospholipase	889	936	1.7e-11	T	15-01-2026	IPR002641	Patatin-like phospholipase domain	GO:0006629
DN614_c0_g1	97faeb956554994727ec3539939eee3e	1081	Pfam	PF03009	Glycerophosphoryl diester phosphodiesterase family	822	1044	1.7e-11	T	15-01-2026	IPR030395	Glycerophosphodiester phosphodiesterase domain	GO:0006629|GO:0008081
DN7312_c0_g1	b0286567d297b4b31b5bfb405d6eb314	468	Pfam	PF00734	Fungal cellulose binding domain	24	52	1.7e-11	T	15-01-2026	IPR000254	Cellulose-binding domain, fungal	GO:0005576|GO:0005975|GO:0030248
DN1053_c0_g1	f1b79c2e63c20e0eaf0df2bde60e7e37	389	Pfam	PF00013	KH domain	95	149	1.6e-11	T	15-01-2026	IPR004088	K Homology domain, type 1	GO:0003723
DN5315_c0_g1	f0dce3eaeb668b52dd9f7b18c2615cd1	172	Pfam	PF00046	Homeodomain	28	63	1.6e-11	T	15-01-2026	IPR001356	Homeobox domain	GO:0003677
DN6060_c0_g1	4d63001e4a55f1bdfb4b313e9ea3d726	138	Pfam	PF00069	Protein kinase domain	19	125	1.6e-11	T	15-01-2026	IPR000719	Protein kinase domain	GO:0004672|GO:0005524|GO:0006468
DN9494_c0_g1	ff00d6322116b85090e82e9e03725243	249	Pfam	PF04140	Isoprenylcysteine carboxyl methyltransferase (ICMT) family	120	171	1.6e-11	T	15-01-2026	IPR007269	Isoprenylcysteine carboxyl methyltransferase	GO:0004671|GO:0006481|GO:0016021
DN4775_c0_g1	5bb4ce5fd2b47eb0f6063d0e227f08c0	791	Pfam	PF14529	Endonuclease-reverse transcriptase	121	252	1.5e-11	T	15-01-2026	IPR005135	Endonuclease/exonuclease/phosphatase	GO:0003824
DN6564_c0_g1	70d968a6aa572656ebdc2f708764bae2	655	Pfam	PF00102	Protein-tyrosine phosphatase	144	220	1.5e-11	T	15-01-2026	IPR000242	Tyrosine-specific protein phosphatase, PTPase domain	GO:0004725|GO:0006470
DN11996_c0_g1	f65d39aa3148af0b0bbdaa1b808c97e1	200	Pfam	PF01738	Dienelactone hydrolase family	49	181	1.4e-11	T	15-01-2026	IPR002925	Dienelactone hydrolase	GO:0016787
DN4760_c0_g1	f1121747113f68f3606071923c248d64	1106	Pfam	PF00637	Region in Clathrin and VPS	457	586	1.4e-11	T	15-01-2026	IPR000547	Clathrin, heavy chain/VPS, 7-fold repeat	GO:0006886|GO:0016192
DN9838_c0_g2	49fd3f88cd09da8b5a4ee25da97e2c6c	274	Pfam	PF00149	Calcineurin-like phosphoesterase	33	238	1.4e-11	T	15-01-2026	IPR004843	Calcineurin-like phosphoesterase domain, ApaH type	GO:0016787
DN312_c0_g1	85cb2f0bf5e34b0cf286e83acfa968c8	230	Pfam	PF00487	Fatty acid desaturase	90	171	1.3e-11	T	15-01-2026	IPR005804	Fatty acid desaturase domain	GO:0006629
DN5382_c0_g1	65ac372b9f259263339ae100187385c3	1112	Pfam	PF00076	RNA recognition motif. (a.k.a. RRM, RBD, or RNP domain)	316	377	1.3e-11	T	15-01-2026	IPR000504	RNA recognition motif domain	GO:0003723
DN5385_c0_g2	42f5e0979234f8087bdcd5cec7f83aab	219	Pfam	PF10447	Exosome component EXOSC1/CSL4	91	128	1.3e-11	T	15-01-2026	IPR019495	Exosome complex component CSL4, C-terminal	GO:0000178|GO:0003723
DN278_c0_g1	c49fa96127037ce1379083136c5f9c6c	331	Pfam	PF07690	Major Facilitator Superfamily	1	271	1.2e-11	T	15-01-2026	IPR011701	Major facilitator superfamily	GO:0022857|GO:0055085
DN4598_c0_g1	391fc91d40c7dd186909cc52ce6756d4	531	Pfam	PF02148	Zn-finger in ubiquitin-hydrolases and other protein	55	114	1.2e-11	T	15-01-2026	IPR001607	Zinc finger, UBP-type	GO:0008270
DN991_c0_g1	25b7a25891bd62b9c03f839d38f320ae	995	Pfam	PF00403	Heavy-metal-associated domain	55	115	1.2e-11	T	15-01-2026	IPR006121	Heavy metal-associated domain, HMA	GO:0046872
DN5010_c0_g1	ebe4e622757965e7fda715eebec15f00	172	Pfam	PF04099	Sybindin-like family	44	98	1.1e-11	T	15-01-2026	IPR007233	Trafficking protein particle complex subunit	GO:0016192|GO:0030008
DN9984_c0_g1	e9ad25428c7b16d9de539ba7270161fd	394	Pfam	PF02096	60Kd inner membrane protein	135	315	1.1e-11	T	15-01-2026	IPR001708	Membrane insertase YidC/ALB3/OXA1/COX18	GO:0016021|GO:0032977
DN2671_c0_g1	0ced60ac54fe604c8a97cd734988b68e	982	Pfam	PF01426	BAH domain	26	148	1e-11	T	15-01-2026	IPR001025	Bromo adjacent homology (BAH) domain	GO:0003682
DN3751_c0_g1	f5eb4d808e5cd4f084d3e0acab406fdf	1234	Pfam	PF00270	DEAD/DEAH box helicase	8	137	9.3e-12	T	15-01-2026	IPR011545	DEAD/DEAH box helicase domain	GO:0003676|GO:0005524
DN8773_c0_g1	9ebd6ec8fcdb7bc15225ddf5adc345fd	578	Pfam	PF12937	F-box-like	72	139	9.2e-12	T	15-01-2026	IPR001810	F-box domain	GO:0005515
DN2947_c0_g2	0d56633440029f74f4ebacd3caea806b	218	Pfam	PF00462	Glutaredoxin	123	187	8.4e-12	T	15-01-2026	IPR002109	Glutaredoxin	GO:0097573
DN4898_c0_g1	ffd012e6afe659868ad604aad2d77934	680	Pfam	PF01699	Sodium/calcium exchanger protein	138	298	7.8e-12	T	15-01-2026	IPR004837	Sodium/calcium exchanger membrane region	GO:0016021|GO:0055085
DN2006_c0_g1	05871f793bd2dd5ba9bd948697d74010	367	Pfam	PF04116	Fatty acid hydroxylase superfamily	223	363	7.7e-12	T	15-01-2026	IPR006694	Fatty acid hydroxylase	GO:0005506|GO:0008610|GO:0016491
DN2273_c0_g1	50d686da48fad5d93f919d018d646a6e	406	Pfam	PF00781	Diacylglycerol kinase catalytic domain	3	122	7.2e-12	T	15-01-2026	IPR001206	Diacylglycerol kinase, catalytic domain	GO:0016301
DN1840_c0_g1	ce670a3b21df0dc02941fbd8fb2c9b88	242	Pfam	PF04140	Isoprenylcysteine carboxyl methyltransferase (ICMT) family	113	165	7.1e-12	T	15-01-2026	IPR007269	Isoprenylcysteine carboxyl methyltransferase	GO:0004671|GO:0006481|GO:0016021
DN2927_c1_g1	2d8d42dfd3207982a1da5d2710a3ed73	195	Pfam	PF00953	Glycosyl transferase family 4	3	144	6.8e-12	T	15-01-2026	IPR000715	Glycosyl transferase, family 4	GO:0008963|GO:0016021
DN10137_c0_g1	f05af12146af0c958ba9554e0582baee	229	Pfam	PF11712	Endoplasmic reticulum-based factor for assembly of V-ATPase	102	170	6.7e-12	T	15-01-2026	IPR021013	ATPase, vacuolar ER assembly factor, Vma12	GO:0070072
DN4864_c0_g1	6381a40fbb80962017d109842b14f7bd	152	Pfam	PF00445	Ribonuclease T2 family	60	141	6.7e-12	T	15-01-2026	IPR001568	Ribonuclease T2-like	GO:0003723|GO:0033897
DN4148_c0_g1	e5f4c4564d17e7ebed2de4d59e9ee62c	242	Pfam	PF00734	Fungal cellulose binding domain	26	54	6.6e-12	T	15-01-2026	IPR000254	Cellulose-binding domain, fungal	GO:0005576|GO:0005975|GO:0030248
DN12436_c0_g1	e43375ad17e223128abd0c361c667864	532	Pfam	PF04548	AIG1 family	44	205	6.5e-12	T	15-01-2026	IPR006703	AIG1-type guanine nucleotide-binding (G) domain	GO:0005525
DN16834_c0_g1	69b240c7197f9dc5f5fc9d7df0e69293	132	Pfam	PF08326	Acetyl-CoA carboxylase, central region	81	129	6.3e-12	T	15-01-2026	IPR013537	Acetyl-CoA carboxylase, central domain	GO:0003989|GO:0005524|GO:0006633
DN4344_c0_g1	3744d893549e94ca73fcf89d4ca8f2f0	137	Pfam	PF02776	Thiamine pyrophosphate enzyme, N-terminal TPP binding domain	4	87	6.2e-12	T	15-01-2026	IPR012001	Thiamine pyrophosphate enzyme, N-terminal TPP-binding domain	GO:0030976
DN1143_c0_g2	a9822ae8b4c30a02110a030a421e6526	1870	Pfam	PF00680	Viral RNA-dependent RNA polymerase	728	920	5.9e-12	T	15-01-2026	IPR001205	RNA-directed RNA polymerase, C-terminal domain	GO:0003723|GO:0003968|GO:0006351
DN3185_c0_g1	cf803aa2405e5549ff6f756b4de2756c	234	Pfam	PF00734	Fungal cellulose binding domain	19	46	5.9e-12	T	15-01-2026	IPR000254	Cellulose-binding domain, fungal	GO:0005576|GO:0005975|GO:0030248
DN2737_c0_g1	9161f9222f5eb9189a833bae3f97c429	857	Pfam	PF00397	WW domain	273	302	5.8e-12	T	15-01-2026	IPR001202	WW domain	GO:0005515
DN2251_c0_g1	2eee4a4ae704a56a320e090c339ea606	174	Pfam	PF00484	Carbonic anhydrase	32	170	5.7e-12	T	15-01-2026	IPR001765	Carbonic anhydrase	GO:0004089|GO:0008270
DN6423_c0_g1	70d72f309ca0dc2b9400d38a82691554	136	Pfam	PF01053	Cys/Met metabolism PLP-dependent enzyme	50	127	5.7e-12	T	15-01-2026	IPR000277	Cys/Met metabolism, pyridoxal phosphate-dependent enzyme	GO:0019346|GO:0030170
DN5129_c0_g2	7beccb07779b8493274a9c7d0986b5df	107	Pfam	PF03378	CAS/CSE protein, C-terminus	1	88	5.6e-12	T	15-01-2026	IPR005043	Exportin-2, C-terminal	GO:0005515|GO:0031267
DN759_c0_g1	247b362cf414a39cbe98edc7eae4b3b5	1396	Pfam	PF00788	Ras association (RalGDS/AF-6) domain	646	720	5.6e-12	T	15-01-2026	IPR000159	Ras-associating (RA) domain	GO:0007165
DN3428_c0_g2	307d92e9c4717ab252a84696d53d243d	185	Pfam	PF00583	Acetyltransferase (GNAT) family	76	164	5.2e-12	T	15-01-2026	IPR000182	GNAT domain	GO:0016407
DN5581_c0_g1	a165932ce61031ac437f0c469a94a08a	317	Pfam	PF00004	ATPase family associated with various cellular activities (AAA)	24	101	5e-12	T	15-01-2026	IPR003959	ATPase, AAA-type, core	GO:0005524|GO:0016887
DN1557_c0_g1	ad060dd7e972e7db2b5af5fa6a28394e	321	Pfam	PF05648	Peroxisomal biogenesis factor 11 (PEX11)	44	290	4.8e-12	T	15-01-2026	IPR008733	Peroxisomal biogenesis factor 11	GO:0005779|GO:0016559
DN1214_c0_g1	d03ffae2c2f9f87bf1e7da28548e67d7	1391	Pfam	PF14619	Snf2-ATP coupling, chromatin remodelling complex	1042	1109	4.6e-12	T	15-01-2026	IPR029295	Snf2, ATP coupling domain	GO:0042393
DN6529_c0_g1	9a79a16d62134ede22fd7dcd3c2b5cf3	754	Pfam	PF12796	Ankyrin repeats (3 copies)	235	323	4.6e-12	T	15-01-2026	IPR002110	Ankyrin repeat	GO:0005515
DN4441_c0_g1	e640b7bbff1df5f83f0e18887b1f1056	181	Pfam	PF00137	ATP synthase subunit C	15	73	4.5e-12	T	15-01-2026	IPR002379	V-ATPase proteolipid subunit C-like domain	GO:0015078|GO:0033177|GO:1902600
DN6238_c0_g1	376f1ecc6ac25f9183e1d7b62883af13	314	Pfam	PF01717	Cobalamin-independent synthase, Catalytic domain	95	307	4.5e-12	T	15-01-2026	IPR002629	Cobalamin-independent methionine synthase MetE, C-terminal/archaeal	GO:0003871|GO:0008270|GO:0009086
DN2483_c0_g1	b7e5f7c1062a95eeb506ece47b35ba6e	950	Pfam	PF00703	Glycosyl hydrolases family 2	263	373	4.1e-12	T	15-01-2026	IPR006102	Glycoside hydrolase, family 2, immunoglobulin-like beta-sandwich	GO:0004553|GO:0005975
DN3823_c0_g3	1d134e2dc91649422bfa55efab5fd636	349	Pfam	PF00575	S1 RNA binding domain	9	83	4e-12	T	15-01-2026	IPR003029	S1 domain	GO:0003676
DN1680_c0_g1	5cd612c89a07116211b966669351f99c	892	Pfam	PF00549	CoA-ligase	719	834	3.4e-12	T	15-01-2026	IPR005811	ATP-citrate lyase/succinyl-CoA ligase	GO:0003824
DN1935_c0_g1	1283baea950dceb60897d5c74fecdb30	2366	Pfam	PF00004	ATPase family associated with various cellular activities (AAA)	1339	1444	3.4e-12	T	15-01-2026	IPR003959	ATPase, AAA-type, core	GO:0005524|GO:0016887
DN1776_c0_g1	eacea78b07d60511e88f0d22e2d62233	1475	Pfam	PF00512	His Kinase A (phospho-acceptor) domain	1329	1391	3.3e-12	T	15-01-2026	IPR003661	Signal transduction histidine kinase, dimerisation/phosphoacceptor domain	GO:0000155|GO:0007165
DN3126_c0_g2	e3136334c980853d3b58eb0321e2d27e	314	Pfam	PF00076	RNA recognition motif. (a.k.a. RRM, RBD, or RNP domain)	75	142	3.2e-12	T	15-01-2026	IPR000504	RNA recognition motif domain	GO:0003723
DN2642_c0_g1	d94fcbd9bdf603862a1725ca53c33ef3	205	Pfam	PF03357	Snf7	10	178	3.1e-12	T	15-01-2026	IPR005024	Snf7 family	GO:0007034
DN2774_c0_g2	d1186d20fa6159ff13b1cc27db4f576b	289	Pfam	PF00520	Ion transport protein	52	193	2.7e-12	T	15-01-2026	IPR005821	Ion transport domain	GO:0005216|GO:0006811|GO:0016020|GO:0055085
DN302_c0_g1	6b0c494fe15429b357e3e2023766cd0c	588	Pfam	PF00170	bZIP transcription factor	148	208	2.7e-12	T	15-01-2026	IPR004827	Basic-leucine zipper domain	GO:0003700|GO:0006355
DN3765_c0_g1	661cdb82c6d8d499ce5cdbf5f6db37b4	249	Pfam	PF07690	Major Facilitator Superfamily	83	227	2.7e-12	T	15-01-2026	IPR011701	Major facilitator superfamily	GO:0022857|GO:0055085
DN6244_c0_g1	d4dd6eacf8416aef0aad538bc86945cf	1249	Pfam	PF07653	Variant SH3 domain	99	152	2.6e-12	T	15-01-2026	IPR001452	SH3 domain	GO:0005515
DN2894_c0_g1	9b1f85a79005f5ea68b87d251533e4dd	101	Pfam	PF05832	Eukaryotic protein of unknown function (DUF846)	8	60	2.5e-12	T	15-01-2026	IPR008564	Golgi apparatus membrane protein TVP23-like	GO:0016021
DN8754_c0_g1	b7423334d5ad5ebbe356e27b29606afc	726	Pfam	PF00069	Protein kinase domain	511	664	2.4e-12	T	15-01-2026	IPR000719	Protein kinase domain	GO:0004672|GO:0005524|GO:0006468
DN3795_c0_g1	3fc79943da71df6d41c40892ba8cf80b	813	Pfam	PF12090	Spt20 family	26	106	2.3e-12	T	15-01-2026	IPR021950	Transcription factor Spt20	GO:0000124|GO:0003712
DN810_c0_g1	bfd35058e85514b2e9d7ee4b324ce168	216	Pfam	PF07714	Protein tyrosine and serine/threonine kinase	13	94	2.3e-12	T	15-01-2026	IPR001245	Serine-threonine/tyrosine-protein kinase, catalytic domain	GO:0004672|GO:0006468
DN23631_c0_g1	78568a029353b2c80da89dcf5a86cc62	158	Pfam	PF01613	Flavin reductase like domain	14	145	2.2e-12	T	15-01-2026	IPR002563	Flavin reductase like domain	GO:0010181
DN4467_c0_g1	bc2fadcdc76aede3b621214cc0460ac1	186	Pfam	PF00004	ATPase family associated with various cellular activities (AAA)	61	171	2.2e-12	T	15-01-2026	IPR003959	ATPase, AAA-type, core	GO:0005524|GO:0016887
DN5377_c0_g1	85d389572c2af9e2cfd9615b00cfba51	164	Pfam	PF00069	Protein kinase domain	11	160	2.1e-12	T	15-01-2026	IPR000719	Protein kinase domain	GO:0004672|GO:0005524|GO:0006468
DN7291_c0_g1	548b9854c7e08dd62bef345f14567b56	354	Pfam	PF12937	F-box-like	145	189	2e-12	T	15-01-2026	IPR001810	F-box domain	GO:0005515
DN293_c0_g1	795cf811464a2649dcc047f5d1c624dd	163	Pfam	PF00498	FHA domain	76	125	1.9e-12	T	15-01-2026	IPR000253	Forkhead-associated (FHA) domain	GO:0005515
DN5901_c0_g2	091bbe7f1eb93fe3ea583b09efb1df7c	1214	Pfam	PF13086	AAA domain	734	831	1.9e-12	T	15-01-2026	IPR041677	DNA2/NAM7 helicase, helicase domain	GO:0004386
DN1906_c0_g1	2619a858726275b7b8c81e7674c0a4b5	114	Pfam	PF05676	NADH-ubiquinone oxidoreductase B18 subunit (NDUFB7)	39	69	1.8e-12	T	15-01-2026	IPR008698	NADH dehydrogenase [ubiquinone] 1 beta subcomplex subunit 7, NDUB7	GO:0005739
DN6319_c0_g2	d248ebabebcad4ffa12de8e3654c9842	491	Pfam	PF12678	RING-H2 zinc finger domain	121	174	1.8e-12	T	15-01-2026	IPR024766	Zinc finger, RING-H2-type	GO:0008270
DN2712_c0_g1	c6b536e7d68784febc22caac8a907f57	342	Pfam	PF01398	JAB1/Mov34/MPN/PAD-1 ubiquitin protease	21	124	1.7e-12	T	15-01-2026	IPR000555	JAB1/MPN/MOV34 metalloenzyme domain	GO:0005515|GO:0008237|GO:0070122
DN3481_c0_g1	1f15b37f20cb33836763138147b8ddea	330	Pfam	PF00010	Helix-loop-helix DNA-binding domain	208	253	1.6e-12	T	15-01-2026	IPR011598	Myc-type, basic helix-loop-helix (bHLH) domain	GO:0046983
DN5439_c0_g1	f525a49f867700246a41ebc0c67ba73f	266	Pfam	PF00397	WW domain	98	127	1.6e-12	T	15-01-2026	IPR001202	WW domain	GO:0005515
DN7038_c0_g1	d444ef7d93d4d40a6e287e275db3d7d8	880	Pfam	PF00637	Region in Clathrin and VPS	651	764	1.6e-12	T	15-01-2026	IPR000547	Clathrin, heavy chain/VPS, 7-fold repeat	GO:0006886|GO:0016192
DN7571_c0_g1	9835903c82d11c928c82ded7a4de8fab	498	Pfam	PF08031	Berberine and berberine like	453	496	1.6e-12	T	15-01-2026	IPR012951	Berberine/berberine-like	GO:0016491|GO:0050660
DN7015_c0_g1	f0a16a016cc3d6ad95739c0c4c6bdfbb	174	Pfam	PF00264	Common central domain of tyrosinase	15	107	1.5e-12	T	15-01-2026	IPR002227	Tyrosinase copper-binding domain	GO:0016491
DN1136_c0_g1	9654cb57773d164283e21f98a0675a56	442	Pfam	PF00684	DnaJ central domain	146	213	1.4e-12	T	15-01-2026	IPR001305	Heat shock protein DnaJ, cysteine-rich domain	GO:0031072|GO:0051082
DN1864_c0_g1	77a52a2b4ddfb373d63e00adbb1d4c02	342	Pfam	PF00076	RNA recognition motif. (a.k.a. RRM, RBD, or RNP domain)	122	170	1.4e-12	T	15-01-2026	IPR000504	RNA recognition motif domain	GO:0003723
DN1551_c0_g4	833b6024c2a119951e87b399d5301ca5	268	Pfam	PF10584	Proteasome subunit A N-terminal signature	6	28	1.3e-12	T	15-01-2026	IPR000426	Proteasome alpha-subunit, N-terminal domain	GO:0006511|GO:0019773
DN2398_c0_g2	fb6cb068febfa1d0d78754e61d70b89c	186	Pfam	PF04097	Nup93/Nic96	45	142	1.3e-12	T	15-01-2026	IPR007231	Nucleoporin interacting component Nup93/Nic96	GO:0005643|GO:0017056
DN3477_c0_g1	f0efb43d9e0b411a03bc0c6d77ae6936	141	Pfam	PF00137	ATP synthase subunit C	68	126	1.2e-12	T	15-01-2026	IPR002379	V-ATPase proteolipid subunit C-like domain	GO:0015078|GO:0033177|GO:1902600
DN7162_c0_g1	400eff32ef408f769d9af4d2441d0fc3	206	Pfam	PF07690	Major Facilitator Superfamily	57	192	1.2e-12	T	15-01-2026	IPR011701	Major facilitator superfamily	GO:0022857|GO:0055085
DN7230_c0_g1	8a1244ac7822d0ac719bdc1c5466aa87	246	Pfam	PF07992	Pyridine nucleotide-disulphide oxidoreductase	13	154	1.2e-12	T	15-01-2026	IPR023753	FAD/NAD(P)-binding domain	GO:0016491
DN4431_c0_g2	fdf1b20aad614326d0197f24601ac08c	183	Pfam	PF01156	Inosine-uridine preferring nucleoside hydrolase	2	154	1.1e-12	T	15-01-2026	IPR001910	Inosine/uridine-preferring nucleoside hydrolase domain	GO:0016799
DN5005_c0_g1	b846a3216da6eff0da5d4f98cf830678	146	Pfam	PF02806	Alpha amylase, C-terminal all-beta domain	16	94	1.1e-12	T	15-01-2026	IPR006048	Alpha-amylase/branching enzyme, C-terminal all beta	GO:0003824|GO:0005975|GO:0043169
DN6832_c0_g1	91aea26ec6dd20d5f019a961688adb34	400	Pfam	PF00150	Cellulase (glycosyl hydrolase family 5)	131	313	1.1e-12	T	15-01-2026	IPR001547	Glycoside hydrolase, family 5	GO:0004553|GO:0071704
DN12224_c0_g2	f20610caf286621386cb2e1dbc22c2ec	115	Pfam	PF04053	Coatomer WD associated region	51	108	1e-12	T	15-01-2026	IPR006692	Coatomer, WD associated region	GO:0005198|GO:0006886|GO:0016192|GO:0030117
DN5570_c0_g1	c93e32dadcc26745eb6f9576f8fa9082	319	Pfam	PF00734	Fungal cellulose binding domain	285	313	1e-12	T	15-01-2026	IPR000254	Cellulose-binding domain, fungal	GO:0005576|GO:0005975|GO:0030248
DN5964_c0_g1	8b98b0b21d952c37acc3cd86878ec563	346	Pfam	PF00191	Annexin	213	277	9.9e-13	T	15-01-2026	IPR018502	Annexin repeat	GO:0005509|GO:0005544
DN7272_c0_g1	b1f6c89a447a8da929ca561ed522867b	1026	Pfam	PF00790	VHS domain	306	414	9.9e-13	T	15-01-2026	IPR002014	VHS domain	GO:0035091|GO:0043130
DN8445_c0_g1	0e601bbd67bf5e759f4450be5f90d1cd	230	Pfam	PF01602	Adaptin N terminal region	6	174	9.9e-13	T	15-01-2026	IPR002553	Clathrin/coatomer adaptor, adaptin-like, N-terminal	GO:0006886|GO:0016192|GO:0030117
DN5503_c0_g1	a25968467c792c37b7d8d4854708804c	408	Pfam	PF03547	Membrane transport protein	13	330	9.8e-13	T	15-01-2026	IPR004776	Membrane transport protein	GO:0016021|GO:0055085
DN7839_c0_g1	c26d452106cb479dedac8f12d8fb7589	195	Pfam	PF00631	GGL domain	12	55	9.8e-13	T	15-01-2026	IPR015898	G-protein gamma-like domain	GO:0007186
DN842_c0_g1	a4321eb4783555e1ec4afed1aa6db44e	208	Pfam	PF00498	FHA domain	146	193	9.8e-13	T	15-01-2026	IPR000253	Forkhead-associated (FHA) domain	GO:0005515
DN5316_c0_g2	0f289144d87dc957d393c11a6e4b1446	189	Pfam	PF02668	Taurine catabolism dioxygenase TauD, TfdA family	59	175	9.7e-13	T	15-01-2026	IPR003819	TauD/TfdA-like domain	GO:0016491
DN4176_c0_g1	b3d357c972123841bad649fd7ced22e7	271	Pfam	PF12906	RING-variant domain	10	63	9.6e-13	T	15-01-2026	IPR011016	Zinc finger, RING-CH-type	GO:0008270
DN4870_c0_g1	2976e56d9807804392b6524340c2fc7d	392	Pfam	PF01062	Bestrophin, RFP-TM, chloride channel	20	148	9.6e-13	T	15-01-2026	IPR021134	Bestrophin/UPF0187	GO:0005254
DN5982_c0_g1	6be367a1e7a34075546c684903c1bed9	1149	Pfam	PF12796	Ankyrin repeats (3 copies)	560	653	9.2e-13	T	15-01-2026	IPR002110	Ankyrin repeat	GO:0005515
DN3266_c0_g1	6f0d07115e0b2905683ce7faa9aad013	1745	Pfam	PF02187	Growth-Arrest-Specific Protein 2 Domain	1577	1622	9.1e-13	T	15-01-2026	IPR003108	GAR domain	GO:0008017
DN2966_c0_g2	da4e3b28581859703faf801a0cb65326	163	Pfam	PF01507	Phosphoadenosine phosphosulfate reductase family	47	138	8.8e-13	T	15-01-2026	IPR002500	Phosphoadenosine phosphosulphate reductase	GO:0003824
DN2076_c0_g1	bd5b49ce83b049cb8d842f77fe1d0918	225	Pfam	PF00644	Poly(ADP-ribose) polymerase catalytic domain	65	207	8.6e-13	T	15-01-2026	IPR012317	Poly(ADP-ribose) polymerase, catalytic domain	GO:0003950
DN16487_c0_g1	236422b3ee31857851998b733dff38d0	172	Pfam	PF08164	Apoptosis-antagonizing transcription factor, C-terminal	119	162	8.5e-13	T	15-01-2026	IPR012617	Apoptosis-antagonizing transcription factor, C-terminal	GO:0005634
DN1874_c1_g1	97a9d3d44be76b2ad3566791428ab482	510	Pfam	PF07690	Major Facilitator Superfamily	118	419	8.5e-13	T	15-01-2026	IPR011701	Major facilitator superfamily	GO:0022857|GO:0055085
DN14378_c0_g1	6ecc81290805183883cbdd2c1b9c0e2d	890	Pfam	PF00004	ATPase family associated with various cellular activities (AAA)	522	674	8e-13	T	15-01-2026	IPR003959	ATPase, AAA-type, core	GO:0005524|GO:0016887
DN2009_c0_g1	0aed637d11741e92095f367d6256d2e0	857	Pfam	PF01119	DNA mismatch repair protein, C-terminal domain	225	361	7.8e-13	T	15-01-2026	IPR013507	DNA mismatch repair protein, S5 domain 2-like	GO:0005524|GO:0006298|GO:0030983
DN4300_c0_g1	db1f880706d491324bde2258878be521	340	Pfam	PF02517	Type II CAAX prenyl endopeptidase Rce1-like	174	285	7.6e-13	T	15-01-2026	IPR003675	Type II CAAX prenyl endopeptidase Rce1-like	GO:0004222|GO:0016020|GO:0071586
DN7558_c0_g2	dfe00c0cffcb5f0bba0fa751e34cc79c	132	Pfam	PF01866	Putative diphthamide synthesis protein	45	89	7.4e-13	T	15-01-2026	IPR016435	Diphthamide synthesis DPH1/DPH2	GO:0017183|GO:0090560
DN6084_c0_g1	4940cb03720920fc319115eee486a571	2190	Pfam	PF00145	C-5 cytosine-specific DNA methylase	149	511	6.6e-13	T	15-01-2026	IPR001525	C-5 cytosine methyltransferase	GO:0008168
DN9390_c0_g1	ddae3c3e1033679bf369785726a556ec	285	Pfam	PF00743	Flavin-binding monooxygenase-like	19	222	6.6e-13	T	15-01-2026	IPR020946	Flavin monooxygenase-like	GO:0004499|GO:0050660|GO:0050661
DN3102_c0_g1	04dfb6ff61ae5a0da15d860871baec47	318	Pfam	PF02926	THUMP domain	132	259	6.1e-13	T	15-01-2026	IPR004114	THUMP domain	GO:0003723
DN961_c0_g1	27b6688cda0cdf63479a0d1307c91436	541	Pfam	PF00433	Protein kinase C terminal domain	483	524	6e-13	T	15-01-2026	IPR017892	Protein kinase, C-terminal	GO:0004674|GO:0005524|GO:0006468
DN6414_c0_g1	4d9f3caf4d12a22b309ddd0279f698e2	1156	Pfam	PF02213	GYF domain	332	376	5.8e-13	T	15-01-2026	IPR003169	GYF domain	GO:0005515
DN6150_c0_g1	714026a91dbcdc8d23e4a49f891e8ce2	548	Pfam	PF05958	tRNA (Uracil-5-)-methyltransferase	328	545	5.7e-13	T	15-01-2026	IPR010280	(Uracil-5)-methyltransferase family	GO:0006396|GO:0008173
DN342_c0_g1	5987e1af1b677e0772f9805f74ed223e	801	Pfam	PF00320	GATA zinc finger	129	159	5.3e-13	T	15-01-2026	IPR000679	Zinc finger, GATA-type	GO:0006355|GO:0043565
DN1549_c0_g2	acbf83d30aa9908f888df09c2c002b03	205	Pfam	PF00018	SH3 domain	155	199	5.2e-13	T	15-01-2026	IPR001452	SH3 domain	GO:0005515
DN8795_c0_g1	fe2972bfd7dc54f8774d1189d2df0771	295	Pfam	PF08584	Ribonuclease P 40kDa (Rpp40) subunit	117	294	4.8e-13	T	15-01-2026	IPR013893	Ribonuclease P protein subunit Rpp40	GO:0001682|GO:0030677
DN2031_c0_g1	5a380847663add5122b43cf383b1ac69	147	Pfam	PF00067	Cytochrome P450	38	136	4.7e-13	T	15-01-2026	IPR001128	Cytochrome P450	GO:0004497|GO:0005506|GO:0016705|GO:0020037
DN7822_c0_g1	d60491e7308ceea73615ba031eec5b85	132	Pfam	PF09446	VMA21-like domain	36	105	4.7e-13	T	15-01-2026	IPR019013	Vacuolar ATPase assembly integral membrane protein Vma21	GO:0070072
DN474_c0_g1	a363da02cc84ea2a6c08aa43a9d74959	976	Pfam	PF01585	G-patch domain	262	302	4.6e-13	T	15-01-2026	IPR000467	G-patch domain	GO:0003676
DN7479_c0_g1	de81e67e08defbffb50ce4fb18dc5b16	202	Pfam	PF07823	Cyclic phosphodiesterase-like protein	2	196	4.6e-13	T	15-01-2026	IPR012386	2',3'-cyclic-nucleotide 3'-phosphodiesterase	GO:0004112
DN4602_c0_g1	8cbe0d69b44c43de1e36bde8c1e7d2b2	615	Pfam	PF01336	OB-fold nucleic acid binding domain	178	259	4.5e-13	T	15-01-2026	IPR004365	OB-fold nucleic acid binding domain, AA-tRNA synthetase-type	GO:0003676
DN5634_c0_g1	53f3b62b4e79752ad82a09af051bb61b	168	Pfam	PF00481	Protein phosphatase 2C	1	136	4.5e-13	T	15-01-2026	IPR001932	PPM-type phosphatase domain	GO:0004722
[truncated: 2,163 more rows]

## Sheet: Table S3
Table S3. KEGG Orthology (KO) annotations of Trinity transcripts identified using KofamScan based on threshold score criteria.
Transcript ID	KO	threshold	score	Evalue	definition
[truncated: 3,424 more rows]

## Sheet: Table S4
Table S4. Functional annotation of differentially expressed transcripts used for GO and KEGG enrichment analyses between the Le_L and Le_S strains.
[truncated: 208 more rows]

[truncated: 7 more sheets: Table S5, Table S6, Table S7, Table S8, Table S9, Table 10, Table S11]
